# Supplementary material for: Duplication and positive selection among hominin-specific PRAME genes
Source: BMC Genomics. 2005 Sep 13;6:120. doi: 10.1186/1471-2164-6-120 (PMC1262708; doi:10.1186/1471-2164-6-120)
Supplement: Additional File 4 — Human_prames_pep.aln • Clustal format • Human PRAME predictions • This contains an alignment of human predicted PRAME polypeptides. This alignment (without pseudogenes) was used to identify positively-selected sites. [file 1471-2164-6-120-S4.aln]

CLUSTAL W (1.7) multiple sequence alignment


homo_1   MSLQAPPRLLELAEQSLLRDRALAIPTLEELPRELFPPLFMEAFTRRCCETLTTMVQAWP
homo_2   MSIQAPPRLLELAGQSLLRDQALSISAMEELPRVLYLPLFMEAFSRRHFQTLTVMVQAWP
homo_3   MSIRIPPRLLELAGXSLLRDQALAVSTLEELPTELFPPLFMEAFSRRRCEALKLMVQAWP
homo_4   MSLQTPSRLLELAGQSLLRNQFLTIFTLDELPREVSP-LFMEAFSMRCCEALKLMVQAWP
homo_5   MSIQAPPRLLELAGQSLLRDQALSISAMEELPRVLYLPLFREAFSRRHFQTLTVMVQAWP
homo_6   MSIWTPPRLLELAGRSLLRDQALAMSTLEELPTELFPPLFMEAFSRRRCEALKLMVQSWP
homo_7   MSLQAPSRLLELAGQSLLRNQFLTIFTLDELPREVFPLMFMEAFSMRRFEALKLMVQAWP
homo_8   MSIRAPPRLLELARQRLLRDQALAISTMEELPRELFPTLFMEAFSRRRCETLKTMVQAWP
homo_9   ------------------------------------------------------------
homo_10  MSIRTPPRLLELAGRSLLRDQALAMSTLEELPTELFPPLFMEAFSRRRCEALKLMVQAWP
homo_11  MSLQSPSRLLELAGQSLLRNQFLTIFILDELPREVFPLMFMEAVSRRRCEALKLMVQAWS
homo_12  MSLQAPRRLLELAGQSLLGDQALAISILDELPRELFPPLFVEAFTSRRCEVLKVMVQAWP
homo_13  MSIQAPPRLLELAGQSLLRDKPLAISALEELPRELYLPLFLEAFSRRHFQTLTVMVQAWP
homo_14  MSLQTPSRLLELAGQSLMRKQFLTIFTLDXLPREVSPLMFMEAFSMRCCEALKLMVQAWS
homo_15  MSLQAPRRLLELAGQSLLGDQALAISILDELPRELFPPLFVEAFTSRRCEVLKVMVQAWP
homo_16  MSLQSPSRLLELAGQSLLRNQFLTIFILDELPREVFPLMFMEAVSRRSCEALKLMVQAWS
homo_17  MSIRTPPRLLELAGRSLLRDQALAMSTLEELPTELFPPLFMEAFSRRRCEALKLMVQAWP
homo_18  ------------------------------------------------------------
homo_19  MSIRAPPRLLELARQRLLRDQALAISTMEELPRELFPTLFMEAFSRRRCETLKTMVQAWP
homo_20  MSLQAPSRLLELAGQSLLRNQFLTIFTLDELPREVFPLMFMEAFSMRRFEALKLMVQAWP
homo_21  MSIRTPPRLLELAGRSLLRDQALAMSTLEELPTELFPPLFMEAFSRRRCEALKLMVQAWP
homo_22  MSIQAPPRLLELAGQSLLRDQALSISAMEELPRVLYLPLFMEAFRRRHFQTLTVMVQAWP
homo_23  MSFQAPRRLLELAGQSLLRDQALAISVLDELPRELFPRLFVEAFTSRRCEVLKVMVQAWP
homo_24  MSLQSPSRLLELAGQSLLRNQFLTIFILDELPREVFPLMFMEASSMRHFEALKLMVQAWP
homo_25  MSIRTPPRLLELAGRSLLRDEALAISTLEELPTELFPPLFMEAFSRRHCEALKLMVQAWP
homo_26  MSIRAPPRLLELARQRLLRDQALAISTMEELPRELFPTLFMEAFSRRRCETLKTMVQAWP
homo_27  MSLQAPSRLLELAGQSLLRNQFLTIFTLDELPREVFPLMFMEAFSMRRFEALKLMVQAWP
homo_28  MSIRTPPRLLELAGRSLLRDQALAMSTLEELPTELFPPLFMEAFSRRRCEALKLMVQAWP
homo_29  MSIQAPPRLLELAGQSLLRDQALSISAMEELPRVLYLPLFMEAFRRRHFQTLTVMVQAWP
homo_30  MSFQAPRRLLELAGQSLLRDQALAISVLDELPRELFPRLFVEAFTSRRCEVLKVMVQAWP
homo_31  MSLQSPSRLLELAGQSLLRNQFLTIFILDELPREVFPLMFMEASSMRHFEALKLMVQAWP
homo_32  MSIRTPPRLLELAGRSLLRDEALAISTLEELPTELFPPLFMEAFSRRHCEALKLMVQAWP


homo_1   FTCLPLGSLMKSCNLEIFRAVLEGLDALLAQKVRP-RRWKLQVLDLRNVDENFWGIWSGA
homo_2   FTCLPLGSLMKTLHLETLKALLEGLHMLLTQKDRP-RRWKLQVLDLRDVDENFWARWPGA
homo_3   FRRLPLRPLIKMPCLEAFQAVLDGLDALLTQGVRP-RRWKLQVLDLQDVCENFWMVWSEA
homo_4   SLHLPLGSLMKTPHLETLQAVLKGLDTLVSQKVCPXRRWKLQVLDLRDVDENFWTIWSGV
homo_5   FTCLPLVSLMKTLHLEPLKALLEGLHMLLTQKDRP-RRWKLQVLDLRDVDENFWARWPGA
homo_6   FRRLPLRPLIKMPCLEAFQAVLDGLDALLNLGVRP-RRWKLQVLDLQDVCENFWMVWSEA
homo_7   FLSLPLGSLMKTLHLETLQAVLRGLDTLVAQKVRP-RRWKLQVLDLRDVDENFWTIWSGA
homo_8   FTRLPLGSLMKSPHLESLKSVLEGVDVLLTQEVRP-RQSKLQVLDLRNVDENFCDIFSGA
homo_9   ------------------------------------RRWKLQVLDLLDVDENVWAGWPGG
homo_10  FRRLPLRPLIKMPCLEAFQAVLDGLDALLTQGVHP-RRWKLQVLDLQDVCENFWMVWSEA
homo_11  FLHLPLGSLMKTPHLETLQAVLKGLDTLLAQKVCL-RRWKLQVLDLRDVDGNFWTIWSGA
homo_12  FPCLPLGSLMKTPDLEILHYVVDGIDCLLAQKVRP-RRRKLQVLELRDVDENFWTIWSGA
homo_13  FTRLPLGSLMKTLHLETLKALLEGLHMLLTQKDRP-RRWKLQVLDLRDVDENFWAIWSES
homo_14  SLHLPLGSLMKTTHLETLQAVLKGLDTLVSQKVCPXRRWKLQVLDLRDVDENFWTIWSGV
homo_15  FPCLPLGSLMKTPDLEILHYVVDGIDCLLAQKVRP-RRRKLQVLELRDVDENFWTIWSGA
homo_16  FLHLPLGSLMKTPHLETLQAVLKGLDTLLAQKVCL-RRWKLQVLDLRDVDGNFWTIWSGA
homo_17  FRRLPLRPLIKMPCLEAFQAVLDGLDALLTQGVHP-RRWKLQVLDLQDVCENFWMVWSEA
homo_18  ------------------------------------RRWKLQVLDLLDVDENVWAGWPGG
homo_19  FTRLPLGSLMKSPHLESLKSVLEGVDVLLTQEVRP-RQSKLQVLDLRNVDENFCDIFSGA
homo_20  FLRLPLGSLMKTPHLETLQAVLRGLDTLVAQKVRP-RRWKLQVLDLRDVDENFWTIWSGA
homo_21  FRRLPLRPLIKMPCLEAFQAVLDGLDALLTQGVRP-RRWKLQVLDLQDVCENFWMVWSEA
homo_22  FTCLPLGSLMKTLHLETLKALLEGLHMLLTQKDRP-RRWKLQVLDLRDVDENFWARWPGA
homo_23  FPCLPLGSLMKTPDLEILHYVVDGIDCLLAQKVRP-RRWKLQVLEMRDVDENFWTIWSGA
homo_24  FLRLPLGSLMKTPHLETLQAVLKGLDTLLAQKLRP-RRWKLQVLDLRDVDGNFWTIWSGA
homo_25  FLRLPLGSLMKRPCPETFQAVLDGLDALLTHRVRL-RRWKLQVLDLQDVSENFWMVWSEA
homo_26  FTRLPLGSLMKSPHLESLKSVLEGVDVLLTQEVRP-RQSKLQVLDLRNVDENFCDIFSGA
homo_27  FLRLPLGSLMKTPHLETLQAVLRGLDTLVAQKVRP-RRWKLQVLDLRDVDENFWTIWSGA
homo_28  FRRLPLRPLIKMPCLEAFQAVLDGLDALLTQGVRP-RRWKLQVLDLQDVCENFWMVWSEA
homo_29  FTCLPLGSLMKTLHLETLKALLEGLHMLLTQKDRP-RRWKLQVLDLRDVDENFWARWPGA
homo_30  FPCLPLGSLMKTPDLEILHYVVDGIDCLLAQKVRP-RRWKLQVLEMRDVDENFWTIWSGA
homo_31  FLRLPLGSLMKTPHLETLQAVLKGLDTLLAQKLRP-RRWKLQVLDLRDVDGNFWTIWSGA
homo_32  FLRLPLGSLMKRPCPETFQAVLDGLDALLTHRVRL-RRWKLQVLDLQDVSENFWMVWSEA


homo_1   SAL--SPEALSKRRTAGNCPRPGGQQPLMVILDLCFKNGMLDECLTHFLEWGKQRKGLLH
homo_2   WALSCFPETTSKRQTAEDCPRMGEHQPLKVFIDICLKEIPQDECLRYLFQWVYQRRGLVH
homo_3   MAHGCFLNAKRNKTPVQDCPRMRERQPLTVFVELWLKNRTLDEYLTCLLLWVKQRRDLLH
homo_4   RVLPCSPEAMSKRQTVENCPRMGECQPLKVFIDLCLKESTLHECLSYLXRWIHYRRGLVH
homo_5   WALSCFPEAMSKRQTAEDCPRTGEHQPLKVFIDICLKEIPQDECLRYLFQWVYQRRGLVH
homo_6   MAHGCFLNAKRNKKPVEDCPRMRGRQPLTVFVELWLKNRTLDEYLTCLLLWVKQRKDLLH
homo_7   RVLSCSPEAMSKRQTVEDCPRMGEHQPLKVFIDLCLKESTLDECLSYLFGWIHYRRGLVH
homo_8   TAS--FPEALSQKQTADNCPGTGRQQPFMVFIDLCLKNRTLDECLTHLLEWGKQRKGLLH
homo_9   XALSSSPEAMSKRQTAEDYPRMGEHQPLKVFIDVCLKETPQDECLRYLFQWVYQRRVLVH
homo_10  MARGCFLNAKRNKTPVQDCPRMRGQQPLTVFVELWLKNRTLDEYLTCLLLWVKQRKDLLH
homo_11  KVLSCSPEAMSKRQTVEDCPRMGECQPLKVFIDRCLKKSTLDECLSYLCGXIHYRRGLVH
homo_12  RPLSCSPEAMSKRQTVEDCPRTGEKQPLKVFMDVCLKEKFMDEDLSFFSGWVQHRRGSVH
homo_13  RALSSSPEAMSKRQTAEDCPRMGEHQPLKVFIDICLKEIPQDECLRYLFRWVYQRRGLVH
homo_14  RVLPCSPEAMSKRQTVEDCPRMGECQPLKVFIDLCLKESTLDECLSYLXRWIHYRRGLVH
homo_15  RPLSCSPEAMSKRQTVEDCPRTGEKQPLKVFMDVCLKEKFMDEDLSFFSGWVQHRRGSVH
homo_16  KVLSCSPEAMSKRQTVEDCPRMGECQPLKVFIDRCLKKSTLDECLSYLCGXIHYRRGLVH
homo_17  MAHGCFLNAKRNKKPVQDCPRMRGQQPLTVFVELWLKNRTLDEYLTCLLLWVKQRKDLLH
homo_18  XALSSSPEAMSKRQTAEDYPRMGEHQPLKVFIDVCLKETPQDECLRYLFQWVYQRRVLVH
homo_19  TAS--FPEALSQKQTADNCPGTGRQQPFMVFIDLCLKNRTLDECLTHLLEWGKQRKGLLH
homo_20  RVLSCSPEAMSKRQTVEDCPRMGERQPLKVFIDLCLKESTLDECLSYLFGWIHYRRGLVH
homo_21  MAHGCFLNAKRNKKPVQDCPRMRGRQPLTVFVELWLKNRTLDEYLTYLLLWVKQRKDLLH
homo_22  WALSCFPETMSKRQTAEDCPRMGEHQPLKVFIDICLKEIPQDECLRYLFQWVYQRRGLVH
homo_23  RPLSCSPEAMSKRQTVEDCPRTGEKQPLKVFMDVCLKEKSVDEDLSFFSGWVQHRRRSVH
homo_24  RALSCSPEAMRKRQTVEDYPRTGEHQPLKVFIDLCQKESTLDECLSYLCRWIHYRRGLVH
homo_25  MARRCLPNAMMNRKPVQDCPRMRGQQPLTVFIDLCLKNRTLDEYFTCLFLWVKQREGLVH
homo_26  TAS--FPEALSQKQTADNCPGTGRQQPFMVFIDLCLKNRTLDECLTHLLEWGKQRKGLLH
homo_27  RVLSCSPEAMSKRQTVEDCPRMGERQPLKVFIDLCLKESTLDECLSYLFGWIHYRRGLVH
homo_28  MAHGCFLNAKRNKKPVQDCPRMRGRQPLTVFVELWLKNRTLDEYLTYLLLWVKQRKDLLH
homo_29  WALSCFPETMSKRQTAEDCPRMGEHQPLKVFIDICLKEIPQDECLRYLFQWVYQRRGLVH
homo_30  RPLSCSPEAMSKRQTVEDCPRTGEKQPLKVFMDVCLKEKSVDEDLSFFSGWVQHRRRSVH
homo_31  RALSCSPEAMSKRQTVEDYPRTGEHQPLKVFIDLCQKESTLDECLSYLCRWIHYRRGLVH
homo_32  MARRCLPNAMMNRKPVQDCPRMRGQQPLTVFIDLCLKNRTLDEYFTCLFLWVKQREGLVH


homo_1   VCCKELQIFGIAIHRIIEVLNTVELDCIQEVEVCCPWELSILIRFAPYLGQMRNLRKLVL
homo_2   LCCSKLVNYLTPIKYLRKSLKIIYLNSIQELEIRNMSWPRLIRKLRCYLKEMKNLRKLVF
homo_3   LCCKKLKILGMPFRNIRSILKMVNLDCIQEVEVNCKWILPILTQFTPYLGHLRNLQKLVL
homo_4   LCCSKVQNYSMPTSSFRNLLERIYPDSIQELEVWKKCSLNKTGKFAPYLSQMSNLCKLXL
homo_5   LCCSKLVNYLTPIKYLRKSLKIIYINSIGELEIHNTCWPHLIRKLYCYLKEMKTLCKLVF
homo_6   LCCKKLKILGMPFRNIRSILKMVNLDCIQEVEVNCKWVLPILTQFTPYLGHMRNLQKLIL
homo_7   LCCSKVQNYSMPTSSFRNLLERIYPDSIQELEVWKKCSLNKTGKFAPYLSQMSNLRELFL
homo_8   VCCKELQVFGMPIHSIIEVLNMVELDCIQEVEVCCPWELSTLVKFAPYLGQMRNLRKLVL
homo_9   LCCSKLVNYLTPIKYLRKSLKIVHLNSIQELEIHNMSWLHLIRKLHCYLKEMKNLRKLVF
homo_10  LCCKKLKILGMPFRNIRSILKMVNLDCIQEVEVNCKWVLPILTQFTPYLGHMRNLQKLVL
homo_11  LCCNKVQNYSMPTSSFRNLLKRVYPDSIXQLEVRRKCSLNKTGKFAPYLSQMSNLRKLFL
homo_12  LCCTKVVNYSMSILNFRNILETVYPDSIQVLEIWNMCWPCMIVEFSPYLSQMRNLRKLFI
homo_13  LCCSKLVNYLTSIEYLRRSLKIIHLNSIQELEICYVSWPHLIRKLHCYLKEMKNLRKLIF
homo_14  LCCSKVQNYSMPTSSFRNLLERIYPDSIQELEVWKKCSLNKTGKFAPYLSQMSNLRKLXL
homo_15  LCCTKVVNYSMSILNFRNILETVYPDSIQVLEIWNMCWPCMIVEFIRYLSQMRNLRKLFI
homo_16  LCCNKVQNYSMPTSSFRNLLKRVYPDSIXQLEVRRKCSLNKTGKFAPYLSQMSNLRKLFL
homo_17  LCCKKLKILGMPFRNIRSILKMVNLDCIQEVEVNCKWVLPILTQFTPYLGHMRNLQKLVL
homo_18  LCCSKLVNYLTPIKYLRKSLKIVHLNSIQELEIHNMSWLHLIRKLHCYLKEMKNLRKLVF
homo_19  VCCQELQVFGMPIHSIIEVLNMVELDCIQEVEVCCPWELSTLVKFAPYLGQMRNLRKLVL
homo_20  LCCSKVQNYSMPTSSFRNLLERIYPDSIQELEVWKKCSLNKTGKFAPYLSQMSNLRELFL
homo_21  LCCKKLKILGMPFRNIRSILKMVNLDCIQEVEVNCKWVLPILTQFTPYLGHMRNLQKLVL
homo_22  LCCSKLVNYLTPIKHLRKSLKIIYLNSIQQLEIRNMSWPRLIRKLRCYLKEMKNLRKLVF
homo_23  LCCTKVVNYSMNILNFRNILETVYPDSIQVLEIWNMCWPCMVAEVSRYLSQMKNLRKLFI
homo_24  LCCNKVQNYSMPTSSFRNLLKRVYPDSIQELEIKRKCSLNKTGKFAPYLSQMSNLRKLFL
homo_25  LCCKKLKMLGMLFHNIRNILKTVNLDCIQEVEVNCNWTLPVLAEFTPYLGQMRNLRKLVL
homo_26  VCCKELQVFGMPIHSIIEVLNMVELDCIQEVEVCCPWELSTLVKFAPYLGQMRNLRKLVL
homo_27  LCCSKVQNYSMPTSSFRNLLERIYPDSIQELEVWKKCSLNKTGKFAPYLSQMSNLRELFL
homo_28  LCCKKLKILGMPFRNIRSILKMVNLDCIQEVEVNCKWVLPILTQFTPYLGHMRNLQKLVL
homo_29  LCCSKLVNYLTPIKHLRKSLKIIYLNSIQQLEIRNMSWPRLIRKLRCYLKEMKNLRKLVF
homo_30  LCCTKVVNYSMNILNFRNILETVYPDSIQVLEIWNMCWPCMVAEVSRYLSQMKNLRKLFI
homo_31  LCCNKVQNYSMPTSSFRNLLKRVYPDSIQELEIKRKCSLNKTGKFAPYLSQMSNLRKLFL
homo_32  LCCKKLKMLGMLFHNIRNILKTVNLDCIQEVEVNCNWTLPVLAEFTPYLGQMRNLRKLVL


homo_1   FNIHVSACIPLDRKEQFVIQFTSQFLKLDYFQKLYMHSVSFLEGHLDQLLRCLQAPLETV
homo_2   SRC-HHYTSDNELQGRLVAKFSSVFLRLEHLQLLKIKLITFFSGHLEQLIRCLQNPLENL
homo_3   SHMDVSRYVSPEQKKEIVTQFTTQFLKLRCLQKLYMNSVSFLEGHLDQLLSCLKTSLKVL
homo_4   AFG-YEPELYVSGQWQFIPDLDWPFLCLYYPQMHYIRKVSNIKEHLEHLLRYLKNPLGAF
homo_5   SRC-HHYTSDNELEGWLVTRFTSVFLRLEHLQLLKIKLITFFSGHLEQLIRCLQNPLENL
homo_6   SHMDVSRYVSPEQKKEIVTQFTTQFLKLRCLQKLYMNSVSFLEGHLDQLLSCLKTSLKFL
homo_7   AFG-YERELYVSVQWPCIPDLDSPFLCLYYPQMLYIKKISNIKEHLEHLLRYLKNPLGAF
homo_8   FNIRASACIPPDNKGQFIARFTSQFLKLDYFQNLSMHSVSFLEGHLDQLLRCLQASLEMV
homo_9   SRC-HHYSSDNDLEEWLLTKFSXVFLRLEHLQLLKVKLITFFSGHLEQLIRCLQNPLENL
homo_10  SHMDVSRYVSPEQKKEIVTQFTTQFLKLCCLQKLSMNSVSFLEGHLDQLLSCLKTSLKVL
homo_11  AFG-YDSELYVSGQQXFVPDLDCPFLCLSYPQMLYIRKVNNIKD-LEHLLRCLKNLLGAF
homo_12  SDG-CRYLLSSDSQEQLVAEFSSVLLRLENLQMLYVRRVCFFRGHLDQLISCLKTSLKVL
homo_13  LQV-PSLHVN-YREECSVAKISSMFLRLKHLQLLKMNMVTFHRGHLGQLIRCLXNPLENL
homo_14  AFG-YEPELYVSGQWQFIPDLDWPFLCLYYPQMHYIRKVSNIKEHLEHLLRVEVKNS---
homo_15  SDG-CRYLLSSDSQEQLVAEFSSVLLRLEYLQMLYVRRVCFFRGHLDQLIRCLRSPLETL
homo_16  AFG-YDSELYVSGQQXFVPDLDCPFLCLSYPQMLYIRKVNNIKD-LEHLLRCLKNLLGAF
homo_17  SHMDVSRYVSPEQKKEIVTQFTTQFLKLCCLQKLSMNSVSFLEGHLDQLLSCLKTSLKVL
homo_18  SRC-HHYSSDNDLEEWLLTKFSXVFLRLEHLQLLKVKLITFFSGHLEQLIRCLQNPLENL
homo_19  FNIRASACIPPDNKGQFIARFTSQFLKLDYFQNLSMHSVSFLEGHLDQLLRCLQASLEMV
homo_20  AFG-YERELYVSVQXPCIPDLDSPFLCLYYPQMLYIKKISNIKEHLEHLLRYLKNPLGAF
homo_21  SHMDVSRYVSPEQKKEIVTQFTTQFLKLRCLQKLYMNSVSFLEGHLDQLLSCLKTSLKVL
homo_22  SRC-HHSMSDNELEGRLVTKFSSVFLRLEHLQLLKIKLITFFSGHLEQLIRCLQNPLENL
homo_23  SDG-CGYLPSFESQGQLVAEFSSVFLRLEYLQMLYMRRIRFFEGYLDQLIRCLKSPLETL
homo_24  AFG-YDDELYVSGQQQFVPDLDCPFLCLYYPQMLYIRKISNIKEHLEHLLRCLKNPLGTF
homo_25  SDID-SRYISPEQKKEFVTQFTTQFLKLRCLQKLYMNSVSFLEGHLDQMLSCLKTSLNIL
homo_26  FNIRASACIPPDNKGQFIARFTSQFLKLDYFQNLSMHSVSFLEGHLDQLLRCLQASLEMV
homo_27  AFG-YERELYVSVQXPCIPDLDSPFLCLYYPQMLYIKKISNIKEHLEHLLRYLKNPLGAF
homo_28  SHMDVSRYVSPEQKKEIVTQFTTQFLKLRCLQKLYMNSVSFLEGHLDQLLSCLKTSLKVL
homo_29  SRC-HHSMSDNELEGRLVTKFSSVFLRLEHLQLLKIKLITFFSGHLEQLIRCLQNPLENL
homo_30  SDG-CGYLPSFESQGQLVAEFSSVFLRLEYLQMLYMRRIRFFEGYLDQLIRCLKSPLETL
homo_31  AFG-YDDELYVSGQQQFVPDLDCPFLCLYYPQMLYIRKISNIKEHLEHLLRCLKNPLGTF
homo_32  SDID-SRYISPEQKKEFVTQFTTQFLKLRCLQKLYMNSVSFLEGHLDQMLSCLKTSLNIL


homo_1   VMTECLLSESDLKHLSWCPSIRQLKELDLRGITLTHFSPEPLSVLLEQAEA---------
homo_2   ELTYGYLLEEDMKCLSQYPSLGYLKHLNLSYVLLFRISLEPLGALLEKIAA---------
homo_3   TITNCVLLESDLKHLSQCPSISQLKTLDLSGIRLTNYSLVPLQILLEKVAA---------
homo_4   TFSDAYLADRDMECLSQYPSLSQLKELRLIHILMWTTHLEPLGVLLEKVAA---------
homo_5   ELTCGNLLEEDLKCLSQFPSLGYLKHLNLSYVLLFRISLEPLGALLEKIAA---------
homo_6   TITNCVLLESDLKHLSQCPSISQLKTLDLSGIRLTNYSLVPLQILLEKVAA---------
homo_7   IFSDAYLTDRDMECLSQYPSLSQLKELRLIHILMWTTHLEPLGVLLEKVAA---------
homo_8   VMTDCLLSESDLKHLSWCPSIRQLKELDLRGVTLTHFSPEPLTGLLEQVVA---------
homo_9   ELTCGYLLEEDMKCLSQYPSLSYLKHLNLSYVLLFRISLEPLGALLEKIAA---------
homo_10  TITNCVLLESDLKHLSQCPSISQLKTLDLSGIRLTNYSLVPLQILLEKVAA---------
homo_11  IFCHAYLADRDMECLSQYPSLSQLKELHLIHILMWTTNLEPLGVLLEKVAA---------
homo_12  TITNCVLLESDLKHLSQCPSISQLKTLDLSGIRLTNYSLVPLQILLEKVAA---------
homo_13  ELTCGYLLEEDLKCLYQYPSLAYPKHLNLSYMLQFCISLEPLGALLEKVSANTRVSREAA
homo_14  ------------------------------------------------------------
homo_15  ALTYGFLEKVDLKCLPRYPSLSQLKQLNLSHGALRFIRLEPLRALLEKVAA---------
homo_16  IFCHAYLADRDMECLSQYPSLSQLKELRLIHILMWTTNLEPLGALLEKVAA---------
homo_17  TITNCVLLESDLKHLSQCPSISQLKTLDLSGIRLTNYSLVPLQILLEKVAA---------
homo_18  ELTCGYLLEEDMKCLSQYPSLSYLKHLNLSYVLLFRISLEPLGALLEKIAA---------
homo_19  VMTDCLLSESDLKHLSWCPSIRQLKELDLRGVTLTHFSPEPLTGLLEQVVA---------
homo_20  IFSDAYLTDRDMECLSQYPSLSQLKELRLIHILMWTTNLEPLGVLLEKVAA---------
homo_21  TITNCVLLESDLKHLSQCPSISQLKTLDLSGIRLTNYSLVPLQILLEKVAA---------
homo_22  ELTYGYLLEEDMKCLSQYPSLGYLKHLNLSYVLLFRISLEPLGALLEKIAA---------
homo_23  ALTYGSLDEEDLKCLPWYPSLSQLKQLNLSHGTLRFIRLEPLRALLEKVAA---------
homo_24  IFCHAYLADQDMECLSQYPSLSQLKELHLIHILMWTTNLEPLGALLEKVAA---------
homo_25  AITNCVLLESDLKHLSKYPSIGQLKTLDLSGTRLANFSLVPLQVLLEKVAA---------
homo_26  VMTDCLLSESDLKHLSWCPSIRQLKELDLRGVTLTHFSPEPLTGLLEQVVA---------
homo_27  IFSDAYLADRDMECLSQYPSLSQLKELRLIHILMWTTHLEPLGVLLEKVAA---------
homo_28  TITNCVLLESDLKHLSQCPSISQLKTLDLSGIRLTNYSLVPLQILLEKVAA---------
homo_29  ELTYGYLLEEDMKCLSQYPSLGYLKHLNLSYVLLFRISLEPLGALLEKIAA---------
homo_30  ALTYGSLDEEDLKCLPWYPSLSQLKQLNLSHGTLRFIRLEPLRALLEKVAA---------
homo_31  IFCHAYLADQDMECLSQYPSLSQLKELHLIHILMWTTNLEPLGALLEKVAA---------
homo_32  AITNCVLLESDLKHLSKYPSIGQLKTLDLSGTRLANFSLVPLQVLLEKVAA---------


homo_1   -TLQTLDLEDCGIVDSQLSAILPALSRCSQLSTFSFCGNLISMAALENLLRHTVGLSKLS
homo_2   -SLKTLILEGCQIHYSQLSAILPALSRCSQLTTFYFGRNCMSIDALKDLLRHTSGLSKLS
homo_3   -TLEYLDLDDCGIIDSQVNAILPALSRCFELNTFSFCGNPICMATLENLLSHTIILKNLC
homo_4   -TLKTLVLEDCRIQAPQLRVPLPALSHCSQLTTFYFHGNETSTNALKDLLRHTGGLSKLG
homo_5   -SLETLVLEGCQIHYSQLSAILPGLSCCSQLTTFYFGSNCMSIDALKDLLRHTSGLSKLS
homo_6   -TLEYLDLDDCGIIDSQVNAILPALSRCFELNTFSFCGNPICMATLENLLSHTIILKNLC
homo_7   -TLKTLVLKDCRIQDPQLRVLLPALSHCSQLTTFNFHGNETSMNALKDLLRHTGGLSKLG
homo_8   -TLQTLDLEDCGIMDSQLSAILPVLSRCSQLSTFSFCGNLISMAALENLLRHTVGLSKLS
homo_9   -TLKTLIFEGCQIHYCQLSAILPGLSRCSQLTTFYFGRNCMSTDTLKDLLRHTSGLSKLS
homo_10  -TLEYLDLDDCGIIDSQVNAILPALSRCFELNTFSFCGNPISMATLENLLSHTIILKNLC
homo_11  -TLETLTLKDCQIQDSQLRVLLPALSHCSQLTTFYFQGNETSMNALKDLLCHTGGLSKLG
homo_12  -TLEYLDLDDCGIIDSQVNAILPALSRCFELNTFSFCGNPISMATLENLLSHTIILKNLC
homo_13  ITLKTLISEGCQIHYSQLSAILPGLSRCSQLTTFYFGRNCMSMEALKDLLCHTSGLSKLS
homo_14  ------------------------------------------------------------
homo_15  -TLQTLFLVDCGIRDSKLRVILPALSCCSNLTTFCFHGNDTSMDGLKDLLRHTGRLSNLS
homo_16  -TLETLTLKDCQIQDSQLRVLLPALSHCSQLTTFYFQGNETSMNALKDLLCHTGGLSKLG
homo_17  -TLEYLDLDDCGIIDSQVNAILPALSRCFELNTFSFCGNPISMATLENLLSHTIILKNLC
homo_18  -TLKTLIFEGCQIHYCQLSAILPGLSRCSQLTTFYFGRNCMSTDTLKDLLRHTSGLSKLS
homo_19  -TLQTLDLEDCGIMDSQLSAILPVLSRCSQLSTFSFCGNLISMAALENLLRHTVGLSKLS
homo_20  -TLKTLVLKDCRIQDPQLRVLLPALSHCSQLTTFNFHGNETSMNALKDLLRHTRGLSKLG
homo_21  -TLEYLDLDDCGIIDSQVNAILPALSRCFELNTFSFCGNPICMATLENLLSHTIILKNLC
homo_22  -SLETLILEGCQIHYSQLSAILPGLSHCSQLTTFYFGRNCMSMGALKDLLRHTSGLSKLS
homo_23  -TLQTLFLVDCGIGDSKLRVILPALSRCSNLTTFCFHGNDTSMDGLKDLLRHTGRLSNLS
homo_24  -TLEILTLKDCQIQDSQLRVLLPALSRCSQLTTFYFRGNETSTNALKDLLCHTGGLSKLG
homo_25  -TLEYLDLDDCGIVDSQVNAILPALSRCFELTTFSFRGNPISTATLENLLCHTIRLNNLC
homo_26  -TLQTLDLEDCGIMDSQLSAILPVLSRCSQLSTFSFCGNLISMAALENLLRHTVGLSKLS
homo_27  -TLKTLVLKDCRIQDPQLRVLLPALSHCSQLTTFNFHGNETSMNALKDLLRHTRGLSKLG
homo_28  -TLEYLDLDDCGIIDSQVNAILPALSRCFELNTFSFCGNPICMATLENLLSHTIILKNLC
homo_29  -SLETLILEGCQIHYSQLSAILPGLSHCSQLTTFYFGRNCMSMGALKDLLCHTSGLSKLS
homo_30  -TLQTLFLVDCGIGYSKLRVILPALSRCSNLTTFCFHGNDTSMDGLKDLLRHTGRLSNLS
homo_31  -TLEILTLKDCQIQDSQLRVLLPALSRCSQLTTFYFRGNETSTNALKDLLCHTGGLSKLG
homo_32  -TLEYLDLDDCGIVDSQVNAILPALSRCFELTTFSFRGNPISTATLENLLCHTIRLNNLC


homo_1   LELYPAPLESYDAQGALCWGRFSQLGAELMKTLRDLRQPKIIVFSTVPCPRCGIRASYDL
homo_2   LETYPAPEESLNSLVRVNWEIFTPLRAELMCTLREVRQPKRIFIGPTPCPSCGSSPSEEL
homo_3   LELYPAPQESYGADGTLCWSRFAQIRAELMKKVRHLRHPKRILFCTDNCPDHGDRSFYDL
homo_4   LDMDPAPLECLDNRGHANWEILTPIRAELMRTLREVRQNRRIFFGPTPCPSCGSWPSEKL
homo_5   LETYPAPEESLNSLVRVNWEIFTPLRAELMCTLREFRQPKRIFIGPTPCPSCGSSPSEEL
homo_6   VELYPAPRESYGADGTLCWSRFAQIRAELMNRVRDLRHPKRILFCTDYCPDCGNRSFYDL
homo_7   LELYPAPLESLDYKGHVNWEILTPIRAELMRTLREVRQPKRIFFGPVPCPNCGSWPSEKV
homo_8   LELYPAPLESYDTQGALCWGRFAELGAELMKTPRDLRQPKIIVFCTVPCPRCGIRASYDL
homo_9   LETYPAPEESLNSLVRVDWEIFAPLRAELMCTLREVRQPKRIFTGPTPCPSCGSSPSEEL
homo_10  VELYPAPRESYDADGTLCWSRFAQIRAELMKRVRDLRHPKRILFCTDCCPDCGNRSFYDL
homo_11  LELYPSRLESLDNRGHANWEILAPIRAELMCTLREVRQPKRIFFGPVPCPSCGSWPSEKV
homo_12  LELYPAPRESYGADGTLCWSRFTQIRAELMKRVRDLRHPKRILFGTDYCPDCGNRSFYDL
homo_13  LEMYPAPEESLNSLVHVDWEIFTPLRAXLMCTLREVRQPKRIFIGPAPCPSCGSSPSEEL
homo_14  ------------------------------------------------------------
homo_15  LETYPAPRESLDDRGRVISELLTPLQAELMRILREVREPKRIFFGPVSCPCCGTSPTEQL
homo_16  LELYPSRLESLDNRGHANWEILAPIRAELMCTLREVRQPKRIFFGPVPCPSCGSWPSEKV
homo_17  VELYPAPRESYDADGTLCWSRFAQIRAELMKRVRDLRHPKRILFCTDCCPDCGNRSFYDL
homo_18  LETYPAPEESLNSLVRVDWEIFAPLWAELMCTLREVRQPKRIFTGPTPCPSCGSSPSEEL
homo_19  LELYPAPLESYDTQGALCWGRFAELGAELMKTLRDLRQPKIIVFCTVPCPRCGIRASYDL
homo_20  LELYPAPLESLDYKGHVNWEILTPIRAELMRTLREVRQPKRIFFGPVPCPTCGSWPSEKV
homo_21  VELYPAPRESYGADGTLCWSRFAQIRAELMNRVRDLRHPKRILFCTDYCPDCGNRSFYDL
homo_22  LETYPAPEESLNSLVRVDWEIFALLRAELMCTLREVRQPKRIFIGPTPCPSCGSSPSEEL
homo_23  LETYPAPRESLDNRGRVISELLTPLQAELMRILREVREPNRIFFGPVSCPCCGMSPTEQL
homo_24  LELYPAPLECLDNRGHVNWEILAPIRAELMCTLREVRQPKRIFFGPIPCPSCGSWPSEKV
homo_25  LELYPAPRESYDVRGIVCRSRFAQLGAELMGRVRALREPERILFCTDYCPQCGNRSLYDL
homo_26  LELYPAPLESYDTQGALCWGRFAELGAELMKTLRDLRQPKIIVFCTVPCPRCGIRASYDL
homo_27  LELYPAPLESLDYKGHVNWEILTPIRAELMRTLREVRQPKRIFFGPVPCPTCGSWPSEKV
homo_28  VELYPAPRESYGADGTLCWSRFAQIRAELMNRVRDLRHPKRILFCTDYCPDCGNRSFYDL
homo_29  LETYPAPEESLNSLVRVDWEIFALLRAELMCTLREVRQPKRIFIGPTPCPSCGSSPSEEL
homo_30  LETYPAPRESLDNRGRVISELLTPLQAELMRILREVREPNRIFFGPVSCPCCGMSPTEQL
homo_31  LELYPAPLECLDNRGHVNWEILAPIRAELMCTLREVRQPKRIFFGPIPCPSCGSWPSEKV
homo_32  LELYPAPRESYDVRGIVCRSRFAQLGAELMGRVRALREPERILFCTDYCPQCGNRSLYDL


homo_1   EPSHCL--
homo_2   ELHLCC--
homo_3   EADQYC--
homo_4   EFHVLL--
homo_5   ELHLCC--
homo_6   EADQYC--
homo_7   DFHLCS--
homo_8   EPSHCL--
homo_9   ELHLCC--
homo_10  EADQCC--
homo_11  DLHLCS--
homo_12  EADQYC--
homo_13  ELHLCC--
homo_14  --------
homo_15  EFN-FCL-
homo_16  DLHLCS--
homo_17  EADQCC--
homo_18  ELHLCC--
homo_19  EPSHCL--
homo_20  DFHLCS--
homo_21  EADQYC--
homo_22  ELHLCC--
homo_23  EFN-FCL-
homo_24  DFHLCS--
homo_25  EVDRCC--
homo_26  EPSHCL--
homo_27  DFHLCS--
homo_28  EADQYC--
homo_29  ELHLCC--
homo_30  EFN-FCL-
homo_31  DFHLCS--
homo_32  EVDRCC--
