# Supplementary material for: Duplication and positive selection among hominin-specific PRAME genes
Source: BMC Genomics. 2005 Sep 13;6:120. doi: 10.1186/1471-2164-6-120 (PMC1262708; doi:10.1186/1471-2164-6-120)
Supplement: Additional File 5 — Human_prames_cdna.fa • FASTA format • Human PRAME cdnas • This contains the human PRAME cDNAs, as predicted by Genewise. [file 1471-2164-6-120-S5.fa]

>homo_1
ATGAGCCTCCAGGCCCCACCTAGACTCCTGGAGCTGGCTGAGCAGAGTCTGCTGAGAGAC
CGGGCCTTGGCCATCCCCACCCTGGAGGAGCTGCCCAGGGAGCTCTTTCCCCCACTGTTC
ATGGAGGCCTTTACCAGGAGATGCTGCGAGACCCTGACAACTATGGTGCAGGCCTGGCCC
TTCACCTGCCTTCCTCTAGGGTCCCTGATGAAGTCATGTAATCTAGAGATCTTTCGAGCT
GTGCTGGAGGGGCTTGATGCACTGCTTGCCCAGAAGGTTCGCCCCAGGCGGTGGAAACTT
CAAGTGTTGGACTTGCGGAATGTGGATGAGAACTTCTGGGGCATATGGTCTGGAGCTTCT
GCACTCTCCCCAGAGGCCCTGAGTAAGAGACGAACAGCAGGGAACTGTCCAAGGCCGGGT
GGGCAGCAGCCCTTGATGGTGATCCTAGACCTTTGCTTCAAGAATGGGATGCTGGATGAA
TGCCTCACCCACTTCTTAGAGTGGGGCAAGCAGAGAAAAGGCTTACTGCACGTGTGTTGC
AAGGAGCTGCAGATTTTTGGAATAGCCATCCACAGGATCATAGAGGTCCTGAACACGGTG
GAGCTAGACTGTATCCAGGAGGTGGAAGTGTGCTGCCCGTGGGAGCTGTCCATTCTTATA
AGGTTCGCCCCTTACCTGGGCCAGATGAGGAATCTCCGCAAACTTGTTCTCTTCAACATC
CATGTCTCTGCCTGCATTCCCCTAGACAGGAAGGAGCAGTTTGTCATCCAGTTCACCTCT
CAGTTCCTCAAGCTGGACTACTTCCAGAAGCTTTACATGCACTCTGTCTCTTTCCTCGAA
GGCCACCTGGACCAGCTGCTCAGGTGTCTCCAGGCCCCCTTGGAGACAGTCGTAATGACC
GAATGCCTGCTGTCAGAGTCGGACCTGAAGCATCTCTCTTGGTGCCCGAGCATCCGTCAG
CTAAAAGAGCTAGACCTGAGGGGCATCACACTGACCCATTTCAGTCCTGAGCCCCTCTCA
GTTCTGCTGGAGCAAGCTGAGGCCACCCTGCAGACCCTGGACTTAGAGGACTGTGGGATC
GTGGATTCCCAACTCAGCGCCATCCTGCCTGCCCTGAGCCGCTGCTCCCAGCTCAGCACC
TTCAGCTTCTGTGGGAACCTCATCTCCATGGCCGCCCTGGAGAACCTGCTGCGCCACACC
GTCGGGCTGAGCAAGCTAAGCCTGGAGCTGTATCCTGCCCCTCTGGAGAGTTATGATGCC
CAGGGTGCTCTCTGCTGGGGAAGATTTTCTCAACTTGGGGCTGAGCTGATGAAGACACTG
AGGGACTTAAGGCAGCCCAAGATTATTGTGTTCAGCACTGTCCCCTGCCCTCGCTGTGGC
ATCAGGGCCTCCTATGACCTGGAGCCCAGTCACTGTCTG
>homo_2
ATGAGCATCCAGGCCCCACCCAGACTACTGGAGCTGGCAGGGCAGAGCCTGCTGAGAGAC
CAGGCCTTGTCCATCTCTGCCATGGAGGAGCTGCCCAGGGTGCTCTATCTCCCACTCTTC
ATGGAGGCCTTCAGCAGGAGACACTTCCAGACTCTGACGGTGATGGTTCAGGCCTGGCCC
TTCACCTGCCTCCCTCTGGGATCACTGATGAAGACGCTTCATTTGGAGACCTTAAAAGCA
TTGCTGGAAGGGCTTCATATGCTGCTTACACAGAAGGATCGCCCCAGGAGGTGGAAACTT
CAAGTGCTGGATTTGCGGGATGTTGACGAGAATTTCTGGGCCAGATGGCCTGGAGCCTGG
GCCCTGTCCTGCTTCCCAGAGACCACGAGTAAGAGGCAGACAGCAGAGGACTGTCCAAGG
ATGGGAGAGCACCAGCCCTTAAAGGTGTTCATAGACATCTGCCTCAAGGAAATACCCCAG
GATGAATGCCTGAGATACCTCTTCCAGTGGGTTTACCAAAGGAGAGGTTTAGTACACCTG
TGCTGTAGTAAGCTGGTCAATTATCTAACGCCGATTAAATATCTCAGAAAGTCATTGAAA
ATAATATACCTGAATAGTATTCAAGAGCTGGAAATTCGCAACATGTCCTGGCCACGTCTG
ATAAGAAAGCTTCGTTGTTACCTGAAGGAGATGAAGAATCTTCGCAAACTCGTTTTCTCC
AGGTGCCATCATTACACGTCAGATAATGAACTCCAAGGACGGTTAGTTGCCAAATTCAGC
TCTGTGTTCCTCAGGCTGGAACACCTTCAGTTGCTTAAAATAAAATTGATCACCTTCTTC
AGTGGGCACCTGGAACAGCTGATCAGGTGCCTCCAGAACCCCTTGGAGAACTTGGAATTA
ACTTATGGCTACCTATTGGAAGAAGACATGAAGTGTCTCTCCCAGTACCCAAGCCTCGGT
TACCTAAAGCATCTGAATCTCAGCTACGTGCTGCTGTTCCGCATCAGTCTTGAACCCCTC
GGAGCTCTGCTGGAGAAAATTGCTGCCTCTCTCAAAACCCTCATCTTGGAGGGCTGTCAG
ATCCACTACTCCCAACTCAGTGCCATCCTGCCTGCCCTGAGCCGGTGCTCCCAGCTCACC
ACCTTCTACTTTGGCAGAAATTGCATGTCTATTGACGCCCTGAAGGACCTGCTGCGCCAC
ACCAGTGGGCTGAGCAAGTTAAGCCTGGAGACGTATCCTGCCCCTGAGGAGAGTTTGAAT
TCCTTGGTTCGTGTCAATTGGGAGATCTTCACCCCACTTCGGGCTGAGCTGATGTGTACA
CTGAGGGAAGTCAGGCAGCCCAAGAGGATCTTCATTGGCCCCACCCCCTGCCCTTCCTGT
GGCTCATCACCGTCTGAGGAACTGGAGCTCCATCTTTGCTGC
>homo_3
ATGAGCATCCGGATTCCACCCAGACTCCTGGAGCTTGCGGGCNNAGCCTGCTGAGGGACC
AAGCCTTGGCCGTCTCCACCCTGGAGGAGCTGCCCACGGAACTTTTCCCCCCACTGTTCA
TGGAGGCCTTCAGCAGGAGACGCTGTGAGGCCCTGAAGCTGATGGTGCAGGCCTGGCCCT
TCCGCCGCCTCCCTCTGAGGCCTCTGATAAAGATGCCTTGTCTGGAGGCCTTCCAAGCTG
TGCTCGATGGGCTTGATGCACTGCTTACCCAAGGGGTTCGTCCCAGGAGATGGAAACTTC
AAGTGCTGGATTTACAGGATGTCTGTGAGAACTTCTGGATGGTTTGGTCTGAAGCTATGG
CCCATGGGTGCTTCCTCAATGCCAAGAGGAACAAAACACCAGTGCAGGACTGTCCAAGGA
TGAGAGAACGGCAGCCCTTGACTGTGTTTGTAGAACTTTGGCTCAAGAACAGGACTCTGG
ATGAATACCTCACCTGCCTCCTTCTATGGGTCAAGCAGAGGAGAGATTTACTACACCTGT
GCTGTAAGAAGCTGAAAATTTTGGGAATGCCCTTCCGCAATATCAGAAGCATCCTGAAAA
TGGTGAACCTAGACTGTATCCAGGAGGTGGAAGTGAATTGCAAGTGGATACTGCCCATCC
TGACACAGTTTACCCCATACCTGGGCCACTTGAGGAATCTTCAGAAGCTCGTTCTCTCCC
ACATGGATGTCTCTCGCTACGTTTCCCCAGAGCAGAAGAAGGAGATTGTTACCCAGTTCA
CCACTCAGTTCCTCAAGCTGCGCTGCCTCCAAAAGCTTTATATGAACTCTGTTTCTTTCC
TCGAAGGCCACCTGGACCAGCTGCTCAGCTGTCTGAAGACCTCGTTAAAGGTCCTCACAA
TAACTAACTGTGTGCTTTTGGAATCAGACTTGAAGCATCTCTCCCAGTGCCCGAGTATCA
GTCAACTAAAGACCCTGGACCTGAGTGGCATCAGACTGACCAATTACAGTCTTGTGCCTC
TCCAAATTCTCCTAGAAAAAGTTGCAGCCACCCTTGAGTACCTGGATTTAGATGACTGTG
GCATCATAGACTCCCAAGTCAACGCCATCCTGCCTGCCCTGAGCCGCTGCTTTGAGCTCA
ACACCTTCAGCTTCTGTGGAAATCCCATCTGCATGGCCACCCTGGAGAACCTGCTGAGCC
ACACAATCATACTCAAAAACTTATGCCTGGAGCTGTATCCTGCCCCGCAGGAAAGTTATG
GTGCTGATGGTACTCTCTGCTGGAGCAGATTTGCTCAAATTAGGGCTGAGCTGATGAAGA
AAGTGAGGCACTTAAGGCACCCCAAGAGGATCTTGTTCTGTACTGACAACTGCCCTGACC
ATGGCGACAGGTCATTTTATGACCTGGAGGCAGATCAATACTGC
>homo_4
ATGAGCCTCCAGACCCCATCCAGACTCCTGGAGCTGGCAGGGCAGAGCCTGCTGAGGAAC
CAGTTCTTGACTATCTTCACCCTGGATGAGCTGCCCAGGGAGGTCTCCCCTCTGTTCATG
GAGGCCTTCAGCATGAGATGTTGTGAGGCCCTGAAGCTGATGGTGCAGGCCTGGCCCTCC
CTTCACCTCCCTCTGGGATCCCTGATGAAGACACCTCATCTGGAGACCTTGCAAGCTGTG
CTGAAGGGACTTGATACACTAGTGTCCCAGAAGGTTTGCCCCNNNNNAGGAGGTGGAAAC
TTCAAGTGCTGGATTTGAGGGATGTTGATGAGAATTTCTGGACCATATGGTCTGGAGTCA
GGGTCCTCCCCTGCTCCCCAGAGGCCATGAGTAAGAGGCAGACAGTGGAGAACTGTCCAA
GGATGGGAGAGTGCCAGCCCTTGAAGGTGTTCATAGACCTCTGCCTGAAGGAAAGTACAC
TGCATGAATGCCTGAGCTACCTCTGAAGGTGGATCCACTACAGAAGAGGCCTAGTGCACC
TGTGTTGTAGTAAGGTGCAGAATTACTCAATGCCCACTTCAAGTTTCAGAAATCTATTGG
AAAGGATATACCCAGATAGTATCCAGGAGTTGGAAGTCTGGAAAAAGTGCTCTCTCAATA
AAACGGGAAAGTTTGCCCCTTACCTGAGCCAGATGAGCAATCTTTGCAAACTTNTTAGCC
TTCGGTTATGAGCCTGAATTATACGTGAGCGGCCAATGGCAGTTCATTCCTGACTTGGAT
TGGCCATTCCTGTGCCTGTACTACCCCCAGATGCATTATATAAGAAAGGTCAGTAATATC
AAAGAGCACCTGGAGCACCTGCTCAGGTACCTCAAGAACCCCTTGGGGGCCTTTACATTC
AGTGATGCTTACCTAGCTGATCGGGACATGGAGTGTCTGTCTCAGTACCCAAGCCTCAGT
CAGCTAAAGGAGCTGCGTCTGATTCATATCCTAATGTGGACCACCCATCTTGAGCCCCTT
GGAGTTCTGCTGGAGAAAGTTGCTGCTACTCTCAAGACCCTCGTCTTAGAGGACTGTCGG
ATCCAGGCCCCCCAACTCAGGGTCCCCCTGCCTGCCCTGAGCCACTGTTCCCAGCTCACC
ACCTTCTACTTTCATGGAAATGAGACCTCCACGAATGCTCTGAAAGACCTGCTGCGTCAC
ACAGGCGGGCTGAGCAAGTTAGGCCTGGACATGGATCCTGCCCCTCTGGAGTGTCTTGAC
AACAGGGGTCATGCCAATTGGGAGATCCTCACCCCAATTAGGGCTGAGCTGATGCGTACA
CTCAGGGAAGTCAGGCAGAACAGGAGGATCTTCTTCGGTCCCACCCCCTGCCCTTCCTGT
GGCTCATGGCCATCTGAGAAACTGGAGTTCCATGTGCTCCTA
>homo_5
ATGAGCATCCAGGCCCCACCGAGACTACTGGAGCTGGCGGGGCAGAGCCTGCTGAGAGAC
CAGGCCTTGTCCATCTCTGCCATGGAGGAGCTGCCCAGGGTGCTCTATCTCCCACTCTTC
AGGGAGGCCTTCAGCAGGAGACACTTCCAGACTCTGACGGTGATGGTGCAGGCCTGGCCT
TTCACCTGCCTCCCTCTGGTATCGCTGATGAAGACGCTTCATCTGGAGCCATTGAAAGCA
TTGCTGGAAGGGCTTCATATGCTGCTTACACAGAAGGATCGCCCCAGGAGGTGGAAACTT
CAAGTGCTGGATTTGCGGGATGTTGATGAGAATTTCTGGGCCAGATGGCCTGGAGCCTGG
GCCCTGTCCTGCTTCCCAGAGGCCATGAGTAAGAGGCAGACAGCAGAGGACTGTCCAAGG
ACGGGAGAGCACCAGCCCTTAAAGGTGTTCATAGACATCTGCCTCAAGGAAATACCCCAG
GATGAATGCCTGAGATACCTCTTCCAGTGGGTTTACCAAAGGAGAGGTTTAGTACACCTG
TGCTGTAGTAAGCTGGTCAATTATCTAACGCCAATTAAATATCTCAGAAAGTCATTGAAA
ATAATATACATTAATAGTATTGGGGAGCTGGAAATTCACAACACGTGCTGGCCACATCTG
ATAAGAAAGCTTTATTGTTACCTGAAGGAGATGAAGACTCTTTGCAAACTCGTTTTCTCC
AGGTGCCATCATTACACGTCAGATAATGAACTCGAGGGATGGTTAGTCACCAGATTCACC
TCTGTGTTCCTCAGGCTGGAACACCTCCAGTTGCTTAAAATAAAATTGATCACCTTCTTC
AGTGGGCACCTGGAACAGCTGATCAGGTGCCTCCAGAACCCCTTGGAGAACTTGGAATTA
ACTTGTGGCAACCTATTAGAAGAGGACTTGAAGTGTCTCTCCCAGTTCCCAAGCCTCGGT
TACCTAAAGCATCTGAATCTCAGCTACGTGCTGCTGTTCCGCATCAGTCTTGAACCCCTA
GGAGCTCTGCTAGAGAAAATTGCTGCCTCTCTCGAGACCCTCGTGTTAGAGGGCTGTCAG
ATCCACTACTCCCAACTCAGTGCCATCCTGCCTGGCCTGAGCTGCTGCTCCCAGCTCACC
ACCTTCTACTTTGGCAGCAATTGCATGTCTATTGACGCCCTGAAGGACCTGCTGCGCCAC
ACCAGTGGGCTGAGCAAGTTAAGCCTGGAGACGTATCCTGCCCCTGAGGAGAGTTTGAAT
TCCTTGGTTCGTGTCAATTGGGAGATCTTCACCCCACTTCGGGCTGAGCTGATGTGTACA
CTGAGGGAATTCAGGCAGCCCAAGAGGATCTTCATTGGCCCCACCCCCTGCCCTTCCTGT
GGCTCATCACCGTCTGAGGAACTGGAGCTCCATCTTTGCTGC
>homo_6
ATGAGCATCTGGACTCCACCCAGACTCCTGGAGCTTGCAGGGCGGAGCCTGCTAAGGGAC
CAAGCTTTGGCCATGTCCACCCTGGAGGAGCTGCCCACAGAACTTTTCCCCCCACTGTTC
ATGGAGGCCTTCAGCAGGAGACGCTGTGAGGCCCTGAAGCTGATGGTGCAGTCCTGGCCC
TTCCGCCGCCTCCCTCTGAGGCCTCTGATAAAGATGCCTTGTCTGGAGGCCTTCCAAGCT
GTGCTCGATGGGCTGGATGCACTGCTTAACCTAGGGGTTCGTCCCAGGAGGTGGAAACTT
CAAGTGCTGGATTTACAGGATGTCTGTGAGAACTTCTGGATGGTTTGGTCTGAAGCTATG
GCCCATGGGTGCTTCCTCAATGCCAAGAGGAACAAAAAACCAGTGGAGGACTGTCCAAGG
ATGAGAGGACGGCAGCCCTTGACTGTGTTCGTAGAACTTTGGCTCAAGAACAGGACTCTG
GATGAATACCTCACCTGCCTCCTTCTATGGGTCAAGCAGAGGAAAGATTTACTACACCTG
TGCTGTAAGAAGCTGAAAATTTTGGGAATGCCCTTCCGCAATATCAGAAGCATCCTGAAA
ATGGTGAACCTAGACTGTATCCAGGAGGTGGAAGTGAATTGCAAGTGGGTACTGCCCATC
CTGACACAGTTTACCCCATACCTGGGCCACATGAGGAATCTTCAGAAACTCATTCTCTCC
CACATGGATGTCTCTCGCTACGTTTCCCCAGAGCAGAAGAAGGAGATTGTTACCCAGTTC
ACCACTCAGTTCCTCAAGCTGCGCTGCCTCCAAAAGCTTTATATGAACTCTGTTTCTTTC
CTCGAAGGCCACCTGGACCAGCTGCTCAGCTGTCTGAAGACCTCGTTAAAGTTCCTCACA
ATAACTAACTGTGTGCTTTTGGAATCAGACTTGAAGCATCTATCCCAGTGCCCGAGTATC
AGTCAACTAAAGACCCTGGACCTGAGTGGCATCAGACTGACCAATTACAGTCTTGTGCCT
CTCCAAATTCTCCTAGAAAAAGTTGCAGCCACCCTTGAGTACCTGGATTTAGATGACTGT
GGCATCATAGACTCCCAAGTCAACGCCATCTTGCCTGCCCTGAGCCGCTGCTTTGAGCTC
AACACCTTCAGCTTCTGTGGAAATCCCATCTGCATGGCCACCCTGGAGAACCTGCTGAGC
CACACAATCATACTCAAAAACTTATGCGTGGAGCTGTATCCTGCCCCCCGGGAGAGTTAT
GGTGCTGATGGTACTCTCTGCTGGAGCAGATTTGCTCAAATTAGGGCTGAGCTGATGAAC
AGAGTGAGGGACTTAAGGCACCCCAAGAGGATCTTGTTCTGTACTGACTACTGCCCTGAC
TGTGGCAACAGGTCATTTTATGACCTGGAGGCAGATCAATACTGC
>homo_7
ATGAGCCTCCAGGCCCCATCCAGACTGCTGGAGCTGGCAGGGCAGAGCCTGCTGAGGAAC
CAGTTCTTGACCATCTTCACCCTGGATGAGCTGCCCAGGGAGGTCTTCCCTCTGATGTTC
ATGGAGGCCTTCAGCATGAGACGTTTTGAGGCCCTGAAGCTGATGGTGCAGGCCTGGCCC
TTCCTCAGCCTCCCTCTGGGATCCCTGATGAAGACACTTCATCTGGAGACCTTGCAAGCT
GTCCTGAGGGGACTTGATACACTGGTGGCCCAGAAGGTTCGCCCCAGGAGGTGGAAACTT
CAAGTGCTGGATTTGCGGGATGTTGATGAGAATTTCTGGACCATATGGTCTGGAGCCAGG
GTCCTCTCCTGCTCCCCAGAGGCCATGAGTAAGAGGCAGACAGTGGAGGACTGTCCAAGG
ATGGGAGAGCACCAGCCCTTGAAGGTGTTCATAGACCTCTGCCTAAAGGAAAGTACACTG
GATGAATGCCTGAGCTACCTTTTTGGGTGGATCCACTACAGAAGAGGCCTAGTGCACCTG
TGTTGTAGTAAGGTGCAGAATTACTCAATGCCCACTTCAAGTTTCAGAAATCTATTGGAA
AGGATATACCCAGACAGTATCCAGGAGTTGGAAGTCTGGAAAAAGTGCTCTCTCAATAAA
ACGGGAAAGTTTGCCCCTTACCTGAGCCAGATGAGCAATCTTCGTGAACTCTTTTTAGCC
TTCGGTTATGAGCGTGAGTTGTACGTGAGCGTCCAGTGGCCGTGCATTCCTGACTTGGAC
TCTCCATTCCTCTGCCTGTACTACCCCCAGATGCTTTATATAAAAAAGATCAGTAATATC
AAAGAGCACCTGGAGCACCTGCTCAGGTACCTCAAGAACCCCTTGGGGGCCTTTATATTC
AGTGATGCTTACCTAACTGATCGGGACATGGAGTGTCTGTCTCAGTACCCAAGCCTCAGT
CAGCTAAAGGAGCTGCGTCTGATTCATATCCTAATGTGGACCACCCATCTTGAGCCCCTT
GGAGTTCTGCTGGAGAAAGTTGCTGCTACTCTCAAGACCCTCGTCTTAAAGGACTGTCGG
ATCCAGGACCCCCAACTCAGGGTCCTCCTGCCTGCCCTGAGCCACTGTTCCCAGCTCACC
ACCTTCAACTTTCATGGAAATGAGACCTCCATGAATGCTCTGAAAGACCTGCTGCGTCAC
ACAGGCGGGCTGAGCAAGTTAGGCCTGGAGTTGTATCCTGCCCCTCTGGAGAGTCTTGAC
TACAAGGGTCATGTCAATTGGGAGATCCTCACCCCAATTCGGGCTGAGCTGATGCGTACA
CTCAGGGAAGTCAGGCAGCCCAAGAGGATCTTCTTTGGTCCCGTCCCTTGCCCTAACTGT
GGCTCATGGCCATCTGAGAAAGTGGACTTCCATCTTTGCTCC
>homo_8
ATGAGCATCAGGGCCCCACCCAGACTCCTGGAGCTGGCAAGGCAGAGGCTGCTGAGGGAC
CAGGCCTTGGCCATCTCCACCATGGAGGAGCTGCCCAGGGAGCTCTTCCCCACACTGTTC
ATGGAGGCCTTCAGCAGGAGACGCTGTGAAACCCTGAAAACAATGGTGCAGGCCTGGCCT
TTCACCCGCCTCCCTCTAGGGTCCCTGATGAAGTCGCCTCATCTGGAGTCATTAAAATCT
GTGCTGGAAGGGGTTGATGTGCTGTTGACCCAAGAGGTTCGCCCCAGGCAGTCAAAACTT
CAAGTGCTGGACTTGAGGAATGTGGATGAGAACTTCTGCGACATATTTTCTGGAGCTACT
GCATCCTTCCCGGAGGCTCTGAGTCAGAAGCAAACAGCAGATAACTGTCCAGGGACAGGC
AGGCAGCAGCCATTCATGGTGTTCATAGACCTTTGTCTCAAGAACAGGACACTAGATGAA
TGCCTCACCCACCTCTTAGAGTGGGGCAAGCAGAGAAAAGGCTTACTGCATGTGTGTTGC
AAGGAGCTGCAGGTTTTTGGAATGCCCATCCACAGTATCATAGAGGTCCTGAACATGGTG
GAGCTTGACTGTATCCAGGAGGTGGAAGTGTGCTGCCCCTGGGAGCTGTCCACTCTTGTG
AAGTTTGCCCCTTACCTGGGCCAGATGAGGAATCTCCGCAAACTTGTTCTCTTCAACATC
CGTGCATCTGCCTGCATTCCCCCAGACAACAAGGGGCAGTTCATTGCCCGATTCACCTCT
CAGTTCCTCAAGCTGGACTATTTCCAGAATCTGTCTATGCACTCCGTCTCTTTCCTCGAA
GGCCACCTGGACCAGCTGCTCAGGTGTCTCCAGGCCTCCTTGGAGATGGTCGTTATGACC
GACTGCCTGCTGTCAGAGTCGGACTTGAAGCATCTCTCTTGGTGCCCGAGCATCCGTCAA
TTAAAGGAGCTGGACCTGAGGGGTGTCACGCTGACCCATTTCAGCCCTGAGCCCCTCACA
GGTCTGCTGGAGCAAGTTGTGGCCACCCTGCAGACCCTGGACTTAGAGGACTGTGGGATC
ATGGATTCCCAACTCAGCGCCATCCTGCCTGTCCTGAGCCGCTGCTCCCAGCTCAGCACC
TTCAGCTTCTGTGGGAACCTCATCTCCATGGCTGCCCTTGAGAACCTGCTGCGCCACACC
GTCGGGCTGAGCAAGCTAAGCCTGGAGCTGTATCCTGCCCCTCTGGAGAGTTATGACACC
CAGGGTGCTCTCTGCTGGGGGAGATTTGCTGAACTTGGGGCTGAGCTGATGAAGACACCG
AGGGACTTAAGGCAGCCCAAGATCATTGTGTTCTGCACCGTCCCCTGCCCTCGCTGTGGC
ATCAGGGCCTCCTATGACCTGGAGCCCAGTCACTGCCTC
>homo_9
ATGTCTGTAATCCCAGCTACTCGGGAGGCTGAAGCAGGAGAATCGCTTGAACGCAGGAGA
CGGAGGTTGTGGGTAGCCCAGAGTCTTCTGATGGTGCTGGTGAGGAAGCTCAAGGAGGCT
TTGGCCGTTGTCCAGATCCTCAGAGAAAGGACTGCTCACCATACAGGGTCCACTGTGGGA
ACAGAAACCTGCTTTTTCCCAGTGGAAGGGAGCAATGAGAATGAAAGCAAAAGTCAGGGA
TGGGTCCTTCTAAATTCTGAGCTTCTCCCTTACTTTACCTATAGGAGGTGGAAACTTCAA
GTGCTGGACTTGCTGGATGTTGATGAGAATGTCTGGGCTGGATGGCCTGGAGGCTAGGCC
CTGTCCTCCTCCCCAGAGGCCATGAGTAAGAGGCAGACAGCAGAGGACTATCCAAGGATG
GGAGAGCACCAGCCCTTAAAGGTGTTCATAGACGTCTGCCTCAAGGAAACACCCCAAGAT
GAATGCCTGAGATACCTCTTCCAGTGGGTTTACCAAAGGAGAGTTTTAGTACACCTGTGC
TGTAGTAAGTTGGTGAATTATCTAACACCCATTAAATATCTTAGAAAGTCATTGAAAATA
GTCCACCTGAATAGTATTCAGGAGTTGGAAATTCACAACATGTCCTGGCTGCATCTGATA
AGAAAGCTTCATTGTTACCTGAAGGAGATGAAGAATCTTCGCAAACTCGTTTTCTCCAGG
TGCCATCATTACTCGTCGGACAATGACCTCGAGGAATGGTTACTCACCAAATTCAGCNNG
TGTTCCTCAGGCTGGAACACCTCCAATTGCTTAAAGTAAAATTGATCACCTTCTTCAGTG
GGCACCTGGAACAGCTGATCAGGTGCCTCCAGAACCCCTTGGAGAACTTGGAGTTAACTT
GTGGCTACCTATTGGAAGAGGACATGAAGTGTCTGTCTCAGTACCCAAGCCTCAGCTACC
TAAAGCATCTGAATCTCAGCTACGTGCTGCTGTTCCGCATCAGTCTTGAACCCCTCGGAG
CTCTGCTAGAGAAAATTGCTGCCACTCTCAAGACCCTCATCTTCGAGGGCTGTCAGATCC
ACTACTGCCAACTCAGCGCCATCCTGCCTGGCCTGAGCCGCTGCTCCCAGCTCACCACCT
TCTACTTTGGCAGAAATTGCATGTCTACGGACACCCTGAAGGACCTGCTGCGCCACACCA
GTGGGCTGAGCAAGTTAAGCCTGGAGACGTATCCTGCCCCTGAGGAGAGTTTGAATTCCT
TGGTTCGTGTCGATTGGGAGATCTTCGCCCCACTTCGGGCTGAGCTGATGTGTACACTGA
GGGAAGTCAGGCAGCCCAAGAGGATCTTCACTGGTCCCACTCCCTGCCCTTCCTGTGGCT
CATCACCGTCTGAGGAACTGGAGCTCCATCTTTGCTGC
>homo_10
ATGAGCATCCGGACTCCACCCAGACTCCTGGAGCTTGCAGGGCGGAGCCTGCTGAGGGAC
CAAGCCTTGGCCATGTCCACCCTGGAGGAGCTGCCCACAGAACTTTTCCCCCCACTGTTC
ATGGAGGCCTTCAGCAGGAGACGCTGTGAGGCCCTGAAGCTGATGGTGCAGGCCTGGCCC
TTCCGCCGCCTCCCTCTGAGGCCTCTGATAAAGATGCCTTGTCTGGAGGCCTTCCAAGCT
GTGCTCGATGGGCTGGATGCACTGCTTACCCAAGGGGTTCATCCCAGGAGGTGGAAACTT
CAAGTGCTGGATTTACAGGATGTCTGTGAGAACTTCTGGATGGTTTGGTCTGAAGCTATG
GCCCGTGGGTGCTTCCTCAATGCCAAGAGGAACAAAACACCAGTGCAGGACTGTCCAAGG
ATGAGAGGACAGCAGCCCTTGACTGTGTTCGTAGAACTTTGGCTCAAGAACAGGACTCTG
GATGAATACCTCACCTGCCTCCTTCTATGGGTCAAGCAGAGGAAAGATTTACTACACCTG
TGCTGTAAGAAGCTGAAAATTTTGGGAATGCCCTTCCGCAATATCAGAAGCATCCTGAAA
ATGGTGAACCTAGACTGTATCCAGGAGGTGGAAGTGAATTGCAAGTGGGTACTGCCCATC
CTGACACAGTTTACCCCATACCTGGGCCACATGAGGAATCTTCAGAAGCTCGTTCTCTCC
CACATGGATGTCTCTCGCTACGTTTCCCCAGAGCAGAAGAAGGAGATTGTTACCCAGTTC
ACCACTCAGTTCCTCAAGCTGTGCTGCCTCCAAAAGCTTTCTATGAACTCTGTTTCTTTC
CTCGAAGGCCACCTGGACCAGCTGCTCAGCTGTCTGAAGACCTCGTTAAAGGTCCTCACA
ATAACTAACTGTGTGCTTTTGGAATCAGACTTGAAGCATCTATCCCAGTGCCCGAGTATC
AGTCAACTAAAGACCCTGGACCTGAGTGGCATCAGACTGACCAATTACAGTCTTGTGCCT
CTCCAAATTCTCCTAGAAAAAGTTGCAGCCACCCTTGAGTACCTGGATTTAGATGACTGT
GGCATCATAGACTCCCAAGTCAACGCCATCCTGCCTGCCCTGAGCCGCTGCTTTGAGCTC
AACACCTTCAGCTTCTGTGGAAATCCCATCTCCATGGCCACCCTGGAGAACCTGCTGAGC
CACACAATCATACTCAAAAACTTATGCGTGGAGCTGTATCCTGCCCCCCGGGAGAGTTAT
GATGCTGATGGTACTCTCTGCTGGAGCAGATTTGCTCAAATTAGGGCTGAGCTGATGAAG
AGAGTGAGGGACTTAAGGCACCCCAAGAGGATCTTGTTCTGTACTGACTGCTGCCCTGAC
TGTGGCAACAGGTCATTTTATGACCTGGAGGCAGATCAATGCTGC
>homo_11
ATGAGCCTCCAGTCCCCATCCAGACTCCTGGAGCTGGCAGGGCAGAGCCTACTGAGGAAC
CAGTTCTTGACCATCTTCATCCTGGACGAGCTGCCCAGGGAGGTCTTCCCTCTGATGTTC
ATGGAGGCCGTCAGCAGGAGACGCTGTGAGGCCCTGAAGCTGATGGTGCAGGCCTGGTCC
TTCCTCCACCTCCCTCTGGGATCCCTGATGAAGACACCTCATCTGGAGACCTTGCAAGCT
GTGCTGAAGGGACTTGATACACTGCTGGCCCAGAAGGTTTGCCTCAGGAGGTGGAAACTT
CAAGTGCTGGATTTGCGGGATGTTGATGGGAATTTCTGGACCATATGGTCTGGAGCCAAG
GTCCTCTCCTGCTCCCCAGAGGCCATGAGTAAAAGGCAGACAGTGGAGGACTGTCCAAGG
ATGGGAGAGTGCCAGCCCTTGAAGGTGTTCATAGACCGCTGCCTAAAGAAAAGTACACTG
GATGAATGCCTGAGCTACCTTTGTGGGTAGATCCACTACAGAAGAGGTCTAGTGCACCTG
TGCTGTAATAAGGTGCAGAATTACTCAATGCCCACTTCAAGTTTCAGAAATTTATTGAAA
AGGGTATACCCAGACAGTATCTAGCAGTTGGAAGTTAGGAGAAAGTGCTCTCTGAATAAA
ACAGGAAAGTTTGCCCCTTACCTGAGCCAGATGAGCAATCTTCGCAAACTCTTTTTAGCC
TTCGGTTATGACAGTGAGTTATATGTAAGCGGCCAACAATAGTTCGTTCCTGACTTGGAC
TGTCCATTCCTCTGCCTGTCCTACCCTCAGATGCTTTATATAAGAAAGGTCAATAATATC
AAAGACCTGGAGCACCTGCTCAGGTGCCTCAAGAACCTCTTGGGGGCCTTTATATTCTGT
CATGCTTACCTAGCTGATCGGGACATGGAGTGTCTGTCTCAGTACCCAAGCCTCAGTCAG
CTAAAGGAGCTGCATCTGATTCATATCCTAATGTGGACCACCAATCTTGAGCCCCTTGGA
GTTCTGCTAGAGAAAGTTGCTGCTACTCTTGAGACCCTCACGTTAAAGGACTGTCAGATC
CAGGACTCCCAACTCAGGGTCCTCCTGCCTGCCCTGAGCCACTGCTCCCAGCTCACCACC
TTCTACTTTCAAGGAAACGAGACTTCCATGAATGCTCTGAAAGACCTTCTGTGTCACACA
GGTGGGCTGAGCAAGTTAGGCCTGGAGTTGTATCCTTCCCGTCTGGAGAGTCTTGACAAC
AGGGGTCATGCCAATTGGGAGATCCTTGCCCCAATTCGGGCTGAGCTGATGTGTACACTC
AGGGAAGTCAGGCAGCCCAAGAGGATCTTTTTTGGTCCCGTCCCCTGCCCTTCCTGTGGC
TCATGGCCATCTGAGAAAGTGGACCTCCATCTTTGCTCT
>homo_12
ATGAGCCTACAGGCCCCACGCAGACTCCTGGAGCTGGCAGGGCAGAGCCTGCTGGGGGAC
CAGGCCTTGGCCATCTCCATCTTGGATGAGCTGCCCAGGGAGCTCTTCCCCCCACTGTTC
GTGGAGGCCTTCACTAGCAGACGCTGCGAGGTTCTGAAGGTGATGGTGCAGGCCTGGCCC
TTCCCCTGCCTCCCTCTGGGGTCCCTGATGAAGACGCCTGATCTGGAGATCTTACATTAT
GTAGTGGATGGGATTGATTGCCTGCTTGCCCAAAAGGTTCGCCCCAGGAGGCGGAAACTT
CAAGTGCTGGAATTGCGGGATGTTGATGAGAATTTTTGGACCATATGGTCTGGAGCCAGG
CCCCTGTCCTGCTCCCCAGAGGCCATGAGTAAGAGGCAGACAGTGGAGGACTGTCCAAGG
ACAGGAGAGAAGCAGCCCTTGAAGGTGTTCATGGATGTTTGCCTCAAGGAAAAATTCATG
GATGAAGATCTGAGCTTCTTCTCTGGGTGGGTCCAGCACAGAAGAGGTTCAGTACACCTG
TGCTGTACTAAGGTGGTGAATTATTCAATGAGCATTCTAAATTTCAGAAACATATTGGAA
ACAGTATACCCAGACAGTATCCAAGTGTTGGAAATTTGGAACATGTGCTGGCCGTGTATG
ATAGTAGAGTTTAGCCCTTACCTGAGCCAGATGAGGAATCTTCGCAAACTCTTCATCTCC
GATGGCTGTCGTTACCTGCTAAGCTCTGACAGCCAAGAACAGTTAGTTGCTGAATTCAGC
TCTGTGCTCCTCAGGCTGGAGAACCTCCAGATGCTTTATGTAAGAAGGGTCTGCTTCTTC
AGAGGCCACCTGGACCAGCTGATCAGCTGTCTGAAGACCTCGTTAAAGGTCCTCACAATA
ACTAACTGTGTGCTTTTGGAATCAGACTTGAAGCATCTATCCCAGTGCCCGAGTATCAGT
CAACTAAAGACCCTGGACCTGAGTGGCATCAGACTGACCAATTACAGTCTTGTGCCTCTC
CAAATTCTCCTAGAAAAAGTTGCAGCCACCCTTGAGTACCTGGATTTAGATGACTGTGGC
ATCATAGACTCCCAAGTCAACGCCATCCTGCCTGCCCTGAGCCGCTGCTTTGAGCTCAAC
ACCTTCAGCTTCTGTGGAAATCCCATCTCCATGGCCACCCTGGAGAACCTGCTGAGCCAC
ACAATCATACTCAAAAACTTATGCCTGGAGCTGTATCCTGCCCCACGGGAGAGTTATGGT
GCTGATGGTACTCTCTGCTGGAGCAGATTTACTCAGATTAGGGCTGAGCTGATGAAGAGA
GTTAGGGACTTAAGGCACCCCAAGAGGATCTTGTTCGGTACTGACTACTGCCCTGACTGT
GGCAACAGGTCATTTTATGACCTGGAGGCAGATCAATACTGC
>homo_13
ATGAGCATCCAGGCCCCACCCAGACTCCTGGAGCTGGCGGGGCAGAGTCTGCTGAGAGAC
AAGCCCTTGGCCATCTCTGCCCTGGAGGAGCTGCCCAGGGAGCTCTACCTCCCACTCTTC
CTGGAGGCCTTCAGCAGGAGACACTTCCAGACTCTGACAGTGATGGTGCAGGCCTGGCCC
TTCACCCGCCTCCCTCTGGGATCGCTGATGAAGACGCTTCATCTGGAGACCTTAAAAGCA
TTGCTGGAAGGGCTTCACATGCTGCTTACACAGAAGGATCGCCCCAGGAGGTGGAAACTT
CAAGTGCTGGATTTGCGGGATGTTGATGAGAATTTCTGGGCCATATGGTCTGAATCCAGG
GCCCTGTCCTCCTCCCCAGAGGCCATGAGTAAGAGGCAGACAGCAGAGGACTGTCCAAGG
ATGGGAGAGCACCAGCCCTTGAAGGTGTTCATAGACATCTGCCTCAAGGAAATACCCCAG
GATGAATGCCTGAGATACCTCTTCCGGTGGGTTTACCAAAGGAGAGGTTTAGTACACCTG
TGCTGTAGTAAGTTGGTGAATTATCTAACGTCGATTGAATATCTCAGAAGATCATTGAAA
ATAATCCACCTGAATAGTATTCAGGAGCTGGAAATTTGCTATGTGTCCTGGCCACATCTG
ATAAGAAAGCTTCATTGTTACCTGAAGGAGATGAAGAATCTTCGCAAACTCATTTTTCTC
CAGGTGCCATCCTTACACGTCAATTACCGCGAGGAATGCTCAGTCGCCAAAATCAGCTCT
ATGTTCCTCAGGCTGAAACACCTCCAGCTGCTTAAAATGAATATGGTCACCTTCCACAGA
GGGCACCTGGGACAGCTGATCAGGTGCCTCTAGAACCCCTTGGAGAACTTGGAATTAACT
TGCGGCTACCTATTGGAAGAGGACTTGAAGTGTCTCTACCAGTACCCAAGCCTCGCTTAC
CCAAAGCATCTGAATCTCAGCTACATGCTGCAGTTCTGTATCAGTCTTGAACCCCTCGGA
GCTCTGCTGGAGAAAGTTTCTGCCAACACGAGGGTCTCGAGAGAGGCAGCAATTACTCTT
AAGACCCTCATCTCGGAGGGCTGTCAGATCCACTACTCCCAACTCAGTGCCATCCTGCCT
GGCCTGAGCCGCTGCTCCCAGCTCACCACCTTCTACTTTGGCAGAAATTGCATGTCTATG
GAAGCCCTGAAGGACCTGCTGTGCCACACCAGTGGGCTGAGCAAGTTAAGCCTGGAGATG
TATCCTGCCCCCGAGGAGAGTTTGAATTCCTTGGTTCATGTCGATTGGGAGATCTTCACC
CCACTTCGGGCTTAGTTGATGTGTACACTAAGGGAAGTCAGGCAGCCCAAGAGGATCTTC
ATTGGCCCCGCCCCCTGCCCGTCCTGTGGCTCATCACCGTCTGAGGAACTGGAGCTCCAT
CTTTGCTGC
>homo_14
ATGAGCCTCCAGACCCCATCCAGACTCCTGGAGCTGGCAGGGCAGAGCCTGATGAGGAAG
CAGTTCTTGACTATCTTCACCCTGGACTAGCTGCCCAGGGAGGTCTCCCCTCTGATGTTC
ATGGAGGCCTTCAGCATGAGATGTTGTGAGGCCCTGAAGCTGATGGTGCAGGCCTGGTCC
TCCCTTCACCTCCCTCTGGGATCCCTGATGAAGACAACTCATCTGGAGACCTTGCAAGCT
GTGCTGAAGGGACTTGATACACTAGTGTCCCAGAAGGTTTGCCCCNNNNNAGGAGGTGGA
AACTTCAAGTGCTGGATTTGAGGGATGTTGATGAGAATTTCTGGACCATATGGTCTGGAG
TCAGGGTCCTCCCCTGCTCCCCAGAGGCCATGAGTAAGAGGCAGACAGTGGAGGACTGTC
CAAGGATGGGAGAGTGCCAGCCCTTGAAGGTGTTCATAGACCTCTGCCTGAAGGAAAGTA
CACTGGATGAATGCCTGAGCTACCTCTGAAGGTGGATCCACTACAGAAGAGGCCTAGTGC
ACCTGTGTTGTAGTAAGGTGCAGAATTACTCAATGCCCACTTCAAGTTTCAGAAATCTAT
TGGAAAGGATATACCCAGACAGTATCCAGGAGTTGGAAGTCTGGAAAAAGTGCTCTCTCA
ATAAAACGGGAAAGTTTGCCCCTTACCTGAGCCAGATGAGCAATCTTCGCAAACTTNTTA
GCCTTCGGTTATGAGCCTGAATTATACGTGAGCGGCCAATGGCAGTTCATTCCTGACTTG
GATTGGCCATTCCTGTGCCTGTACTACCCCCAGATGCATTATATAAGAAAGGTCAGTAAT
ATCAAAGAGCACCTGGAGCACCTGCTCAGGGTAGAAGTCAAGAATTCACTCATTCAAGGC
CGGGTGAGGCAGCTCACGCCTGTAATCCTTCCAGAAGGACTTCCCTGTACTGGTTTAGGC
TTTGCATACCCTGTCTTTCATTTGGGTCCCACTGGGGGTCTGTTCCTGCTAGTTGGATCC
TCACATACCCTCGGGGATTTTGTAATCAGCTGGAACATGTTCTTCCAGCCACTTAGTTGC
CACTTGGAGCACTCTCCACCTTTCATCTGTGTTAAAGAGGTGCATGAGCACCTGGTGGCA
ATCAGCCCAGGTGGGGTTGTGGGTCTGGATAACAGTTTGGAGCAAATAAATTATAGCTTG
AGGCTTTTCGGTATAGGATGGGGTATTGTTTTCCAATGGAGGAGATGGGCAGAGGTGAAG
GGTTGGTACACAAAGGCACGTCTTTCCACCATAAGCCCATCCTCGTCTACTCCAGTATAC
TGTTGCTCTCTCAGGGACATTTGTATC
>homo_15
ATGAGCCTACAGGCCCCACGCAGACTCCTGGAGCTGGCAGGGCAGAGCCTGCTGGGGGAC
CAGGCCTTGGCCATCTCCATCTTGGATGAGCTGCCCAGGGAGCTCTTCCCCCCACTGTTC
GTGGAGGCCTTCACTAGCAGACGCTGCGAGGTTCTGAAGGTGATGGTGCAGGCCTGGCCC
TTCCCCTGCCTCCCTCTGGGGTCCCTGATGAAGACGCCTGATCTGGAGATCTTACATTAT
GTAGTGGATGGGATTGATTGCCTGCTTGCCCAAAAGGTTCGCCCCAGGAGGCGGAAACTT
CAAGTGCTGGAATTGCGGGATGTTGATGAGAATTTTTGGACCATATGGTCTGGAGCCAGG
CCCCTGTCCTGCTCCCCAGAGGCCATGAGTAAGAGGCAGACAGTGGAGGACTGTCCAAGG
ACAGGAGAGAAGCAGCCCTTGAAGGTGTTCATGGATGTTTGCCTCAAGGAAAAATTCATG
GATGAAGATCTGAGCTTCTTCTCTGGGTGGGTCCAGCACAGAAGAGGTTCAGTACACCTG
TGCTGTACTAAGGTGGTGAATTATTCAATGAGCATTCTAAATTTCAGAAACATATTGGAA
ACAGTATACCCAGACAGTATCCAAGTGTTGGAAATTTGGAACATGTGCTGGCCGTGTATG
ATAGTAGAGTTTATCCGTTACCTGAGCCAGATGAGGAATCTTCGCAAACTCTTCATCTCC
GATGGCTGTCGTTACCTGCTAAGCTCTGACAGCCAAGAACAGTTAGTTGCTGAATTCAGC
TCTGTGCTCCTCAGGCTGGAGTACCTCCAGATGCTTTATGTAAGAAGGGTCTGCTTCTTC
AGAGGCCACCTGGACCAGCTGATCAGGTGCCTCAGGAGCCCATTGGAGACATTGGCATTA
ACTTATGGCTTCCTAGAAAAAGTGGACTTGAAATGTCTGCCCCGGTACCCAAGTCTCAGT
CAACTGAAGCAGCTGAATCTGAGTCATGGTGCACTGCGCTTCATCCGTCTTGAGCCCCTC
CGAGCTCTGCTAGAGAAAGTTGCTGCCACTCTTCAGACCCTCTTCTTAGTGGACTGTGGG
ATTCGGGACTCCAAACTCAGGGTCATCCTGCCTGCCCTGAGCTGCTGCTCCAACCTCACC
ACTTTCTGTTTTCACGGCAATGACACGTCCATGGATGGTCTGAAGGACCTGCTGCGCCAC
ACAGGCAGGCTGAGCAATTTGAGCCTGGAAACATATCCTGCCCCTCGGGAGAGTCTTGAT
GACAGGGGTCGTGTCATTTCGGAGCTCCTCACCCCACTTCAGGCTGAGCTGATGCGTATA
CTGAGGGAAGTAAGGGAGCCCAAAAGGATCTTCTTTGGTCCGGTGTCCTGCCCTTGCTGT
GGCACGTCGCCCACTGAGCAACTGGAGTTCAATTTTTGCTTG
>homo_16
ATGAGTCTCCAGTCCCCATCCAGACTCCTGGAGCTGGCAGGGCAGAGCCTACTGAGGAAC
CAGTTCTTGACCATCTTCATCCTGGACGAGCTGCCCAGGGAGGTCTTCCCTCTGATGTTC
ATGGAGGCCGTCAGCAGGAGAAGCTGTGAGGCCCTGAAGCTGATGGTGCAGGCCTGGTCC
TTCCTCCACCTCCCTCTGGGATCCCTGATGAAGACACCTCATCTGGAGACCTTGCAAGCT
GTGCTGAAGGGACTTGATACACTGCTGGCCCAGAAGGTTTGCCTCAGGAGGTGGAAACTT
CAAGTGCTGGATTTGCGGGATGTTGATGGGAATTTCTGGACCATATGGTCTGGAGCCAAG
GTCCTCTCCTGCTCCCCAGAGGCCATGAGTAAAAGGCAGACAGTGGAGGACTGTCCAAGG
ATGGGAGAGTGCCAGCCCTTGAAGGTGTTCATAGACCGCTGCCTAAAGAAAAGTACACTG
GATGAATGCCTGAGCTACCTCTGTGGGTAGATCCACTACAGAAGAGGTCTAGTGCACCTG
TGCTGTAATAAGGTGCAGAATTACTCAATGCCCACTTCAAGTTTCAGAAATTTATTGAAA
AGGGTATACCCAGACAGTATCTAGCAGTTGGAAGTTAGGAGAAAGTGCTCTCTGAATAAA
ACAGGAAAGTTTGCCCCTTACCTGAGCCAGATGAGCAATCTTCGCAAACTCTTTTTAGCC
TTCGGTTATGACAGTGAGTTATATGTAAGCGGCCAACAATAGTTCGTTCCTGACTTGGAC
TGTCCATTCCTCTGCCTGTCCTACCCTCAGATGCTTTATATAAGAAAGGTCAATAATATC
AAAGACCTGGAGCACCTGCTCAGGTGCCTCAAGAACCTCTTGGGGGCCTTTATATTCTGT
CATGCTTACCTAGCTGATCGGGACATGGAGTGTCTGTCTCAGTACCCAAGCCTCAGTCAG
CTAAAGGAGCTGCGTCTGATTCATATCCTAATGTGGACCACCAATCTTGAGCCCCTTGGA
GCTCTGCTAGAGAAAGTTGCTGCTACTCTTGAGACCCTCACGTTAAAGGACTGTCAGATC
CAGGACTCCCAACTCAGGGTCCTCCTGCCTGCCCTGAGCCACTGCTCCCAGCTCACCACC
TTCTACTTTCAAGGAAACGAGACTTCCATGAATGCTCTGAAAGACCTTCTGTGTCACACA
GGCGGGCTGAGCAAGTTAGGCCTGGAGTTGTATCCTTCCCGTCTGGAGAGTCTTGACAAC
AGGGGTCATGCCAATTGGGAGATCCTTGCCCCAATTCGGGCTGAGCTGATGTGTACACTC
AGGGAAGTCAGGCAGCCCAAGAGGATCTTTTTTGGTCCCGTCCCCTGCCCTTCCTGTGGC
TCATGGCCATCTGAGAAAGTGGACCTCCATCTTTGCTCT
>homo_17
ATGAGCATCCGGACTCCACCCAGACTCCTGGAGCTTGCAGGGCGGAGCCTGCTGAGGGAC
CAAGCCTTGGCCATGTCCACCCTGGAGGAGCTGCCCACAGAACTTTTCCCCCCACTGTTC
ATGGAGGCCTTCAGCAGGAGACGCTGTGAGGCCCTGAAGCTGATGGTGCAGGCCTGGCCC
TTCCGCCGCCTCCCTCTGAGGCCTCTGATAAAGATGCCTTGTCTGGAGGCCTTCCAAGCT
GTGCTCGATGGGCTGGATGCACTGCTTACCCAAGGGGTTCATCCCAGGAGGTGGAAACTT
CAAGTGCTGGATTTACAGGATGTCTGTGAGAACTTCTGGATGGTTTGGTCTGAAGCTATG
GCCCATGGGTGCTTCCTCAATGCCAAGAGGAACAAAAAACCAGTGCAGGACTGTCCAAGG
ATGAGAGGACAGCAGCCCTTGACTGTGTTCGTAGAACTTTGGCTCAAGAACAGGACTCTG
GATGAATACCTCACCTGCCTCCTTCTATGGGTCAAGCAGAGGAAAGATTTACTACACCTG
TGCTGTAAGAAGCTGAAAATTTTGGGAATGCCCTTCCGCAATATCAGAAGCATCCTGAAA
ATGGTGAACCTAGACTGTATCCAGGAGGTGGAAGTGAATTGCAAGTGGGTACTGCCCATC
CTGACACAGTTTACCCCATACCTGGGCCACATGAGGAATCTTCAGAAGCTCGTTCTCTCC
CACATGGATGTCTCTCGCTACGTTTCCCCAGAGCAGAAGAAGGAGATTGTTACCCAGTTC
ACCACTCAGTTCCTCAAGCTGTGCTGCCTCCAAAAGCTTTCTATGAACTCTGTTTCTTTC
CTCGAAGGCCACCTGGACCAGCTGCTCAGCTGTCTGAAGACCTCGTTAAAGGTCCTCACA
ATAACTAACTGTGTGCTTTTGGAATCAGACTTGAAGCATCTATCCCAGTGCCCGAGTATC
AGTCAACTAAAGACCCTGGACCTGAGTGGCATCAGACTGACCAATTACAGTCTTGTGCCT
CTCCAAATTCTCCTAGAAAAAGTTGCAGCCACCCTTGAGTACCTGGATTTAGATGACTGT
GGCATCATAGACTCCCAAGTCAACGCCATCCTGCCTGCCCTGAGCCGCTGCTTTGAGCTC
AACACCTTCAGCTTCTGTGGAAATCCCATCTCCATGGCCACCCTGGAGAACCTGCTGAGC
CACACAATCATACTCAAAAACTTATGCGTGGAGCTGTATCCTGCCCCCCGGGAGAGTTAT
GATGCTGATGGTACTCTCTGCTGGAGCAGATTTGCTCAAATTAGGGCTGAGCTGATGAAG
AGAGTGAGGGACTTAAGGCACCCCAAGAGGATCTTGTTCTGTACTGACTGCTGCCCTGAC
TGTGGCAACAGGTCATTTTATGACCTGGAGGCAGATCAATGCTGC
>homo_18
ATGTCTGTAATCCCAGCTACTCGGGAGGCTGAAGCAGGAGAATCGCTTGAACGCAGGAGA
CGGAGGTTGTGGGTAGCCCAGAGTCTTCTGATGGTGCTGGTGAGGAAGCTCAAGGAGGCT
TTGGCCATTGTCCAGATCCTCAGAGAAAGGACTGCTCACCATACAGGGTCCACTGTGGGA
ACAGAAACCTGCTTTTTCCCAGTGGAAGGGAGCAATGAGAATGAAAGCAAAAGTCAGGGA
TGGGTCCTTCTAAATTCTGAGCTTCTCCCTTACTTTACCTATAGGAGGTGGAAACTTCAA
GTGCTGGACTTGCTGGATGTTGATGAGAATGTCTGGGCTGGATGGCCTGGAGGCTAGGCC
CTGTCCTCCTCCCCAGAGGCCATGAGTAAGAGGCAGACAGCAGAGGACTATCCAAGGATG
GGAGAGCACCAGCCCTTAAAGGTGTTCATAGACGTCTGCCTCAAGGAAACACCCCAAGAT
GAATGCCTGAGATACCTCTTCCAGTGGGTTTACCAAAGGAGAGTTTTAGTACACCTGTGC
TGTAGTAAGTTGGTGAATTATCTAACACCCATTAAATATCTTAGAAAGTCATTGAAAATA
GTCCACCTGAATAGTATTCAGGAGTTGGAAATTCACAACATGTCCTGGCTGCATCTGATA
AGAAAGCTTCATTGTTACCTGAAGGAGATGAAGAATCTTCGCAAACTCGTTTTCTCCAGG
TGCCATCATTACTCTTCGGACAATGACCTCGAGGAATGGTTACTCACCAAATTCAGCNNG
TGTTCCTCAGGCTGGAACACCTCCAATTGCTTAAAGTAAAATTGATCACCTTCTTCAGTG
GGCACCTGGAACAGCTGATCAGGTGCCTCCAGAACCCCTTGGAGAACTTGGAGTTAACTT
GTGGCTACCTATTGGAAGAAGACATGAAGTGTCTGTCTCAGTACCCAAGCCTCAGCTACC
TAAAGCATCTGAATCTCAGCTACGTGCTGCTGTTCCGCATCAGTCTTGAACCCCTCGGAG
CTCTGCTAGAGAAAATTGCTGCCACTCTCAAGACCCTCATCTTCGAGGGCTGTCAGATCC
ACTACTGCCAACTCAGCGCCATCCTGCCTGGCCTGAGCCGCTGCTCCCAGCTCACCACCT
TCTACTTTGGCAGAAATTGCATGTCTACGGACACCCTGAAGGACCTGCTGCGCCACACCA
GTGGGCTGAGCAAGTTAAGCCTGGAGACGTATCCTGCCCCTGAGGAGAGTTTGAATTCCT
TGGTTCGTGTCGATTGGGAGATCTTCGCCCCACTTTGGGCTGAGCTGATGTGTACACTGA
GGGAAGTCAGGCAGCCCAAGAGGATCTTCACTGGTCCCACTCCCTGCCCTTCCTGTGGCT
CATCACCGTCTGAGGAACTGGAGCTCCATCTTTGCTGC
>homo_19
ATGAGCATCAGGGCCCCACCCAGACTCCTGGAGCTGGCAAGGCAGAGGCTGCTGAGGGAC
CAGGCCTTGGCCATCTCCACCATGGAGGAGCTGCCCAGGGAGCTCTTCCCCACACTGTTC
ATGGAGGCCTTCAGCAGGAGACGCTGTGAAACCCTGAAAACAATGGTGCAGGCCTGGCCT
TTCACCCGCCTCCCTCTAGGGTCCCTGATGAAGTCGCCTCATCTGGAGTCATTAAAATCT
GTGCTGGAAGGGGTTGATGTGCTGTTGACCCAAGAGGTTCGCCCCAGGCAGTCAAAACTT
CAAGTGCTGGACTTGAGGAATGTGGATGAGAACTTCTGCGACATATTTTCTGGAGCTACT
GCATCCTTCCCGGAGGCTCTGAGTCAGAAGCAAACAGCAGATAACTGTCCAGGGACAGGC
AGGCAGCAGCCATTCATGGTGTTCATAGACCTTTGTCTCAAGAACAGGACACTAGATGAA
TGCCTCACCCACCTCTTAGAGTGGGGCAAGCAGAGAAAAGGCTTACTGCATGTGTGTTGC
CAGGAGCTGCAGGTTTTTGGAATGCCCATCCACAGTATCATAGAGGTCCTGAACATGGTG
GAGCTTGACTGTATCCAGGAGGTGGAAGTGTGCTGCCCCTGGGAGCTGTCCACTCTTGTG
AAGTTTGCCCCTTACCTGGGCCAGATGAGGAATCTCCGCAAACTTGTTCTCTTCAACATC
CGTGCATCTGCCTGCATTCCCCCAGACAACAAGGGGCAGTTCATTGCCCGATTCACCTCT
CAGTTCCTCAAGCTGGACTATTTCCAGAATCTGTCTATGCACTCCGTCTCTTTCCTCGAA
GGCCACCTGGACCAGCTGCTCAGGTGTCTCCAGGCCTCCTTGGAGATGGTCGTTATGACC
GACTGCCTGCTGTCAGAGTCGGACTTGAAGCATCTCTCTTGGTGCCCGAGCATCCGTCAA
TTAAAGGAGCTGGACCTGAGGGGTGTCACACTGACCCATTTCAGCCCTGAGCCCCTCACA
GGTCTGCTGGAGCAAGTTGTGGCCACCCTGCAGACCCTGGACTTAGAGGACTGTGGGATC
ATGGATTCCCAACTCAGCGCCATCCTGCCTGTCCTGAGCCGCTGCTCCCAGCTCAGCACC
TTCAGCTTCTGTGGGAACCTCATCTCCATGGCTGCCCTTGAGAACCTGCTGCGCCACACC
GTCGGGCTGAGCAAGCTAAGCCTGGAGCTGTATCCTGCCCCTCTGGAGAGTTATGACACC
CAGGGTGCTCTCTGCTGGGGGAGATTTGCTGAACTTGGGGCTGAGCTGATGAAGACACTG
AGGGACTTAAGGCAGCCCAAGATCATTGTGTTCTGCACCGTCCCCTGCCCTCGCTGTGGC
ATCAGGGCCTCCTATGACCTGGAGCCCAGTCACTGCCTC
>homo_20
ATGAGCCTCCAGGCCCCATCCAGACTGCTGGAGCTGGCAGGGCAGAGCCTGCTGAGGAAC
CAGTTCTTGACCATCTTCACCCTGGATGAGCTGCCCAGGGAGGTCTTCCCTCTGATGTTC
ATGGAGGCCTTCAGCATGAGACGTTTTGAGGCCCTGAAGCTGATGGTGCAGGCCTGGCCC
TTCCTCCGCCTCCCTCTGGGATCCCTGATGAAGACACCTCATCTGGAGACCTTGCAAGCT
GTCCTGAGGGGACTTGATACACTGGTGGCCCAGAAGGTTCGCCCCAGGAGGTGGAAACTT
CAAGTGCTGGATTTGCGGGATGTTGATGAGAATTTCTGGACCATATGGTCTGGAGCCAGG
GTCCTCTCCTGCTCCCCAGAGGCCATGAGTAAGAGGCAGACAGTGGAGGACTGTCCAAGG
ATGGGAGAGCGCCAGCCCTTGAAGGTGTTCATAGACCTCTGCCTAAAGGAAAGTACACTG
GATGAATGCCTGAGCTACCTTTTTGGGTGGATCCACTACAGAAGAGGCCTAGTGCACCTG
TGTTGTAGTAAGGTGCAGAATTACTCAATGCCCACTTCAAGTTTCAGAAATCTATTGGAA
AGGATATACCCAGACAGTATCCAGGAGTTGGAAGTCTGGAAAAAGTGCTCTCTCAATAAA
ACGGGAAAGTTTGCCCCTTACCTGAGCCAGATGAGCAATCTTCGTGAACTCTTTTTAGCC
TTCGGTTATGAGCGTGAGTTGTACGTGAGCGTCCAGTAGCCGTGCATTCCTGACTTGGAC
TCTCCATTCCTCTGCCTGTACTACCCCCAGATGCTTTATATAAAAAAGATCAGTAATATC
AAAGAGCACCTGGAGCACCTGCTCAGGTACCTCAAGAACCCCTTGGGGGCCTTTATATTC
AGTGATGCTTACCTAACTGATCGGGACATGGAGTGTCTGTCTCAGTACCCAAGCCTCAGT
CAGCTAAAGGAGCTGCGTCTGATTCATATCCTAATGTGGACCACCAATCTTGAGCCCCTT
GGAGTTCTGCTGGAGAAAGTTGCTGCTACTCTCAAGACCCTCGTCTTAAAGGACTGTCGG
ATCCAGGACCCCCAACTCAGGGTCCTCCTGCCTGCCCTGAGCCACTGTTCCCAGCTCACC
ACCTTCAACTTTCATGGAAATGAGACCTCCATGAATGCTCTGAAAGACCTGCTGCGTCAC
ACACGTGGGCTGAGCAAGTTAGGCCTGGAGTTGTATCCTGCCCCTCTGGAGAGTCTTGAC
TACAAGGGTCATGTCAATTGGGAGATCCTCACCCCAATTCGGGCTGAGCTGATGCGTACA
CTCAGGGAAGTCAGGCAGCCCAAGAGGATCTTCTTTGGTCCCGTCCCTTGCCCTACCTGT
GGCTCATGGCCATCTGAGAAAGTGGACTTCCATCTTTGCTCC
>homo_21
ATGAGCATCCGGACTCCACCCAGACTCCTGGAGCTTGCAGGGCGGAGCCTGCTGAGGGAC
CAAGCTTTGGCCATGTCCACCCTGGAGGAGCTGCCCACAGAACTTTTCCCCCCACTGTTC
ATGGAGGCCTTCAGCAGGAGACGCTGTGAGGCCCTGAAGCTGATGGTGCAGGCCTGGCCC
TTCCGCCGCCTCCCTCTGAGGCCTCTGATAAAGATGCCTTGTCTGGAGGCCTTCCAAGCT
GTGCTCGATGGGCTTGATGCACTGCTTACCCAAGGGGTTCGTCCCAGGAGGTGGAAACTC
CAAGTGCTGGATTTACAGGATGTCTGTGAGAACTTCTGGATGGTTTGGTCTGAAGCTATG
GCCCATGGGTGCTTCCTCAATGCCAAGAGGAACAAAAAACCAGTGCAGGACTGTCCAAGG
ATGAGAGGACGGCAGCCCTTGACTGTGTTCGTAGAACTTTGGCTCAAGAACAGGACTCTG
GATGAATACCTCACCTACCTCCTTCTATGGGTCAAGCAGAGGAAAGATTTACTACACCTG
TGCTGTAAGAAGCTGAAAATTTTGGGAATGCCCTTCCGCAATATCAGAAGCATCCTGAAA
ATGGTGAACCTAGACTGTATCCAGGAGGTGGAAGTGAATTGCAAGTGGGTACTGCCCATC
CTGACACAGTTTACCCCATACCTGGGCCACATGAGGAATCTTCAGAAGCTCGTTCTCTCC
CACATGGATGTCTCTCGCTACGTTTCCCCAGAGCAGAAGAAGGAGATTGTTACCCAGTTC
ACCACTCAGTTCCTCAAGCTGCGCTGCCTCCAAAAGCTTTATATGAACTCTGTTTCTTTC
CTCGAAGGCCACCTGGACCAGCTGCTCAGCTGTCTGAAGACCTCGTTAAAAGTCCTCACA
ATAACTAACTGTGTGCTTTTGGAATCAGACTTGAAGCATCTATCCCAGTGCCCGAGTATC
AGTCAACTAAAGACCCTGGACCTGAGTGGCATCAGACTGACCAATTATAGTCTTGTGCCT
CTCCAAATTCTCCTAGAAAAAGTTGCAGCCACCCTTGAGTACCTGGATTTAGATGACTGT
GGCATCATAGACTCCCAAGTCAACGCCATCCTGCCTGCCCTGAGCCGCTGCTTTGAGCTC
AACACCTTCAGCTTCTGTGGAAATCCCATCTGCATGGCCACCCTGGAGAACCTGCTGAGC
CACACAATCATACTCAAAAACTTATGTGTGGAGCTGTATCCTGCCCCCCGAGAGAGTTAT
GGTGCTGATGGTACTCTCTGCTGGAGCAGATTTGCTCAAATTAGGGCTGAGCTGATGAAC
AGAGTGAGGGACTTAAGGCACCCCAAGAGGATCTTGTTCTGTACTGACTACTGCCCTGAC
TGTGGCAACAGGTCATTTTATGACCTGGAGGCAGATCAATACTGC
>homo_22
ATGAGCATCCAGGCCCCACCCAGACTCCTGGAGCTGGCAGGGCAGAGCCTGCTGAGAGAC
CAGGCCTTGTCCATCTCTGCCATGGAGGAGCTGCCCAGGGTGCTCTATCTCCCACTCTTC
ATGGAGGCCTTCCGCAGGAGACACTTCCAGACTCTGACGGTGATGGTGCAGGCCTGGCCC
TTCACCTGCCTCCCTCTGGGATCACTGATGAAGACGCTTCATTTGGAGACCTTAAAAGCA
TTGCTGGAAGGGCTTCATATGCTGCTTACACAGAAGGATCGCCCCAGGAGGTGGAAACTT
CAAGTGCTGGATTTGCGGGATGTTGATGAGAATTTCTGGGCCAGATGGCCTGGAGCCTGG
GCCCTGTCCTGCTTCCCAGAGACCATGAGTAAGAGGCAGACAGCAGAGGACTGTCCAAGG
ATGGGAGAGCACCAGCCCTTAAAGGTGTTCATAGACATCTGCCTCAAGGAAATACCCCAG
GATGAATGCCTGAGATACCTCTTTCAGTGGGTTTACCAAAGGAGAGGTTTAGTACACCTG
TGCTGTAGTAAGCTGGTCAATTATCTAACGCCGATTAAACATCTCAGAAAGTCATTGAAA
ATAATATACCTGAATAGTATTCAACAGCTGGAAATTCGCAACATGTCCTGGCCACGTCTG
ATAAGAAAGCTTCGTTGTTACCTGAAGGAGATGAAGAATCTTCGCAAACTCGTTTTCTCC
AGGTGCCATCATTCCATGTCAGATAATGAACTCGAAGGACGGTTAGTCACCAAATTCAGC
TCTGTGTTCCTCAGGCTGGAACACCTCCAGTTGCTTAAAATAAAATTGATCACCTTCTTC
AGTGGGCACCTGGAACAGCTGATCAGGTGCCTCCAGAACCCCTTGGAGAACTTGGAATTA
ACTTATGGCTACCTATTGGAAGAAGACATGAAGTGTCTCTCCCAGTACCCAAGCCTCGGT
TACCTAAAGCATCTGAATCTCAGCTACGTGCTGCTGTTCCGCATCAGTCTTGAACCCCTC
GGAGCTCTGCTAGAGAAAATTGCTGCCTCTCTCGAAACCCTCATCTTGGAGGGCTGTCAG
ATCCACTACTCCCAACTCAGTGCCATCCTGCCTGGCCTGAGCCACTGCTCCCAGCTCACC
ACCTTCTACTTTGGCAGAAATTGTATGTCTATGGGTGCCCTGAAGGACCTGTTGCGCCAC
ACCAGTGGGCTGAGCAAGTTAAGCCTGGAGACGTATCCTGCCCCTGAGGAGAGTTTGAAT
TCCTTGGTTCGTGTCGATTGGGAGATCTTCGCCCTACTTCGGGCTGAGCTGATGTGTACA
CTGAGGGAAGTCAGGCAGCCCAAGAGGATCTTCATTGGTCCCACCCCCTGCCCTTCCTGT
GGCTCATCACCGTCTGAGGAACTGGAGCTCCATCTTTGCTGC
>homo_23
ATGAGCTTCCAGGCCCCACGCAGACTCCTGGAGCTGGCAGGGCAGAGCCTGCTGAGGGAC
CAGGCCTTGGCCATCTCCGTCCTGGATGAGCTGCCCAGGGAGCTCTTCCCCCGACTGTTC
GTGGAGGCCTTCACTAGCAGACGCTGCGAGGTTCTGAAGGTGATGGTGCAGGCCTGGCCC
TTCCCCTGCCTCCCTCTGGGGTCCCTGATGAAGACGCCTGATCTGGAGATCTTACATTAT
GTAGTGGATGGGATTGATTGCCTGCTTGCCCAAAAGGTTCGCCCCAGGAGGTGGAAACTT
CAAGTGCTGGAAATGCGGGATGTTGATGAGAATTTTTGGACCATATGGTCTGGAGCCAGG
CCCCTGTCCTGCTCCCCAGAGGCCATGAGTAAGAGACAGACAGTGGAGGACTGTCCAAGG
ACAGGAGAGAAGCAGCCCTTGAAGGTGTTCATGGATGTTTGCCTCAAGGAAAAATCCGTG
GATGAAGATCTGAGCTTCTTCTCTGGGTGGGTGCAGCACAGAAGACGTTCAGTACACCTG
TGCTGTACTAAGGTGGTAAATTATTCAATGAACATTCTAAATTTCAGAAACATATTAGAA
ACAGTATACCCAGACAGTATCCAAGTATTGGAAATTTGGAACATGTGCTGGCCGTGTATG
GTAGCAGAGGTTAGCCGTTACCTGAGCCAGATGAAGAATCTTCGAAAACTCTTCATCTCC
GATGGCTGTGGTTACCTGCCAAGCTTTGAGAGCCAAGGACAGTTAGTTGCTGAATTCAGC
TCTGTGTTCCTCAGGCTGGAGTACCTCCAGATGCTTTATATGAGAAGGATCCGCTTCTTC
GAAGGCTACCTGGACCAGCTGATCAGGTGCCTCAAGAGCCCGTTGGAGACATTGGCATTA
ACTTATGGCTCCCTAGATGAAGAGGACTTGAAATGTCTGCCCTGGTACCCAAGTCTCAGT
CAACTGAAGCAGCTGAATCTGAGTCATGGTACACTGCGCTTCATCCGTCTTGAGCCCCTC
CGAGCTCTGCTAGAGAAAGTTGCTGCCACTCTTCAGACCCTCTTCTTAGTGGACTGTGGG
ATTGGGGACTCCAAACTCAGGGTCATCCTGCCTGCCCTGAGCCGCTGCTCCAACCTCACC
ACTTTCTGCTTTCACGGCAATGACACGTCCATGGATGGTCTGAAGGACCTGCTGCGCCAC
ACAGGCAGGCTGAGCAATTTGAGCCTGGAAACATATCCTGCCCCTCGGGAGAGTCTTGAC
AACAGGGGTCGTGTCATTTCGGAGCTCCTCACCCCACTTCAGGCTGAGCTGATGCGTATA
CTGAGGGAAGTAAGGGAGCCCAACAGGATCTTCTTTGGTCCCGTCTCCTGCCCTTGCTGT
GGCATGTCACCCACTGAGCAACTGGAGTTCAATTTTTGCTTG
>homo_24
ATGAGCCTCCAGTCCCCATCCAGACTCCTGGAGCTGGCAGGCCAGAGCCTGCTGAGGAAC
CAGTTCTTGACCATCTTCATCCTGGACGAGCTGCCCAGGGAGGTCTTCCCTCTGATGTTC
ATGGAGGCCTCCAGCATGAGACATTTTGAGGCCCTGAAGCTGATGGTGCAGGCCTGGCCC
TTCCTCCGCCTCCCTCTGGGATCCCTGATGAAGACACCTCATCTGGAGACCTTGCAAGCT
GTGCTGAAGGGACTTGATACACTGCTGGCCCAGAAGCTTCGCCCCAGGAGGTGGAAACTT
CAAGTGCTGGATTTGCGGGATGTTGATGGGAATTTCTGGACTATATGGTCTGGAGCCAGG
GCCCTCTCCTGCTCCCCAGAGGCCATGAGAAAGAGGCAGACAGTGGAGGACTATCCAAGG
ACGGGAGAGCACCAGCCCTTGAAGGTGTTCATAGACCTCTGCCAAAAGGAAAGTACACTG
GATGAATGCCTGAGCTACCTCTGCAGGTGGATCCACTACAGAAGAGGTCTAGTGCACCTG
TGTTGTAATAAGGTGCAGAATTACTCAATGCCCACTTCAAGTTTCAGAAATTTATTGAAA
AGGGTATACCCAGACAGTATCCAGGAGTTGGAAATTAAGAGAAAGTGCTCTCTGAATAAA
ACAGGAAAGTTTGCCCCTTACTTGAGCCAGATGAGCAATCTTCGCAAACTCTTTTTAGCC
TTCGGTTATGACGATGAGTTATATGTAAGCGGCCAACAGCAGTTCGTTCCTGACTTGGAC
TGTCCATTCCTCTGCCTGTACTACCCTCAGATGCTTTATATAAGAAAGATCAGTAATATC
AAAGAGCACCTGGAGCACCTGCTCAGGTGCCTCAAGAACCCCTTGGGAACCTTTATATTC
TGTCATGCTTACCTAGCTGATCAGGACATGGAGTGTCTGTCTCAGTACCCAAGCCTCAGT
CAGCTAAAGGAGCTGCATCTGATTCATATCCTAATGTGGACTACCAATCTTGAGCCCCTT
GGAGCTCTGCTAGAGAAAGTTGCTGCTACTCTCGAGATCCTCACGTTAAAGGACTGTCAG
ATCCAGGACTCCCAGCTCAGGGTCCTCCTGCCTGCCCTGAGCCGCTGCTCCCAGCTCACC
ACCTTCTACTTTCGCGGAAATGAGACCTCCACGAATGCTCTGAAAGACCTGCTGTGTCAC
ACAGGTGGGCTGAGCAAGTTAGGTCTGGAGTTGTATCCTGCCCCTCTGGAGTGTCTTGAC
AACAGGGGTCATGTCAATTGGGAGATCCTCGCCCCAATTCGGGCTGAGCTGATGTGTACA
CTCAGGGAAGTCAGGCAGCCCAAGAGGATCTTTTTTGGTCCCATCCCCTGCCCTTCCTGT
GGCTCATGGCCATCTGAGAAAGTGGACTTCCATCTTTGCTCT
>homo_25
ATGAGCATCCGGACTCCACCCAGACTCCTGGAGCTGGCGGGGCGGAGCCTGCTGAGGGAC
GAGGCCTTGGCCATCTCCACCCTGGAGGAGCTGCCCACGGAACTTTTTCCCCCATTGTTC
ATGGAGGCCTTCAGCAGGAGACACTGTGAGGCCCTGAAGCTGATGGTGCAGGCCTGGCCT
TTCCTCCGCCTTCCTCTGGGGTCTCTGATGAAAAGGCCTTGCCCAGAGACCTTCCAAGCT
GTGCTTGATGGGCTTGATGCACTGCTTACCCACAGGGTTCGTCTCAGGAGGTGGAAACTT
CAAGTGCTGGATTTACAGGATGTCAGTGAGAACTTCTGGATGGTTTGGTCTGAAGCCATG
GCCCGTAGGTGCTTACCAAATGCCATGATGAACAGAAAACCAGTGCAGGACTGTCCAAGG
ATGAGAGGACAGCAGCCCTTGACTGTGTTCATAGACCTTTGCCTCAAGAACAGGACTCTG
GATGAATACTTCACCTGCCTCTTTCTATGGGTCAAGCAGAGGGAAGGTTTAGTACACCTG
TGCTGTAAGAAGCTGAAAATGTTGGGAATGCTCTTCCACAATATCAGAAACATCCTGAAA
ACAGTCAACCTAGACTGTATCCAGGAGGTGGAAGTGAATTGCAATTGGACACTGCCCGTC
CTGGCAGAGTTTACCCCATACCTCGGCCAGATGAGGAATCTTCGGAAGCTCGTTCTCTCT
GACATAGATTCTCGCTACATTTCCCCAGAGCAGAAGAAGGAGTTTGTTACCCAGTTCACC
ACTCAGTTCCTCAAGCTGCGCTGCCTCCAAAAGCTTTATATGAACTCTGTTTCTTTCCTC
GAAGGCCACCTGGACCAGATGCTCAGCTGTCTAAAGACCTCGTTAAACATCCTCGCAATA
ACTAACTGTGTGCTTTTGGAATCAGACTTGAAGCATCTGTCCAAGTACCCGAGCATTGGT
CAACTAAAGACCCTGGACCTGAGTGGCACCAGACTGGCCAATTTCAGCCTTGTGCCGCTC
CAAGTTCTCCTAGAAAAAGTTGCAGCCACCCTTGAGTACCTGGACTTAGATGACTGTGGC
ATCGTAGACTCCCAAGTCAACGCCATCCTGCCTGCCCTGAGCCGCTGCTTTGAGCTCACC
ACCTTCAGCTTCCGTGGAAATCCCATCTCCACGGCCACCCTGGAGAACCTGCTGTGCCAC
ACAATCAGACTCAACAACTTATGCCTGGAGCTGTATCCTGCCCCGCGGGAGAGTTATGAT
GTTCGTGGTATCGTCTGCCGGAGCAGATTTGCCCAACTTGGGGCTGAGCTGATGGGGAGA
GTGAGGGCCTTAAGGGAGCCCGAGAGGATCTTGTTCTGTACCGACTACTGCCCTCAGTGT
GGCAACAGGTCACTTTACGACCTGGAGGTAGATCGGTGTTGC
>homo_26
ATGAGCATCAGGGCCCCACCCAGACTCCTGGAGCTGGCAAGGCAGAGGCTGCTGAGGGAC
CAGGCCTTGGCCATCTCCACCATGGAGGAGCTGCCCAGGGAGCTCTTCCCCACACTGTTC
ATGGAGGCCTTCAGCAGGAGACGCTGTGAAACCCTGAAAACAATGGTGCAGGCCTGGCCT
TTCACCCGCCTCCCTCTAGGGTCCCTGATGAAGTCGCCTCATCTGGAGTCATTAAAATCT
GTGCTGGAAGGGGTTGATGTGCTGTTGACCCAAGAGGTTCGCCCCAGGCAGTCAAAACTT
CAAGTGCTGGACTTGAGGAATGTGGATGAGAACTTCTGCGACATATTTTCTGGAGCTACT
GCATCCTTCCCGGAGGCTCTGAGTCAGAAGCAAACAGCAGATAACTGTCCAGGGACAGGC
AGGCAGCAGCCATTCATGGTGTTCATAGACCTTTGTCTCAAGAACAGGACACTAGATGAA
TGCCTCACCCACCTCTTAGAGTGGGGCAAGCAGAGAAAAGGCTTACTGCATGTGTGTTGC
AAGGAGCTGCAGGTTTTTGGAATGCCCATCCACAGTATCATAGAGGTCCTGAACATGGTG
GAGCTTGACTGTATCCAGGAGGTGGAAGTGTGCTGCCCCTGGGAGCTGTCCACTCTTGTG
AAGTTTGCCCCTTACCTGGGCCAGATGAGGAATCTCCGCAAACTTGTTCTCTTCAACATC
CGTGCATCTGCCTGCATTCCCCCAGACAACAAGGGGCAGTTCATTGCCCGATTCACCTCT
CAGTTCCTCAAGCTGGACTATTTCCAGAATCTGTCTATGCACTCCGTCTCTTTCCTCGAA
GGCCACCTGGACCAGCTGCTCAGGTGTCTCCAGGCCTCCTTGGAGATGGTCGTTATGACC
GACTGCCTGCTGTCAGAGTCGGACTTGAAGCATCTCTCTTGGTGCCCGAGCATCCGTCAA
TTAAAGGAGCTGGACCTGAGGGGTGTCACACTGACCCATTTCAGCCCTGAGCCCCTCACA
GGTCTGCTGGAGCAAGTTGTGGCCACCCTGCAGACCCTGGACTTAGAGGACTGTGGGATC
ATGGATTCCCAACTCAGCGCCATCCTGCCTGTCCTGAGCCGCTGCTCCCAGCTCAGCACC
TTCAGCTTCTGTGGGAACCTCATCTCCATGGCTGCCCTTGAGAACCTGCTGCGCCACACC
GTCGGGCTGAGCAAGCTAAGCCTGGAGCTGTATCCTGCCCCTCTGGAGAGTTATGACACC
CAGGGTGCTCTCTGCTGGGGGAGATTTGCTGAACTTGGGGCTGAGCTGATGAAGACACTG
AGGGACTTAAGGCAGCCCAAGATCATTGTGTTCTGCACCGTCCCCTGCCCTCGCTGTGGC
ATCAGGGCCTCCTATGACCTGGAGCCCAGTCACTGCCTC
>homo_27
ATGAGCCTCCAGGCCCCATCCAGACTGCTGGAGCTGGCAGGGCAGAGCCTGCTGAGGAAC
CAGTTCTTGACCATCTTCACCCTGGATGAGCTGCCCAGGGAGGTCTTCCCTCTGATGTTC
ATGGAGGCCTTCAGCATGAGACGTTTTGAGGCCCTGAAGCTGATGGTGCAGGCCTGGCCC
TTCCTCCGCCTCCCTCTGGGATCCCTGATGAAGACACCTCATCTGGAGACCTTGCAAGCT
GTCCTGAGGGGACTTGATACACTGGTGGCCCAGAAGGTTCGCCCCAGGAGGTGGAAACTT
CAAGTGCTGGATTTGCGGGATGTTGATGAGAATTTCTGGACCATATGGTCTGGAGCCAGG
GTCCTCTCCTGCTCCCCAGAGGCCATGAGTAAGAGGCAGACAGTGGAGGACTGTCCAAGG
ATGGGAGAGCGCCAGCCCTTGAAGGTGTTCATAGACCTCTGCCTAAAGGAAAGTACACTG
GATGAATGCCTGAGCTACCTTTTTGGGTGGATCCACTACAGAAGAGGCCTAGTGCACCTG
TGTTGTAGTAAGGTGCAGAATTACTCAATGCCCACTTCAAGTTTCAGAAATCTATTGGAA
AGGATATACCCAGACAGTATCCAGGAGTTGGAAGTCTGGAAAAAGTGCTCTCTCAATAAA
ACGGGAAAGTTTGCCCCTTACCTGAGCCAGATGAGCAATCTTCGTGAACTCTTTTTAGCC
TTCGGTTATGAGCGTGAGTTGTACGTGAGCGTCCAGTAGCCGTGCATTCCTGACTTGGAC
TCTCCATTCCTCTGCCTGTACTACCCCCAGATGCTTTATATAAAAAAGATCAGTAATATC
AAAGAGCACCTGGAGCACCTGCTCAGGTACCTCAAGAACCCCTTGGGGGCCTTTATATTC
AGTGATGCTTACCTAGCTGATCGGGACATGGAGTGTCTGTCTCAGTACCCAAGCCTCAGT
CAGCTAAAGGAGCTGCGTCTGATTCATATCCTAATGTGGACCACCCATCTTGAGCCCCTT
GGAGTTCTGCTGGAGAAAGTTGCTGCTACTCTCAAGACCCTCGTCTTAAAGGACTGTCGG
ATCCAGGACCCCCAACTCAGGGTCCTCCTGCCTGCCCTGAGCCACTGTTCCCAGCTCACC
ACCTTCAACTTTCATGGAAATGAGACCTCCATGAATGCTCTGAAAGACCTGCTGCGTCAC
ACACGTGGGCTGAGCAAGTTAGGCCTGGAGTTGTATCCTGCCCCTCTGGAGAGTCTTGAC
TACAAGGGTCATGTCAATTGGGAGATCCTCACCCCAATTCGGGCTGAGCTGATGCGTACA
CTCAGGGAAGTCAGGCAGCCCAAGAGGATCTTCTTTGGTCCCGTCCCTTGCCCTACCTGT
GGCTCATGGCCATCTGAGAAAGTGGACTTCCATCTTTGCTCC
>homo_28
ATGAGCATCCGGACTCCACCCAGACTCCTGGAGCTTGCAGGGCGGAGCCTGCTGAGGGAC
CAAGCTTTGGCCATGTCCACCCTGGAGGAGCTGCCCACAGAACTTTTCCCCCCACTGTTC
ATGGAGGCCTTCAGCAGGAGACGCTGTGAGGCCCTGAAGCTGATGGTGCAGGCCTGGCCC
TTCCGCCGCCTCCCTCTGAGGCCTCTGATAAAGATGCCTTGTCTGGAGGCCTTCCAAGCT
GTGCTCGATGGGCTTGATGCACTGCTTACCCAAGGGGTTCGTCCCAGGAGGTGGAAACTC
CAAGTGCTGGATTTACAGGATGTCTGTGAGAACTTCTGGATGGTTTGGTCTGAAGCTATG
GCCCATGGGTGCTTCCTCAATGCCAAGAGGAACAAAAAACCAGTGCAGGACTGTCCAAGG
ATGAGAGGACGGCAGCCCTTGACTGTGTTCGTAGAACTTTGGCTCAAGAACAGGACTCTG
GATGAATACCTCACCTACCTCCTTCTATGGGTCAAGCAGAGGAAAGATTTACTACACCTG
TGCTGTAAGAAGCTGAAAATTTTGGGAATGCCCTTCCGCAATATCAGAAGCATCCTGAAA
ATGGTGAACCTAGACTGTATCCAGGAGGTGGAAGTGAATTGCAAGTGGGTACTGCCCATC
CTGACACAGTTTACCCCATACCTGGGCCACATGAGGAATCTTCAGAAGCTCGTTCTCTCC
CACATGGATGTCTCTCGCTACGTTTCCCCAGAGCAGAAGAAGGAGATTGTTACCCAGTTC
ACCACTCAGTTCCTCAAGCTGCGCTGCCTCCAAAAGCTTTATATGAACTCTGTTTCTTTC
CTCGAAGGCCACCTGGACCAGCTGCTCAGCTGTCTGAAGACCTCGTTAAAAGTCCTCACA
ATAACTAACTGTGTGCTTTTGGAATCAGACTTGAAGCATCTATCCCAGTGCCCGAGTATC
AGTCAACTAAAGACCCTGGACCTGAGTGGCATCAGACTGACCAATTATAGTCTTGTGCCT
CTCCAAATTCTCCTAGAAAAAGTTGCAGCCACCCTTGAGTACCTGGATTTAGATGACTGT
GGCATCATAGACTCCCAAGTCAACGCCATCCTGCCTGCCCTGAGCCGCTGCTTTGAGCTC
AACACCTTCAGCTTCTGTGGAAATCCCATCTGCATGGCCACCCTGGAGAACCTGCTGAGC
CACACAATCATACTCAAAAACTTATGTGTGGAGCTGTATCCTGCCCCCCGAGAGAGTTAT
GGTGCTGATGGTACTCTCTGCTGGAGCAGATTTGCTCAAATTAGGGCTGAGCTGATGAAC
AGAGTGAGGGACTTAAGGCACCCCAAGAGGATCTTGTTCTGTACTGACTACTGCCCTGAC
TGTGGCAACAGGTCATTTTATGACCTGGAGGCAGATCAATACTGC
>homo_29
ATGAGCATCCAGGCCCCACCCAGACTCCTGGAGCTGGCAGGGCAGAGCCTGCTGAGAGAC
CAGGCCTTGTCCATCTCTGCCATGGAGGAGCTGCCCAGGGTGCTCTATCTCCCACTCTTC
ATGGAGGCCTTCCGCAGGAGACACTTCCAGACTCTGACGGTGATGGTGCAGGCCTGGCCC
TTCACCTGCCTCCCTCTGGGATCACTGATGAAGACGCTTCATTTGGAGACCTTAAAAGCA
TTGCTGGAAGGGCTTCATATGCTGCTTACACAGAAGGATCGCCCCAGGAGGTGGAAACTT
CAAGTGCTGGATTTGCGGGATGTTGATGAGAATTTCTGGGCCAGATGGCCTGGAGCCTGG
GCCCTGTCCTGCTTCCCAGAGACCATGAGTAAGAGGCAGACAGCAGAGGACTGTCCAAGG
ATGGGAGAGCACCAGCCCTTAAAGGTGTTCATAGACATCTGCCTCAAGGAAATACCCCAG
GATGAATGCCTGAGATACCTCTTTCAGTGGGTTTACCAAAGGAGAGGTTTAGTACACCTG
TGCTGTAGTAAGCTGGTCAATTATCTAACGCCGATTAAACATCTCAGAAAGTCATTGAAA
ATAATATACCTGAATAGTATTCAACAGCTGGAAATTCGCAACATGTCCTGGCCACGTCTG
ATAAGAAAGCTTCGTTGTTACCTGAAGGAGATGAAGAATCTTCGCAAACTCGTTTTCTCC
AGGTGCCATCATTCCATGTCAGATAATGAACTCGAAGGACGGTTAGTCACCAAATTCAGC
TCTGTGTTCCTCAGGCTGGAACACCTCCAGTTGCTTAAAATAAAATTGATCACCTTCTTC
AGTGGGCACCTGGAACAGCTGATCAGGTGCCTCCAGAACCCCTTGGAGAACTTGGAATTA
ACTTATGGCTACCTATTGGAAGAAGACATGAAGTGTCTCTCCCAGTACCCAAGCCTCGGT
TACCTAAAGCATCTGAATCTCAGCTACGTGCTGCTGTTCCGCATCAGTCTTGAACCCCTC
GGAGCTCTGCTAGAGAAAATTGCTGCCTCTCTCGAAACCCTCATCTTGGAGGGCTGTCAG
ATCCACTACTCCCAACTCAGTGCCATCCTGCCTGGCCTGAGCCACTGCTCCCAGCTCACC
ACCTTCTACTTTGGCAGAAATTGTATGTCTATGGGTGCCCTGAAGGACCTGTTGTGCCAC
ACCAGTGGGCTGAGCAAGTTAAGCCTGGAGACGTATCCTGCCCCTGAGGAGAGTTTGAAT
TCCTTGGTTCGTGTCGATTGGGAGATCTTCGCCCTACTTCGGGCTGAGCTGATGTGTACA
CTGAGGGAAGTCAGGCAGCCCAAGAGGATCTTCATTGGTCCCACCCCCTGCCCTTCCTGT
GGCTCATCACCGTCTGAGGAACTGGAGCTCCATCTTTGCTGC
>homo_30
ATGAGCTTCCAGGCCCCACGCAGACTCCTGGAGCTGGCAGGGCAGAGCCTGCTGAGGGAC
CAGGCCTTGGCCATCTCCGTCCTGGATGAGCTGCCCAGGGAGCTCTTCCCCCGACTGTTC
GTGGAGGCCTTCACTAGCAGACGCTGCGAGGTTCTGAAGGTGATGGTGCAGGCCTGGCCC
TTCCCCTGCCTCCCTCTGGGGTCCCTGATGAAGACGCCTGATCTGGAGATCTTACATTAT
GTAGTGGATGGGATTGATTGCCTGCTTGCCCAAAAGGTTCGCCCCAGGAGGTGGAAACTT
CAAGTGCTGGAAATGCGGGATGTTGATGAGAATTTTTGGACCATATGGTCTGGAGCCAGG
CCCCTGTCCTGCTCCCCAGAGGCCATGAGTAAGAGACAGACAGTGGAGGACTGTCCAAGG
ACAGGAGAGAAGCAGCCCTTGAAGGTGTTCATGGATGTTTGCCTCAAGGAAAAATCCGTG
GATGAAGATCTGAGCTTCTTCTCTGGGTGGGTGCAGCACAGAAGACGTTCAGTACACCTG
TGCTGTACTAAGGTGGTAAATTATTCAATGAACATTCTAAATTTCAGAAACATATTAGAA
ACAGTATACCCAGACAGTATCCAAGTATTGGAAATTTGGAACATGTGCTGGCCGTGTATG
GTAGCAGAGGTTAGCCGTTACCTGAGCCAGATGAAGAATCTTCGAAAACTCTTCATCTCC
GATGGCTGTGGTTACCTGCCAAGCTTTGAGAGCCAAGGACAGTTAGTTGCTGAATTCAGC
TCTGTGTTCCTCAGGCTGGAGTACCTCCAGATGCTTTATATGAGAAGGATCCGCTTCTTC
GAAGGCTACCTGGACCAGCTGATCAGGTGCCTCAAGAGCCCGTTGGAGACATTGGCATTA
ACTTATGGCTCCCTAGATGAAGAGGACTTGAAATGTCTGCCCTGGTACCCAAGTCTCAGT
CAACTGAAGCAGCTGAATCTGAGTCATGGTACACTGCGCTTCATCCGTCTTGAGCCCCTC
CGAGCTCTGCTAGAGAAAGTTGCTGCCACTCTTCAGACCCTCTTCTTAGTGGACTGTGGG
ATTGGGTACTCCAAACTCAGGGTCATCCTGCCTGCCCTGAGCCGCTGCTCCAACCTCACC
ACTTTCTGCTTTCACGGCAATGACACGTCCATGGATGGTCTGAAGGACCTGCTGCGCCAC
ACAGGCAGGCTGAGCAATTTGAGCCTGGAAACATATCCTGCCCCTCGGGAGAGTCTTGAC
AACAGGGGTCGTGTCATTTCGGAGCTCCTCACCCCACTTCAGGCTGAGCTGATGCGTATA
CTGAGGGAAGTAAGGGAGCCCAACAGGATCTTCTTTGGTCCCGTCTCCTGCCCTTGCTGT
GGCATGTCACCCACTGAGCAACTGGAGTTCAATTTTTGCTTG
>homo_31
ATGAGCCTCCAGTCCCCATCCAGACTCCTGGAGCTGGCAGGCCAGAGCCTGCTGAGGAAC
CAGTTCTTGACCATCTTCATCCTGGACGAGCTGCCCAGGGAGGTCTTCCCTCTGATGTTC
ATGGAGGCCTCCAGCATGAGACATTTTGAGGCCCTGAAGCTGATGGTGCAGGCCTGGCCC
TTCCTCCGCCTCCCTCTGGGATCCCTGATGAAGACACCTCATCTGGAGACCTTGCAAGCT
GTGCTGAAGGGACTTGATACACTGCTGGCCCAGAAGCTTCGCCCCAGGAGGTGGAAACTT
CAAGTGCTGGATTTGCGGGATGTTGATGGGAATTTCTGGACTATATGGTCTGGAGCCAGG
GCCCTCTCCTGCTCCCCAGAGGCCATGAGTAAGAGGCAGACAGTGGAGGACTATCCAAGG
ACGGGAGAGCACCAGCCCTTGAAGGTGTTCATAGACCTCTGCCAAAAGGAAAGTACACTG
GATGAATGCCTGAGCTACCTCTGCAGGTGGATCCACTACAGAAGAGGTCTAGTGCACCTG
TGTTGTAATAAGGTGCAGAATTACTCAATGCCCACTTCAAGTTTCAGAAATTTATTGAAA
AGGGTATACCCAGACAGTATCCAGGAGTTGGAAATTAAGAGAAAGTGCTCTCTGAATAAA
ACAGGAAAGTTTGCCCCTTACTTGAGCCAGATGAGCAATCTTCGCAAACTCTTTTTAGCC
TTCGGTTATGACGATGAGTTATATGTAAGCGGCCAACAGCAGTTCGTTCCTGACTTGGAC
TGTCCATTCCTCTGCCTGTACTACCCTCAGATGCTTTATATAAGAAAGATCAGTAATATC
AAAGAGCACCTGGAGCACCTGCTCAGGTGCCTCAAGAACCCCTTGGGAACCTTTATATTC
TGTCATGCTTACCTAGCTGATCAGGACATGGAGTGTCTGTCTCAGTACCCAAGCCTCAGT
CAGCTAAAGGAGCTGCATCTGATTCATATCCTAATGTGGACCACCAATCTTGAGCCCCTT
GGAGCTCTGCTAGAGAAAGTTGCTGCTACTCTCGAGATCCTCACGTTAAAGGACTGTCAG
ATCCAGGACTCCCAGCTCAGGGTCCTCCTGCCTGCCCTGAGCCGCTGCTCCCAGCTCACC
ACCTTCTACTTTCGCGGAAATGAGACCTCCACGAATGCTCTGAAAGACCTGCTGTGTCAC
ACAGGTGGGCTGAGCAAGTTAGGTCTGGAGTTGTATCCTGCCCCTCTGGAGTGTCTTGAC
AACAGGGGTCATGTCAATTGGGAGATCCTCGCCCCAATTCGGGCTGAGCTGATGTGTACA
CTCAGGGAAGTCAGGCAGCCCAAGAGGATCTTTTTTGGTCCCATCCCCTGCCCTTCCTGT
GGCTCATGGCCATCTGAGAAAGTGGACTTCCATCTTTGCTCT
>homo_32
ATGAGCATCCGGACTCCACCCAGACTCCTGGAGCTGGCGGGGCGGAGCCTGCTGAGGGAC
GAGGCCTTGGCCATCTCCACCCTGGAGGAGCTGCCCACGGAACTTTTTCCCCCATTGTTC
ATGGAGGCCTTCAGCAGGAGACACTGTGAGGCCCTGAAGCTGATGGTGCAGGCCTGGCCT
TTCCTCCGCCTTCCTCTGGGGTCTCTGATGAAAAGGCCTTGCCCAGAGACCTTCCAAGCT
GTGCTCGATGGGCTTGATGCACTGCTTACCCACAGGGTTCGTCTCAGGAGGTGGAAACTT
CAAGTGCTGGATTTACAGGATGTCAGTGAGAACTTCTGGATGGTTTGGTCTGAAGCCATG
GCCCGTAGGTGCTTACCAAATGCCATGATGAACAGAAAACCAGTGCAGGACTGTCCAAGG
ATGAGAGGACAGCAGCCCTTGACTGTGTTCATAGACCTTTGCCTCAAGAACAGGACTCTG
GATGAATACTTCACCTGCCTCTTTCTATGGGTCAAGCAGAGGGAAGGTTTAGTACACCTG
TGCTGTAAGAAGCTGAAAATGTTGGGAATGCTCTTCCACAATATCAGAAACATCCTGAAA
ACAGTCAACCTAGACTGTATCCAGGAGGTGGAAGTGAATTGCAATTGGACACTGCCCGTC
CTGGCAGAGTTTACCCCATACCTCGGCCAGATGAGGAATCTTCGGAAGCTCGTTCTCTCT
GACATAGATTCTCGCTACATTTCCCCAGAGCAGAAGAAGGAGTTTGTTACCCAGTTCACC
ACTCAGTTCCTCAAGCTGCGCTGCCTCCAAAAGCTTTATATGAACTCTGTTTCTTTCCTC
GAAGGCCACCTGGACCAGATGCTCAGCTGTCTAAAGACCTCGTTAAACATCCTCGCAATA
ACTAACTGTGTGCTTTTGGAATCAGACTTGAAGCATCTGTCCAAGTACCCGAGCATTGGT
CAACTAAAGACCCTGGACCTGAGTGGCACCAGACTGGCCAATTTCAGCCTTGTGCCGCTC
CAAGTTCTCCTAGAAAAAGTTGCAGCCACCCTTGAGTACCTGGACTTAGATGACTGTGGC
ATCGTAGACTCCCAAGTCAACGCCATCCTGCCTGCCCTGAGCCGCTGCTTTGAGCTCACC
ACCTTCAGCTTCCGTGGAAATCCCATCTCCACGGCCACCCTGGAGAACCTGCTGTGCCAC
ACAATCAGACTCAACAACTTATGCCTGGAGCTGTATCCTGCCCCGCGGGAGAGTTATGAT
GTTCGTGGTATCGTCTGCCGGAGCAGATTTGCCCAACTTGGGGCTGAGCTGATGGGGAGA
GTGAGGGCCTTAAGGGAGCCCGAGAGGATCTTGTTCTGTACCGACTACTGCCCTCAGTGT
GGCAACAGGTCACTTTACGACCTGGAGGTAGATCGGTGTTGC
