# Supplementary material for: Duplication and positive selection among hominin-specific PRAME genes
Source: BMC Genomics. 2005 Sep 13;6:120. doi: 10.1186/1471-2164-6-120 (PMC1262708; doi:10.1186/1471-2164-6-120)
Supplement: Additional File 6 — Human_mouse_2BNH.aln • Clustal format • Human and mouse PRAME alignment with positively selected sites. • This shows all human and mouse PRAMEs (including pseudogenes) aligned. Two lines, homo_sites and mus_sites, indicate positively selected sites ('X') in the human PRAMEs and mouse PRAMEs respectively. This alignment (without pseudogenes) was used to identify positively-selected sites. [file 1471-2164-6-120-S6.aln]

CLUSTAL W (1.7) multiple sequence alignment


homo_2      ---------------------MSIQAP---PRLLEL-AGQSLLRDQALSISAMEELPRVL
homo_24     ---------------------MSLQSP---SRLLEL-AGQSLLRNQFLTIFILDELPREV
homo_31     ---------------------MSLQSP---SRLLEL-AGQSLLRNQFLTIFILDELPREV
homo_11     ---------------------MSLQSP---SRLLEL-AGQSLLRNQFLTIFILDELPREV
homo_7      ---------------------MSLQAP---SRLLEL-AGQSLLRNQFLTIFTLDELPREV
homo_22     ---------------------MSIQAP---PRLLEL-AGQSLLRDQALSISAMEELPRVL
homo_29     ---------------------MSIQAP---PRLLEL-AGQSLLRDQALSISAMEELPRVL
homo_5      ---------------------MSIQAP---PRLLEL-AGQSLLRDQALSISAMEELPRVL
homo_8      ---------------------MSIRAP---PRLLEL-ARQRLLRDQALAISTMEELPREL
homo_26     ---------------------MSIRAP---PRLLEL-ARQRLLRDQALAISTMEELPREL
homo_19     ---------------------MSIRAP---PRLLEL-ARQRLLRDQALAISTMEELPREL
homo_1      ---------------------MSLQAP---PRLLEL-AEQSLLRDRALAIPTLEELPREL
homo_21     ---------------------MSIRTP---PRLLEL-AGRSLLRDQALAMSTLEELPTEL
homo_28     ---------------------MSIRTP---PRLLEL-AGRSLLRDQALAMSTLEELPTEL
homo_6      ---------------------MSIWTP---PRLLEL-AGRSLLRDQALAMSTLEELPTEL
homo_10     ---------------------MSIRTP---PRLLEL-AGRSLLRDQALAMSTLEELPTEL
homo_17     ---------------------MSIRTP---PRLLEL-AGRSLLRDQALAMSTLEELPTEL
homo_25     ---------------------MSIRTP---PRLLEL-AGRSLLRDEALAISTLEELPTEL
homo_32     ---------------------MSIRTP---PRLLEL-AGRSLLRDEALAISTLEELPTEL
homo_23     ---------------------MSFQAP---RRLLEL-AGQSLLRDQALAISVLDELPREL
homo_30     ---------------------MSFQAP---RRLLEL-AGQSLLRDQALAISVLDELPREL
homo_15     ---------------------MSLQAP---RRLLEL-AGQSLLGDQALAISILDELPREL
homo_12     ---------------------MSLQAP---RRLLEL-AGQSLLGDQALAISILDELPREL
homo_3      ---------------------MSIRIP---PRLLEL-AGXSLLRDQALAVSTLEELPTEL
homo_9      ------------------------------------------------------------
homo_13     ---------------------MSIQAP---PRLLEL-AGQSLLRDKPLAISALEELPREL
homo_14     ---------------------MSLQTP---SRLLEL-AGQSLMRKQFLTIFTLDXLPREV
homo_16     ---------------------MSLQSP---SRLLEL-AGQSLLRNQFLTIFILDELPREV
homo_18     ------------------------------------------------------------
homo_4      ---------------------MSLQTP---SRLLEL-AGQSLLRNQFLTIFTLDELPREV
homo_27     ---------------------MSLQAP---SRLLEL-AGQSLLRNQFLTIFTLDELPREV
homo_20     ---------------------MSLQAP---SRLLEL-AGQSLLRNQFLTIFTLDELPREV
2BNH        MNLDIHCEQLSDARWTELLPL--------------------------------------L
homo_sites  ------------------------------------------------------------
mus_sites   --------------------------------------X---------------------
mus_12      ---------------------MSFQDP---PTLLSL-AVQSLVKNEALAINALQELPREL
mus_3       ---------------------MSFQAP---PTLLSL-AVQSLAKNEALAINALQELPREL
mus_27      ---------------------MSFQAP---PTLLSL-AVQSLAKNEALAINALQELPREL
mus_26      ---------------------MSFQAP---PTLLSL-AVQSLAKNEALAINALQELPREL
mus_25      ---------------------MSFQAP---PTLLSL-AVQSLAKNEALAINALQELPREL
mus_24      ---------------------MSFQAP---PTLLSL-AVQSLAKNEALAINALQELPREL
mus_31      ---------------------MSVQDP---PTLLQL-SVQRLLRDEALAISSLQYLPRAL
mus_4       ---------------------MDLEAP---PTLLQL-AAQCTVRKEVLTISVLQNLPMKL
mus_20      ---------------------MNVNSP---PTLMKL-ASQRLLREEALAISALKDLPNML
mus_17      ---------------------MNFYSP---PTLMEL-AIQRLLRDEYLAISALKDLPNMM
mus_9       ---------------------MNFYSP---PTLMEL-ARQCLLRDEYLAISALKDLPNMM
mus_6       ---------------------MSFKDP---PTLQQL-ARRSLLKDEALTISALLNLPVQL
mus_19      ---------------------MSFKDP---PTLQQL-ARRSLLKDEALTISALPNLPMQL
mus_15      ---------------------MSFKDP---PTLQQL-ARRSLLKDEALTISALPNLPVQL
mus_22      ---------------------MSFKDP---PTLQQL-ARRSLLKDEALTISALPNLPVQL
mus_33      ---------------------MSCKTP---PTLQEL-AENSLLKNQDLAISALDDIPSLF
mus_2       ---------------------MSSKPL---LTLQEL-AAQNILRNEALAISALQYLPELF
mus_1       ---------------------MSLRAT---PTLLQL-AMQSLLRDEALAISALQDLPMEL
mus_32      ---------------------MNSQAT---PILLVPXCRESLMMDEALAISALQELPMEL
mus_18      ---------------------EECYSP---PTLQNL-AIQSLLRDEALAISALTDLPQSL
mus_8       ---------------------EESYSP---PTLQNL-AIQSLLRDEALAISALTDLPQSL
mus_21      ---------------------IDVYSP---PTLLKL-AMHRLLREEALAISSLKDLPNML
mus_16      ---------------------IDVYSP---PTLLKL-AIHRLLREEALAISSLKDLPNML
mus_10      ---------------------VSVYSP---STLVKL-ARQRLLREEALVISALKGLPNML
mus_14      ---------------------MNFYPS---PTLVKL-AKQSLLRDEYLAISALRDLPNMM
mus_30      ---------------------VNINPP---PALQNL-AIQSLLRDEALAISALKNLPQNL
mus_23      ---------------------MNFYPS---PTLVKL-AKQSLLRDEYLAISALRDLPNMM
mus_5       ---------------------MSFNSPPSPPXILQL-VRRSLVKDEALVTFALEALPMKL
mus_11      ------------------------------------------------------------
mus_13      ---------------------MSFQDP---PTLLSL-AVQSLVKNEALAINALQELPREL
mus_7       ---------------------MSFNSPPSPPXILQL-VRRSLVKDEALVTFALEALPMKL
mus_28      ---------------------MGFNNS---PTLQQL-ARRSLLKDEALTISALPNLPMQL


homo_2      YLPLFMEAFSRRHFQTLTVMVQAWPFTCLPLGSLMKTLH--LETLKALLEGLH-MLLTQK
homo_24     FPLMFMEASSMRHFEALKLMVQAWPFLRLPLGSLMKTPH--LETLQAVLKGLD-TLLAQK
homo_31     FPLMFMEASSMRHFEALKLMVQAWPFLRLPLGSLMKTPH--LETLQAVLKGLD-TLLAQK
homo_11     FPLMFMEAVSRRRCEALKLMVQAWSFLHLPLGSLMKTPH--LETLQAVLKGLD-TLLAQK
homo_7      FPLMFMEAFSMRRFEALKLMVQAWPFLSLPLGSLMKTLH--LETLQAVLRGLD-TLVAQK
homo_22     YLPLFMEAFRRRHFQTLTVMVQAWPFTCLPLGSLMKTLH--LETLKALLEGLH-MLLTQK
homo_29     YLPLFMEAFRRRHFQTLTVMVQAWPFTCLPLGSLMKTLH--LETLKALLEGLH-MLLTQK
homo_5      YLPLFREAFSRRHFQTLTVMVQAWPFTCLPLVSLMKTLH--LEPLKALLEGLH-MLLTQK
homo_8      FPTLFMEAFSRRRCETLKTMVQAWPFTRLPLGSLMKSPH--LESLKSVLEGVD-VLLTQE
homo_26     FPTLFMEAFSRRRCETLKTMVQAWPFTRLPLGSLMKSPH--LESLKSVLEGVD-VLLTQE
homo_19     FPTLFMEAFSRRRCETLKTMVQAWPFTRLPLGSLMKSPH--LESLKSVLEGVD-VLLTQE
homo_1      FPPLFMEAFTRRCCETLTTMVQAWPFTCLPLGSLMKSCN--LEIFRAVLEGLD-ALLAQK
homo_21     FPPLFMEAFSRRRCEALKLMVQAWPFRRLPLRPLIKMPC--LEAFQAVLDGLD-ALLTQG
homo_28     FPPLFMEAFSRRRCEALKLMVQAWPFRRLPLRPLIKMPC--LEAFQAVLDGLD-ALLTQG
homo_6      FPPLFMEAFSRRRCEALKLMVQSWPFRRLPLRPLIKMPC--LEAFQAVLDGLD-ALLNLG
homo_10     FPPLFMEAFSRRRCEALKLMVQAWPFRRLPLRPLIKMPC--LEAFQAVLDGLD-ALLTQG
homo_17     FPPLFMEAFSRRRCEALKLMVQAWPFRRLPLRPLIKMPC--LEAFQAVLDGLD-ALLTQG
homo_25     FPPLFMEAFSRRHCEALKLMVQAWPFLRLPLGSLMKRPC--PETFQAVLDGLD-ALLTHR
homo_32     FPPLFMEAFSRRHCEALKLMVQAWPFLRLPLGSLMKRPC--PETFQAVLDGLD-ALLTHR
homo_23     FPRLFVEAFTSRRCEVLKVMVQAWPFPCLPLGSLMKTPD--LEILHYVVDGID-CLLAQK
homo_30     FPRLFVEAFTSRRCEVLKVMVQAWPFPCLPLGSLMKTPD--LEILHYVVDGID-CLLAQK
homo_15     FPPLFVEAFTSRRCEVLKVMVQAWPFPCLPLGSLMKTPD--LEILHYVVDGID-CLLAQK
homo_12     FPPLFVEAFTSRRCEVLKVMVQAWPFPCLPLGSLMKTPD--LEILHYVVDGID-CLLAQK
homo_3      FPPLFMEAFSRRRCEALKLMVQAWPFRRLPLRPLIKMPC--LEAFQAVLDGLD-ALLTQG
homo_9      ------------------------------------------------------------
homo_13     YLPLFLEAFSRRHFQTLTVMVQAWPFTRLPLGSLMKTLH--LETLKALLEGLH-MLLTQK
homo_14     SPLMFMEAFSMRCCEALKLMVQAWSSLHLPLGSLMKTTH--LETLQAVLKGLD-TLVSQK
homo_16     FPLMFMEAVSRRSCEALKLMVQAWSFLHLPLGSLMKTPH--LETLQAVLKGLD-TLLAQK
homo_18     ------------------------------------------------------------
homo_4      SP-LFMEAFSMRCCEALKLMVQAWPSLHLPLGSLMKTPH--LETLQAVLKGLD-TLVSQK
homo_27     FPLMFMEAFSMRRFEALKLMVQAWPFLRLPLGSLMKTPH--LETLQAVLRGLD-TLVAQK
homo_20     FPLMFMEAFSMRRFEALKLMVQAWPFLRLPLGSLMKTPH--LETLQAVLRGLD-TLVAQK
2BNH        QQYEVVRLDDCGLTEEHCKDIGSALRA----NPSLTELC--LRTNELGDAGVH-LVLQGL
homo_sites  ------------------------------------------------------X-----
mus_sites   ----------X-------------------------------------------------
mus_12      FPPLFKAAFTGRHTKILKEMVGSWPLLCLPVGALMNVPD--MSILQAVLDGVD-MQLTGN
mus_3       FPPLFKAAFTGRHTKILKEMVGAWPLPCLPVGALMNIPD--MTVLQAVLDGVD-MQLTGN
mus_27      FPPLFKAAFTGRHTKILKEMVGAWPLPCLPVGALMNVPD--MTILQAVLDGVD-MQLTGN
mus_26      FPPLFKAAFTGRHTKILKEMVGAWPLPCLPVGALMNVPD--MTILQAVLDGVD-MQLTGN
mus_25      FPPLFKAAFTGRHTKILKEMVGAWPLPCLPVGALMNVPD--MTILQAVLDGVD-MQLTGN
mus_24      YPPLFKAAFIDRHTRILKEMVGAWPLPCLPVGALMNVPD--MTVLQAVLDGVD-MQLTGK
mus_31      FPLLFKEAFNHRQTNVLRAMVAVWPFPFLPLGTLMKTPH--LEILQAVLDGVD-MLWTQK
mus_4       FPPLFKEADILRKAKMIKLLVEYWPYPSLLVGLLIDKPN--LETFQAILEGVG-TWLKRK
mus_20      FPVMFEEAFINGHTKILKAMIPLWPFPYFSLGMMIKNLT--LDTLKAVLQEID-ILISKV
mus_17      FPVMFKEAFIDGRTKILTAMIPVWPFPYLSVGTMLKNLN--LDTLKAVLEGID-ILISKP
mus_9       FPVMFKEAFIDGHTKILTAMIPVWPFPYLSVGTMLKNLN--LDTLKAVLEEID-ILISKP
mus_6       FPPLFKDAFTSRQRKILSLMVAAWPFPVLPVGALGGIDH--LETLKAVLDGLD-LLMSQK
mus_19      FPPLFKDAFTNKHPNILRQMVVAWPFPTLPVGSLMKIPH--LETLKAVLDGLD-LLMSQK
mus_15      FPPLFKDAFTSRHPNILRQMVAAWPFPTLPVGALMEIPD--LETLKAVLDGLD-LLMSQK
mus_22      FPPLFKDAFTSRHPNILRQMVAAWPFPTLPVGALMKIPH--LETLKAVLDGLD-LLMSQK
mus_33      FPSLFKKACRNRYVGIIKAMVQAWPFPCLPLGAMISRKTAYRRILEIILYGLD-ALLSQK
mus_2       LPQLLKQAYDGNHLKVLRAIVSSWPFPRLPLGAL-KKRTPYLETQLQVVLEEVDKLLIQE
mus_1       LPPLFKDAITHKRLNILRKMVQVWPFPCLPLGGLMKMKTPYLDILQTVLDGVD-ALLDQN
mus_32      FPLLFKGAFTGRHAKIP------RALPCLPVGALMKSTD--VKTLKAVLDGPN-MLI--Q
mus_18      FPVIFEEAFTDGHIGILKAMIPEWPFPYLSLGKQINNCN--LETLKAILEGLD-ILLAQK
mus_8       FPIIFEEAFTDGHIGILKAMIPAWPFPYLSLGKQINNCN--LETLKAMLEGLD-ILLAQK
mus_21      FPVLFEEAFIFGYTKILKAMIPEWPFPYLSIAVLIDNCN--LESLKAVLEGLD-ILLAQK
mus_16      FPVLFEEAFIFGYTKILKAMIPEWPFSYLSIAVLIDNCN--LESLKAVLEGLD-ILLAQK
mus_10      FPVIFEEAFINGHTKILKAMIPMWPFPYLSVGALTNNCN--LKTLKAVLDGLD-ILLAQK
mus_14      FPVMFKEAFIDRHTNIFTAMIPVWPFPYLSLEMSIKKLS--LDILKAIFEGLN-ILFSKP
mus_30      FPAIFEAAVIGGRIEILKAMIPVWPFPYLSLGKLIKNCN--LETLKAMLEGVD-ILLAQN
mus_23      FPVMFKEAFIDRHTNIFTAMIPVWPFPYLSLEMLIKKLS--LDILKAIFEGLN-ILFSKP
mus_5       FPPLFKDAFTGKQHSILRVIMGAWPFLXV---ALVETPY--LETLRLCWT----------
mus_11      -----------RHTKILKEMVGAWPLPCLPVGALMNIPD--MTVLQAVLDGVD-KQMTGN
mus_13      FPPLFKAAFTGRNTKILKEMVGAWPLPCLPVGALMNVPD--MKILQAVLDGVD-KQMTGN
mus_7       FPPLFKDAFTGKQHSILRVIMGAWPFLXV---ALVETPY--LETLRLCWT----------
mus_28      FPPLFKDAFTSRHPNILRQMVAAWPFPTLPVGALMETPH--LETLKAVLDGLD-LLMAEK


homo_2      DRP-RR----WKLQ-VLDLRD---VDENFWARWPGAWALSCFPETTSKRQ---TAEDCPR
homo_24     LRP-RR----WKLQ-VLDLRD---VDGNFWTIWSGARALSCSPEAMRKRQ---TVEDYPR
homo_31     LRP-RR----WKLQ-VLDLRD---VDGNFWTIWSGARALSCSPEAMSKRQ---TVEDYPR
homo_11     VCL-RR----WKLQ-VLDLRD---VDGNFWTIWSGAKVLSCSPEAMSKRQ---TVEDCPR
homo_7      VRP-RR----WKLQ-VLDLRD---VDENFWTIWSGARVLSCSPEAMSKRQ---TVEDCPR
homo_22     DRP-RR----WKLQ-VLDLRD---VDENFWARWPGAWALSCFPETMSKRQ---TAEDCPR
homo_29     DRP-RR----WKLQ-VLDLRD---VDENFWARWPGAWALSCFPETMSKRQ---TAEDCPR
homo_5      DRP-RR----WKLQ-VLDLRD---VDENFWARWPGAWALSCFPEAMSKRQ---TAEDCPR
homo_8      VRP-RQ----SKLQ-VLDLRN---VDENFCDIFSGATAS--FPEALSQKQ---TADNCPG
homo_26     VRP-RQ----SKLQ-VLDLRN---VDENFCDIFSGATAS--FPEALSQKQ---TADNCPG
homo_19     VRP-RQ----SKLQ-VLDLRN---VDENFCDIFSGATAS--FPEALSQKQ---TADNCPG
homo_1      VRP-RR----WKLQ-VLDLRN---VDENFWGIWSGASAL--SPEALSKRR---TAGNCPR
homo_21     VRP-RR----WKLQ-VLDLQD---VCENFWMVWSEAMAHGCFLNAKRNKK---PVQDCPR
homo_28     VRP-RR----WKLQ-VLDLQD---VCENFWMVWSEAMAHGCFLNAKRNKK---PVQDCPR
homo_6      VRP-RR----WKLQ-VLDLQD---VCENFWMVWSEAMAHGCFLNAKRNKK---PVEDCPR
homo_10     VHP-RR----WKLQ-VLDLQD---VCENFWMVWSEAMARGCFLNAKRNKT---PVQDCPR
homo_17     VHP-RR----WKLQ-VLDLQD---VCENFWMVWSEAMAHGCFLNAKRNKK---PVQDCPR
homo_25     VRL-RR----WKLQ-VLDLQD---VSENFWMVWSEAMARRCLPNAMMNRK---PVQDCPR
homo_32     VRL-RR----WKLQ-VLDLQD---VSENFWMVWSEAMARRCLPNAMMNRK---PVQDCPR
homo_23     VRP-RR----WKLQ-VLEMRD---VDENFWTIWSGARPLSCSPEAMSKRQ---TVEDCPR
homo_30     VRP-RR----WKLQ-VLEMRD---VDENFWTIWSGARPLSCSPEAMSKRQ---TVEDCPR
homo_15     VRP-RR----RKLQ-VLELRD---VDENFWTIWSGARPLSCSPEAMSKRQ---TVEDCPR
homo_12     VRP-RR----RKLQ-VLELRD---VDENFWTIWSGARPLSCSPEAMSKRQ---TVEDCPR
homo_3      VRP-RR----WKLQ-VLDLQD---VCENFWMVWSEAMAHGCFLNAKRNKT---PVQDCPR
homo_9      ----RR----WKLQ-VLDLLD---VDENVWAGWPGGXALSSSPEAMSKRQ---TAEDYPR
homo_13     DRP-RR----WKLQ-VLDLRD---VDENFWAIWSESRALSSSPEAMSKRQ---TAEDCPR
homo_14     VCPXRR----WKLQ-VLDLRD---VDENFWTIWSGVRVLPCSPEAMSKRQ---TVEDCPR
homo_16     VCL-RR----WKLQ-VLDLRD---VDGNFWTIWSGAKVLSCSPEAMSKRQ---TVEDCPR
homo_18     ----RR----WKLQ-VLDLLD---VDENVWAGWPGGXALSSSPEAMSKRQ---TAEDYPR
homo_4      VCPXRR----WKLQ-VLDLRD---VDENFWTIWSGVRVLPCSPEAMSKRQ---TVENCPR
homo_27     VRP-RR----WKLQ-VLDLRD---VDENFWTIWSGARVLSCSPEAMSKRQ---TVEDCPR
homo_20     VRP-RR----WKLQ-VLDLRD---VDENFWTIWSGARVLSCSPEAMSKRQ---TVEDCPR
2BNH        QSP--T----CKIQ-KLSLQNCSLTEAGCGVLPSTLRSL-PTLRELHLSDNPLGDAGLRL
homo_sites  ------------------------------------------------------------
mus_sites   ------------------------------------------------------------
mus_12      FHP-RK----RKLQ-VLDLRN---VHHHFWDVSAGPEDGDGSAETVCQKQ---KATRPHR
mus_3       FHP-SK----RKLQ-VLDLRN---VHHHFWDVSAGPEDEDSSAETVCQKQ---KATHPHR
mus_27      FHP-RK----RKLQ-VLDLRN---VHHHFWDVSAGPEDGDGSAETVCQKQ---KATRPHS
mus_26      FHP-RK----RKLQ-VLDLRN---VHHHFWDVSAGPEDGDGSAETVCQKQ---KATRPHS
mus_25      FHP-RK----RKLQ-VLDLRN---VHHHFWDVSAGPEDGDGSAETVCQKQ---KATRPHS
mus_24      FHP-RK----RKLQ-VLDLRN---VHHHFWDVSAGPEDGDGSAETVCQKQ---KATRPHR
mus_31      VLP-RR----RKLQ-VLDLRN---VYHDFWDVWVGPEDGDHSAETVCEKQ---IAKRLHQ
mus_4       YRP-RM----GKLQ-VVDLRN---GHHDFWDMLAGREGGDQLVETIPEKQ---EVEG---
mus_20      VHS-SR----CKLK-EIKWKN---TDYGLQGIWPGSHEFDGLSEFMEQKQ---PD-----
mus_17      VLS-SR----CKLR-EITLS------HDLVVVWAGSHEVEGLPEFMEQEK---PVENSPG
mus_9       VFS-SR----CKLR-EITLS------HDLVVVWAGSHEVEGLPEFMEQEK---PVENSPG
mus_6       DRP-SR----WNLQ-VLDLGN---AHQDFWDGWAGLLHEVCSQDVFGKNQ---PVGNHPI
mus_19      DRP-SR----WNLQ-VLDLRD---AHKDFWDGWAGLLHEVCSQDVFGKNQ---PVGNHPI
mus_15      DRP-SR----WNLQ-VLDLRD---AHQDFWDGWAGLLHEVCSQDVFGKNQ---PVGNHPI
mus_22      DRP-SR----WNLQ-VLDLRD---AHQDFWDGWAGLLHEVCSQDVFGKNQ---PVGNHPI
mus_33      VPH-SR----CKLQ-VLDLRV---MPLKLWNRLPVFGTAGCS-----ENP---AVVGHSG
mus_2       VHP-RQGRLREYKLEVLDLRS---VGQNYLNVWPGAMDDWLPK----TTQ---TDPCCSK
mus_1       THP-RN----YKLQ-VLDLRA---LHKDFWTVWAGDTTTSCAPGVKCRRK---IQKRGPK
mus_32      VGP-RR----WKLR-MVDFQN---MHHNFWXLWAGTEDHG------CSSQ---AXEDLPG
mus_18      VQT-SR----CKLR-VINWR-----DHDLN-LWAGSHEGEGLSEFTTEKQ---PIENSPG
mus_8       VQT-SR----CKLR-VINWR-----EHDLK-LWAGSHEGEGLPEFTTEKQ---PIENSPG
mus_21      VHS-SR----CKLK-EISWRD---TNHGLDGIRPGSHEVEGLSEFMEQKH--------PN
mus_16      LHS-SR----CKLK-EISWRD---KNHGLDGIRPGSHEVEGLSEFMEQKH--------PN
mus_10      VRS-SR----CKLR-VLKWRD---EQHDFCGIWPGSHEAEDLPELMTQKH---PVQNNPD
mus_14      VLS-SR----CKLR-XIILGQ---TDYDGCGTXSGSHEVEGLPEFMEQEQ---PMENSPD
mus_30      DRS-SR----CKLR-VLDLRN---EYHTLWRIWGGSYEGRGLPEFMTQQQ---PMENCPD
mus_23      GRQ-DH----LGLI-MMVVG------YR--------VDPMKLKEFMEQEQ---PMENSPD
mus_5       ------------------------------------------------------------
mus_11      FSP-RN----QKLQ-VLDLRN---VHHHFWDVSAGPEDGDGSAETVCQKQ---KATRPHR
mus_13      FSP-RK----QMLH-MLDLRN---VHHHFWDVSAGPEDGDGSAETVCQKQ---KATNPHR
mus_7       ------------------------------------------------------------
mus_28      NQP-SR----RKLE-VLDLRD---AHHEFWNDWAGMQHVACSSDMTGNTQ---PEGNHPN


homo_2      -MGEHQP--LKVFIDICLKEI-PQDE-CLRYLFQWVYQRRGLVHLCCSKLVNY-LTPIKY
homo_24     -TGEHQP--LKVFIDLCQKES-TLDE-CLSYLCRWIHYRRGLVHLCCNKVQNY-SMPTSS
homo_31     -TGEHQP--LKVFIDLCQKES-TLDE-CLSYLCRWIHYRRGLVHLCCNKVQNY-SMPTSS
homo_11     -MGECQP--LKVFIDRCLKKS-TLDE-CLSYLCGXIHYRRGLVHLCCNKVQNY-SMPTSS
homo_7      -MGEHQP--LKVFIDLCLKES-TLDE-CLSYLFGWIHYRRGLVHLCCSKVQNY-SMPTSS
homo_22     -MGEHQP--LKVFIDICLKEI-PQDE-CLRYLFQWVYQRRGLVHLCCSKLVNY-LTPIKH
homo_29     -MGEHQP--LKVFIDICLKEI-PQDE-CLRYLFQWVYQRRGLVHLCCSKLVNY-LTPIKH
homo_5      -TGEHQP--LKVFIDICLKEI-PQDE-CLRYLFQWVYQRRGLVHLCCSKLVNY-LTPIKY
homo_8      -TGRQQP--FMVFIDLCLKNR-TLDE-CLTHLLEWGKQRKGLLHVCCKELQVF-GMPIHS
homo_26     -TGRQQP--FMVFIDLCLKNR-TLDE-CLTHLLEWGKQRKGLLHVCCKELQVF-GMPIHS
homo_19     -TGRQQP--FMVFIDLCLKNR-TLDE-CLTHLLEWGKQRKGLLHVCCQELQVF-GMPIHS
homo_1      -PGGQQP--LMVILDLCFKNG-MLDE-CLTHFLEWGKQRKGLLHVCCKELQIF-GIAIHR
homo_21     -MRGRQP--LTVFVELWLKNR-TLDE-YLTYLLLWVKQRKDLLHLCCKKLKIL-GMPFRN
homo_28     -MRGRQP--LTVFVELWLKNR-TLDE-YLTYLLLWVKQRKDLLHLCCKKLKIL-GMPFRN
homo_6      -MRGRQP--LTVFVELWLKNR-TLDE-YLTCLLLWVKQRKDLLHLCCKKLKIL-GMPFRN
homo_10     -MRGQQP--LTVFVELWLKNR-TLDE-YLTCLLLWVKQRKDLLHLCCKKLKIL-GMPFRN
homo_17     -MRGQQP--LTVFVELWLKNR-TLDE-YLTCLLLWVKQRKDLLHLCCKKLKIL-GMPFRN
homo_25     -MRGQQP--LTVFIDLCLKNR-TLDE-YFTCLFLWVKQREGLVHLCCKKLKML-GMLFHN
homo_32     -MRGQQP--LTVFIDLCLKNR-TLDE-YFTCLFLWVKQREGLVHLCCKKLKML-GMLFHN
homo_23     -TGEKQP--LKVFMDVCLKEK-SVDE-DLSFFSGWVQHRRRSVHLCCTKVVNY-SMNILN
homo_30     -TGEKQP--LKVFMDVCLKEK-SVDE-DLSFFSGWVQHRRRSVHLCCTKVVNY-SMNILN
homo_15     -TGEKQP--LKVFMDVCLKEK-FMDE-DLSFFSGWVQHRRGSVHLCCTKVVNY-SMSILN
homo_12     -TGEKQP--LKVFMDVCLKEK-FMDE-DLSFFSGWVQHRRGSVHLCCTKVVNY-SMSILN
homo_3      -MRERQP--LTVFVELWLKNR-TLDE-YLTCLLLWVKQRRDLLHLCCKKLKIL-GMPFRN
homo_9      -MGEHQP--LKVFIDVCLKET-PQDE-CLRYLFQWVYQRRVLVHLCCSKLVNY-LTPIKY
homo_13     -MGEHQP--LKVFIDICLKEI-PQDE-CLRYLFRWVYQRRGLVHLCCSKLVNY-LTSIEY
homo_14     -MGECQP--LKVFIDLCLKES-TLDE-CLSYLXRWIHYRRGLVHLCCSKVQNY-SMPTSS
homo_16     -MGECQP--LKVFIDRCLKKS-TLDE-CLSYLCGXIHYRRGLVHLCCNKVQNY-SMPTSS
homo_18     -MGEHQP--LKVFIDVCLKET-PQDE-CLRYLFQWVYQRRVLVHLCCSKLVNY-LTPIKY
homo_4      -MGECQP--LKVFIDLCLKES-TLHE-CLSYLXRWIHYRRGLVHLCCSKVQNY-SMPTSS
homo_27     -MGERQP--LKVFIDLCLKES-TLDE-CLSYLFGWIHYRRGLVHLCCSKVQNY-SMPTSS
homo_20     -MGERQP--LKVFIDLCLKES-TLDE-CLSYLFGWIHYRRGLVHLCCSKVQNY-SMPTSS
2BNH        -LCEGLLDPQCHLEKLQLEYCRLTAA-SCEPLASVLRA---TRALKELTVSNNDIGEAGA
homo_sites  ----------------------X-------------------------------X-X-X-
mus_sites   X---------------X-----------------------------------X----X--
mus_12      YALRRR---LKVVTDLCLQFD--LEE-HQTYFLQWAQERRCSLNLCCVKMQIR-ELPIHT
mus_3       YALRRR---LKVVTDLHLQFD--LEE-HQTYFLQWAQERRASLNLCCVKLQIR-GLAMHT
mus_27      YALRRR---LKVVTDLCLQFD--LEE-HQTYFLQWAQERRGSLNLCCVKMQIR-ELPLHT
mus_26      YALRRR---LKVVTDLCLQFD--LEE-HQTYFLQWAQERRGSLNLCCVKMQIR-ELPLHT
mus_25      YALRRR---LKVVTDLCLQFD--LEE-HQTYFLQWAQERRGSLNLCCVKMQIR-ELPLHT
mus_24      YALRRR---LKVVTDLCLQFY--LEE-HQTYFLQWAQERRGSLNLCCVKMQIR-ELPMHT
mus_31      YALRRR---LKVVTDLCLRFH--LNE-HQAYLLQWAQQRRSSIRLCCVKMQIW-ALPVYT
mus_4       HSRRQR---LRVFSDLSFKSS-RHEDKQQTHLLQWAKDREGFLHLCCEKLEIG-ALEVSK
mus_20      CGVKKE---LKVITHLKLMEG-SLDE-CATYLLQWAQQRKDSIHLCCRKLKIQ-GSINAT
mus_17      YGTKNK---LKVTTELQFMEG-HLDE-CSTYLLQWAYQREDSIHLHCRKLKIY-GLTKAT
mus_9       YGTKNK---LKVTTELQFMEG-HLDE-CSTYLLQWAYQREDSIHLHCRKLKIY-GLTKAA
mus_6       PGGKQT---ITIKMNLSLKYC-RHSK-YLNYLHWWAEQRKDGIQVICEKLEFT-G-PHCP
mus_19      LGGKQT---MTIKMNLSLMSR-RPSK-YLKYLYRWAKERKNGIQVICEKLEFG-AIPAYD
mus_15      LGEKQT---VTIKMNLSLMSR-RPSK-YLKYLYRWAKERKNGIQVICEKLEFG-AIPAYD
mus_22      LGENQT---VTIKMNLSLMSR-RPSK-YLKYLYRWAKERKNGIQVICEKLEFG-AIPAYD
mus_33      TEVKQP---VKVLVDLVLKES-PLDS-TESFLVQWVDNRNGLVSLCCCKLQIW-AMSMYY
mus_2       TVMTQP---LKVLVDLQLNNR-GQSR-LFSYLVQWSDRRKGLLQLYCNKLQIW-SPSQQN
mus_1       IEAKQNS--LKVFIDLYLKPR-ALDT-CLSYVFLWARERKALLQLGCKKLKIN-TVAIQN
mus_32      SEVRQT---LKKLADLFLKFH-KLDE-SHTXLMXRAKSRKSVLQLSSRVMQIW-MLSVDT
mus_18      CEVKKE---LKVMTEVLRMKG-RLDE-STTYLLQWAQQRTDSINLFCRKLVIE-GLTKAS
mus_8       CEVKKE---LKVTTEVLLMKG-RLDE-STTYLLQWAQQRKDSIHLCCRKLVIQ-GLTKAS
mus_21      CVEKKE---LKVTTELSVMNG-RLNE-SDTYLLEWTQQRKDSIHLFCRKLVIQ-SLTKAT
mus_16      CVEKKK---LKVTTELSVMNG-RLNE-SDTYLLEWTQQRKDSIHLFCRKLVIQ-SLTKAT
mus_10      CGVKKE---LRVTTELSVMKG-RLDD-SATYLLEWAQQRKDSIHLLCRKLVIE-TLTKDT
mus_14      YEMKKQ---LQVKMQLQLKEY-SLDA-CATYLLQWAQQRKDSILLFCRKLKIQ-GSSKAI
mus_30      CGVNKE---LKVTTDLNLVDG-GLDE-SATYLLQWAQQKKDSIHLCCTMLRIH-SLPKDI
mus_23      YEMKKQ---LQVKMQLQLKEY-SLDA-CATYLLQWAQQRKDSILLFCRKLKIQ-GSSKAI
mus_5       -----------------------------------AKEGKGVLQXICQKLEXW-AFSVYN
mus_11      YALRRR---LKVVTDLPLQFD--LEE-NQTYFLQWAQERRGFLHLCCMKMQIR-GLTIHT
mus_13      YALRXH---LKVVTDLHLQFE-XLEE-HQTYFLQWAQERRCSLNLCCVKMQIR-GLTMHT
mus_7       -----------------------------------AKEGKGVLQQICQKLEXW-AFSVYN
mus_28      LGGRRX---MTIKMNLSLMSC-HPSA-YLKYFYQWANQRKDVIQVICEKLVFG-AIPAYD


homo_2      LRKSLKIIY-LNSIQELEIR-NM-SWPRLIRKLRCYLKEMKNLRKLVFSRC-H-H-----
homo_24     FRNLLKRVY-PDSIQELEIK-RK-CSLNKTGKFAPYLSQMSNLRKLFLAFG-Y-D-----
homo_31     FRNLLKRVY-PDSIQELEIK-RK-CSLNKTGKFAPYLSQMSNLRKLFLAFG-Y-D-----
homo_11     FRNLLKRVY-PDSIXQLEVR-RK-CSLNKTGKFAPYLSQMSNLRKLFLAFG-Y-D-----
homo_7      FRNLLERIY-PDSIQELEVW-KK-CSLNKTGKFAPYLSQMSNLRELFLAFG-Y-E-----
homo_22     LRKSLKIIY-LNSIQQLEIR-NM-SWPRLIRKLRCYLKEMKNLRKLVFSRC-H-H-----
homo_29     LRKSLKIIY-LNSIQQLEIR-NM-SWPRLIRKLRCYLKEMKNLRKLVFSRC-H-H-----
homo_5      LRKSLKIIY-INSIGELEIH-NT-CWPHLIRKLYCYLKEMKTLCKLVFSRC-H-H-----
homo_8      IIEVLNMVE-LDCIQEVEVC-CP-WELSTLVKFAPYLGQMRNLRKLVLFNIRA-S-----
homo_26     IIEVLNMVE-LDCIQEVEVC-CP-WELSTLVKFAPYLGQMRNLRKLVLFNIRA-S-----
homo_19     IIEVLNMVE-LDCIQEVEVC-CP-WELSTLVKFAPYLGQMRNLRKLVLFNIRA-S-----
homo_1      IIEVLNTVE-LDCIQEVEVC-CP-WELSILIRFAPYLGQMRNLRKLVLFNIHV-S-----
homo_21     IRSILKMVN-LDCIQEVEVN-CK-WVLPILTQFTPYLGHMRNLQKLVLSHMDV-S-----
homo_28     IRSILKMVN-LDCIQEVEVN-CK-WVLPILTQFTPYLGHMRNLQKLVLSHMDV-S-----
homo_6      IRSILKMVN-LDCIQEVEVN-CK-WVLPILTQFTPYLGHMRNLQKLILSHMDV-S-----
homo_10     IRSILKMVN-LDCIQEVEVN-CK-WVLPILTQFTPYLGHMRNLQKLVLSHMDV-S-----
homo_17     IRSILKMVN-LDCIQEVEVN-CK-WVLPILTQFTPYLGHMRNLQKLVLSHMDV-S-----
homo_25     IRNILKTVN-LDCIQEVEVN-CN-WTLPVLAEFTPYLGQMRNLRKLVLSDID--S-----
homo_32     IRNILKTVN-LDCIQEVEVN-CN-WTLPVLAEFTPYLGQMRNLRKLVLSDID--S-----
homo_23     FRNILETVY-PDSIQVLEIW-NM-CWPCMVAEVSRYLSQMKNLRKLFISDG-C-G-----
homo_30     FRNILETVY-PDSIQVLEIW-NM-CWPCMVAEVSRYLSQMKNLRKLFISDG-C-G-----
homo_15     FRNILETVY-PDSIQVLEIW-NM-CWPCMIVEFIRYLSQMRNLRKLFISDG-C-R-----
homo_12     FRNILETVY-PDSIQVLEIW-NM-CWPCMIVEFSPYLSQMRNLRKLFISDG-C-R-----
homo_3      IRSILKMVN-LDCIQEVEVN-CK-WILPILTQFTPYLGHLRNLQKLVLSHMDV-S-----
homo_9      LRKSLKIVH-LNSIQELEIH-NM-SWLHLIRKLHCYLKEMKNLRKLVFSRC-H-H-----
homo_13     LRRSLKIIH-LNSIQELEIC-YV-SWPHLIRKLHCYLKEMKNLRKLIFLQV-P-S-----
homo_14     FRNLLERIY-PDSIQELEVW-KK-CSLNKTGKFAPYLSQMSNLRKLXLAFG-Y-E-----
homo_16     FRNLLKRVY-PDSIXQLEVR-RK-CSLNKTGKFAPYLSQMSNLRKLFLAFG-Y-D-----
homo_18     LRKSLKIVH-LNSIQELEIH-NM-SWLHLIRKLHCYLKEMKNLRKLVFSRC-H-H-----
homo_4      FRNLLERIY-PDSIQELEVW-KK-CSLNKTGKFAPYLSQMSNLCKLXLAFG-Y-E-----
homo_27     FRNLLERIY-PDSIQELEVW-KK-CSLNKTGKFAPYLSQMSNLRELFLAFG-Y-E-----
homo_20     FRNLLERIY-PDSIQELEVW-KK-CSLNKTGKFAPYLSQMSNLRELFLAFG-Y-E-----
2BNH        RVLGQGLADSACQLETLRLE-NCGLTPANCKDLCGIVASQASLRELDLGSN-GLG-----
homo_sites  -------------------X-----X-X--X--X------------------X-X-----
mus_sites   ----------------------X--------X--------------------X--X----
mus_12      VRKILQIFQ-PYCIEELELN-TG-WTLSTLACFTPCLGQMKNLRKLHLTLV-HEKLFTFL
mus_3       VRKILQIFQ-PYCIEELELN-TG-WTLSTLACFAPCLGQMKNLRKLHLTLV-HEKLFTFL
mus_27      VRKILQIFQ-PYCIEELELH-ID-WTLSTLASFAPCLGQIKNLRKLHLTLV-HEKLFTFL
mus_26      VRKILQIFQ-PYCIEELELH-ID-WTLSTLASFAPCLGQIKNLRKLHLTLV-HEKLFTFL
mus_25      VRKILQIFQ-PYCIEELELH-ID-WTLSTLASFAPCLGQIKNLRKLHLTLV-HEKLFTFL
mus_24      VRKILQIFQ-PYCIEELELH-IG-WTQSTLACFAPCLGQMKNLRKLHLTLV-HEKLFTFL
mus_31      VRKVLMVFQ-PDSIQELELN-TG-WSLSTLVHFASYLDQMRNLQKLLLTRI-HKNTFKVL
mus_4       VKKVLKLLQ-PEFIKELELN-TV-GNLSKLTKLVPCISKMRNLQKLMLVRI-FGR-----
mus_20      VIEIFKIVH-ADCIQELELC-CL-C-LEDLDFLNPYLKQINNLIRLKLDEI-KGTVS--M
mus_17      VIEMFKIVH-AEYIEDLELS-CL-C-LEDLDFLNPYLKQMSNLLSLTLDEI-IYTLN--I
mus_9       VIEMFKIVH-AEYIEDLELS-CL-C-LEYLDFLNPYLKQMSNLLSLTLDEI-IYTLN--I
mus_6       ELRFLKFSF-VASIQELAIKSIH-WDIYNLALIASCLGQMKNLQKLILMNI-RRPP----
mus_19      PLDVLKLCD-AASIQELAIN-TC-WDIYTLASLALGVGQMKNLQKLLFKEI-CISW----
mus_15      PLNILKVFD-AASIQELAIN-TR-WDIYTLASLAPGVGRMKNLQKLLFKEI-CIPW----
mus_22      PLNILKVFD-AASIQELAIN-TR-WDIYTLASLAPGVGRMKNLQKLLFKQI-CIPW----
mus_33      HRKLLEILD-LDSVQELRMY-CI-SNPVCLLNFAPYLGRMRNLRCLILSHL-WQT-----
mus_2       YRKLSQKVN-LDYVETLGLH-SS-CSPSFLLNFAPYLRQMRNLRKLALSNI-REE-----
mus_1       IVKILEMLD-LDYVEEVEVC-CT-WKLSTLAIFAPYLGQMKNLLSIILSHI-HVP-----
mus_32      ILEILKMFE-PNCIQELQLN-SC-X-LGALAWFAPYLGQMRNLQKFXLWIV-VYENKNCV
mus_18      VIEIFKTVH-ADCIQELILR-RI-C-IEELAFLNPYLKLMKRLFTLTLDHI-IGTFS--F
mus_8       VIEIFKTVH-ADCIQELILR-CI-C-IEELAFLNPYLKLMKSLFTLTLDHI-IVTSS--F
mus_21      VIEIFKIVN-ADCIPELELC-SL-C-LEDLAFLNPYLRQMDNLLELTLDHI-TDSLS--I
mus_16      VIENFKIVN-ADCIPELELC-SL-C-LQDLAFLNPYLRQMDNLLELTLDHI-TDSLS--I
mus_10      VIEIFKIVN-ADCIQELELY-SL-C-LEDLAFLNPYLRQMDNLLELTLDHV-TDSLS--M
mus_14      VIEIFKIVH-ADCIKDLELS-CL-C-LDDWDFLNPYLKQMNNILSLTLSHX-HRFFS--M
mus_30      FRDILKIVN-TGCIQELHLK-EL-Y-TEELVFLIPYLREMNNLLTFMLSSI-RETCR--M
mus_23      VIEIFKILH-ADCIKDLELS-CL-C-LDDWDFLNPYLKQMNNILSLTLSHX-HRFFS--M
mus_5       HLALLEVSG-QGSIQELEXN-HT-LRPGNPCIGR----QKTNLQKHLLWEV-CIPVE-WL
mus_11      VRKILQIFQ-PYCIEELELN-TG-WTLSTLACFTPCLGQMKNLCKLHLTLV-HEKLFTFL
mus_13      VRKILQIFQ-PYCIEELELN-TG-WTLSTLACFTPCLGQMKNLRKLHLTLV-HEKLFTFL
mus_7       PLALLDVSG-QGSIQELERN-TH-XDLGTLALVG----SXTNLQKHLLWEV-CIPVE-WL
mus_28      PLDILEVFD-PGSIQELEIN-TC-WDLRTLALLAPGLGQMKNLQKLLFKEI-CMPLD-WP


homo_2      YTSDNELQG-RLVAKFSSVFLRLEHLQL-LKIKLITFFSGHLEQLIR-CLQNPLENLELT
homo_24     DELYVSGQQ-QFVPDLDCPFLCLYYPQM-LYIRKISNIKEHLEHLLR-CLKNPLGTFIFC
homo_31     DELYVSGQQ-QFVPDLDCPFLCLYYPQM-LYIRKISNIKEHLEHLLR-CLKNPLGTFIFC
homo_11     SELYVSGQQ-XFVPDLDCPFLCLSYPQM-LYIRKVNNIKD-LEHLLR-CLKNLLGAFIFC
homo_7      RELYVSVQW-PCIPDLDSPFLCLYYPQM-LYIKKISNIKEHLEHLLR-YLKNPLGAFIFS
homo_22     SMSDNELEG-RLVTKFSSVFLRLEHLQL-LKIKLITFFSGHLEQLIR-CLQNPLENLELT
homo_29     SMSDNELEG-RLVTKFSSVFLRLEHLQL-LKIKLITFFSGHLEQLIR-CLQNPLENLELT
homo_5      YTSDNELEG-WLVTRFTSVFLRLEHLQL-LKIKLITFFSGHLEQLIR-CLQNPLENLELT
homo_8      ACIPPDNKG-QFIARFTSQFLKLDYFQN-LSMHSVSFLEGHLDQLLR-CLQASLEMVVMT
homo_26     ACIPPDNKG-QFIARFTSQFLKLDYFQN-LSMHSVSFLEGHLDQLLR-CLQASLEMVVMT
homo_19     ACIPPDNKG-QFIARFTSQFLKLDYFQN-LSMHSVSFLEGHLDQLLR-CLQASLEMVVMT
homo_1      ACIPLDRKE-QFVIQFTSQFLKLDYFQK-LYMHSVSFLEGHLDQLLR-CLQAPLETVVMT
homo_21     RYVSPEQKK-EIVTQFTTQFLKLRCLQK-LYMNSVSFLEGHLDQLLS-CLKTSLKVLTIT
homo_28     RYVSPEQKK-EIVTQFTTQFLKLRCLQK-LYMNSVSFLEGHLDQLLS-CLKTSLKVLTIT
homo_6      RYVSPEQKK-EIVTQFTTQFLKLRCLQK-LYMNSVSFLEGHLDQLLS-CLKTSLKFLTIT
homo_10     RYVSPEQKK-EIVTQFTTQFLKLCCLQK-LSMNSVSFLEGHLDQLLS-CLKTSLKVLTIT
homo_17     RYVSPEQKK-EIVTQFTTQFLKLCCLQK-LSMNSVSFLEGHLDQLLS-CLKTSLKVLTIT
homo_25     RYISPEQKK-EFVTQFTTQFLKLRCLQK-LYMNSVSFLEGHLDQMLS-CLKTSLNILAIT
homo_32     RYISPEQKK-EFVTQFTTQFLKLRCLQK-LYMNSVSFLEGHLDQMLS-CLKTSLNILAIT
homo_23     YLPSFESQG-QLVAEFSSVFLRLEYLQM-LYMRRIRFFEGYLDQLIR-CLKSPLETLALT
homo_30     YLPSFESQG-QLVAEFSSVFLRLEYLQM-LYMRRIRFFEGYLDQLIR-CLKSPLETLALT
homo_15     YLLSSDSQE-QLVAEFSSVLLRLEYLQM-LYVRRVCFFRGHLDQLIR-CLRSPLETLALT
homo_12     YLLSSDSQE-QLVAEFSSVLLRLENLQM-LYVRRVCFFRGHLDQLIS-CLKTSLKVLTIT
homo_3      RYVSPEQKK-EIVTQFTTQFLKLRCLQK-LYMNSVSFLEGHLDQLLS-CLKTSLKVLTIT
homo_9      YSSDNDLEE-WLLTKFSXVFLRLEHLQL-LKVKLITFFSGHLEQLIR-CLQNPLENLELT
homo_13     LHVN-YREE-CSVAKISSMFLRLKHLQL-LKMNMVTFHRGHLGQLIR-CLXNPLENLELT
homo_14     PELYVSGQW-QFIPDLDWPFLCLYYPQM-HYIRKVSNIKEHLEHLLR-VEVKNS------
homo_16     SELYVSGQQ-XFVPDLDCPFLCLSYPQM-LYIRKVNNIKD-LEHLLR-CLKNLLGAFIFC
homo_18     YSSDNDLEE-WLLTKFSXVFLRLEHLQL-LKVKLITFFSGHLEQLIR-CLQNPLENLELT
homo_4      PELYVSGQW-QFIPDLDWPFLCLYYPQM-HYIRKVSNIKEHLEHLLR-YLKNPLGAFTFS
homo_27     RELYVSVQX-PCIPDLDSPFLCLYYPQM-LYIKKISNIKEHLEHLLR-YLKNPLGAFIFS
homo_20     RELYVSVQX-PCIPDLDSPFLCLYYPQM-LYIKKISNIKEHLEHLLR-YLKNPLGAFIFS
2BNH        DAGIAELCP-GLLSP-ASRLKTLWLWECDITASGCRDLCRVLQA------KETLKELSLA
homo_sites  XXXXX-X-X------------------------X----X----------------X-X--
mus_sites   XX----------------------------X-----------------------------
mus_12      RTSTDIQE--KSVTKFISQFSKLNSLQH-LNLTGLYFLTGHINELLG-CLKTPLEFLSIA
mus_3       HTSTDIQE--KSVTKFISQFSKLNSLQH-LALAGLYFLTGHMNELLG-CLKTPLEFLSMA
mus_27      CTSTDIKE--KSVTKFISQFSKLNSLQH-LDLAGLYFLTGHMNELLV-CLKTPLEFLSIA
mus_26      CTSTDIKE--KSVTKFISQFSKLNSLQH-LDLAGLYFLTGHMNELLV-CLKTPLEFLSIA
mus_25      CTSTDIKE--KSVTKFISQFSKLNSLQH-LDLAGLYFLTGHMNELLV-CLKTPLEFLSIA
mus_24      CTSTDIQE--KSVTKFISQFSKLNSLRH-LDLAGLYFLTGHMNELLG-CLKTPLEFLSIA
mus_31      NTSSDIQK---CITKFVSQFSKLNSLQH-LSMNGIYFSSEHMKQLFR-YLKTPLETLSIT
mus_4       HTYTPLEE--RNVTKILSLFPKLSYLQH-LTIDDVYFLRDHMNELFR-CLEAPLLSLTIT
mus_20      GESRNIDE--EKVITLISQLPTLQHLEK-LCINDVSFIEGNLKECLR-CLKKTLEILCIT
mus_17      DDYRNINE--EKVITVISHLPTFHHLQE-LYVHGVIFIE-----CLR-CLRKPLEVLSFT
mus_9       DDYRNLNE--EKVITVISHLPTFHHLQE-LYVHGVIFIE-----CLR-CLKKPLEVLSFT
mus_6       -DLADLQE-AHIVTEIFSEFSKLHKVHY-LHVNNVYFLKERLDQMLR-CFERPLETLAIT
mus_19      DRPWDLEKEARIVTEIFSEFSKLHKLQH-LYLNDVYFLTERLDQMLR-CFESPLETLAIT
mus_15      DRPWDVEKEALILTEIFSQFSKLHKLQH-LYLNDVYFLTERLDQMLR-CFESPLETLAIT
mus_22      DRPWDLEKEACCVTEIFSQFSKLHKLQH-LYLNDVYFLTERLDQMLR-CFKGPLETLAIT
mus_33      FSMTPVEKQ-QVITQFTSQFLKLKCLQI-LHLDTVFFLEGHLDELFW-WLKTPLETLSVI
mus_2       HIISPEKRR-CIITRFTLQILKLESLQK-LHLDAVCFLEGHLDQLLG-SVKTSLDELAVT
mus_1       ASITPEEEK-QLVSQFTSQFSNLQYLQD-LSLDSIDFLKGQMDQLFR-CLEVPLEILSIT
mus_32      EK-TFPKMK-YVSK-FISQISKLSXLQH-LYMNQVYFPTGQK------------------
mus_18      GDSEKLDEE-IIFS-LISQLPTLHCLQK-LYVNDVPFIKGNLKEYLR-CLKKPLETLCIS
mus_8       GDSEKLDEE-IIFS-LISQLPTLHCLQK-LYVNHVPFIKGNLKEYLR-CLKKPLETLCIS
mus_21      GDSEMLEER-MIT--LVSQLPTFPCLQK-LCINDVYFIYGNLKEFLG-CLKKPLVSFCIS
mus_16      GDSEMLEER-MIT--LVSQLPTFPCLQK-LCINDVYFIYGNLKEFLG-CLKKPLVSFCIS
mus_10      GDSEMCEEE-MIT--LVSQLPTFPCLQK-LCVNDVYFIYGNLNEILR-CLKKPLVSFCIS
mus_14      GDSRNLDEE-NVIT-VIYQLPTLHHLQE-LYVEDVFFIDGNLKECLRXCPKKPLEVLWIT
mus_30      DNSTRLDEE-NISR-FISRLPKFHCLQN-LYVNDITLLGNNLKDFLR-CLGKPLETLCLT
mus_23      GDSRNLDEE-NVIT-VIYQLPTLHHLQE-LYVEDVFFIDGNLKECLRXCPKTPLDVLWIT
mus_5       ANXAMKERC-ITEMXFLCPISKLYLLQH-FYLNDICFLNGCLNQVLR-SLEISVIT----
mus_11      RTSTDIQEK-SVIK-VISQFPKLNSLQH-LDLTGLYFLTGHMNELLG-CLKTPLEFLSIA
mus_13      RTSTDIQXK-SVTK-FISQFSKLNSLQH-LDLTGLYFLTGCMNELLGXCLKTPLEFLSIA
mus_7       ANXAMKERR-ITEMXFLCPISKLYLLQH-FYLTDICFLNGCLNQVLR-EFLRNLCNH---
mus_28      WHQEMEACC-VTEI--FSQSSKLHKLQH-LYLNDVYFLAERLVQMLR-YLESPLETLAIT


homo_2      YGYLLEEDMKCLSQYPS--LGYLKHLNLSYVLLFRISLEPLGALLEKIAA----------
homo_24     HAYLADQDMECLSQYPS--LSQLKELHLIHILMWTTNLEPLGALLEKVAA----------
homo_31     HAYLADQDMECLSQYPS--LSQLKELHLIHILMWTTNLEPLGALLEKVAA----------
homo_11     HAYLADRDMECLSQYPS--LSQLKELHLIHILMWTTNLEPLGVLLEKVAA----------
homo_7      DAYLTDRDMECLSQYPS--LSQLKELRLIHILMWTTHLEPLGVLLEKVAA----------
homo_22     YGYLLEEDMKCLSQYPS--LGYLKHLNLSYVLLFRISLEPLGALLEKIAA----------
homo_29     YGYLLEEDMKCLSQYPS--LGYLKHLNLSYVLLFRISLEPLGALLEKIAA----------
homo_5      CGNLLEEDLKCLSQFPS--LGYLKHLNLSYVLLFRISLEPLGALLEKIAA----------
homo_8      DCLLSESDLKHLSWCPS--IRQLKELDLRGVTLTHFSPEPLTGLLEQVVA----------
homo_26     DCLLSESDLKHLSWCPS--IRQLKELDLRGVTLTHFSPEPLTGLLEQVVA----------
homo_19     DCLLSESDLKHLSWCPS--IRQLKELDLRGVTLTHFSPEPLTGLLEQVVA----------
homo_1      ECLLSESDLKHLSWCPS--IRQLKELDLRGITLTHFSPEPLSVLLEQAEA----------
homo_21     NCVLLESDLKHLSQCPS--ISQLKTLDLSGIRLTNYSLVPLQILLEKVAA----------
homo_28     NCVLLESDLKHLSQCPS--ISQLKTLDLSGIRLTNYSLVPLQILLEKVAA----------
homo_6      NCVLLESDLKHLSQCPS--ISQLKTLDLSGIRLTNYSLVPLQILLEKVAA----------
homo_10     NCVLLESDLKHLSQCPS--ISQLKTLDLSGIRLTNYSLVPLQILLEKVAA----------
homo_17     NCVLLESDLKHLSQCPS--ISQLKTLDLSGIRLTNYSLVPLQILLEKVAA----------
homo_25     NCVLLESDLKHLSKYPS--IGQLKTLDLSGTRLANFSLVPLQVLLEKVAA----------
homo_32     NCVLLESDLKHLSKYPS--IGQLKTLDLSGTRLANFSLVPLQVLLEKVAA----------
homo_23     YGSLDEEDLKCLPWYPS--LSQLKQLNLSHGTLRFIRLEPLRALLEKVAA----------
homo_30     YGSLDEEDLKCLPWYPS--LSQLKQLNLSHGTLRFIRLEPLRALLEKVAA----------
homo_15     YGFLEKVDLKCLPRYPS--LSQLKQLNLSHGALRFIRLEPLRALLEKVAA----------
homo_12     NCVLLESDLKHLSQCPS--ISQLKTLDLSGIRLTNYSLVPLQILLEKVAA----------
homo_3      NCVLLESDLKHLSQCPS--ISQLKTLDLSGIRLTNYSLVPLQILLEKVAA----------
homo_9      CGYLLEEDMKCLSQYPS--LSYLKHLNLSYVLLFRISLEPLGALLEKIAA----------
homo_13     CGYLLEEDLKCLYQYPS--LAYPKHLNLSYMLQFCISLEPLGALLEKVSANTRVSREAAI
homo_14     ------------------------------------------------------------
homo_16     HAYLADRDMECLSQYPS--LSQLKELRLIHILMWTTNLEPLGALLEKVAA----------
homo_18     CGYLLEEDMKCLSQYPS--LSYLKHLNLSYVLLFRISLEPLGALLEKIAA----------
homo_4      DAYLADRDMECLSQYPS--LSQLKELRLIHILMWTTHLEPLGVLLEKVAA----------
homo_27     DAYLADRDMECLSQYPS--LSQLKELRLIHILMWTTHLEPLGVLLEKVAA----------
homo_20     DAYLTDRDMECLSQYPS--LSQLKELRLIHILMWTTNLEPLGVLLEKVAA----------
2BNH        GNKLGDEGARLLCESLLQPGCQLESLWVKSCSLTAACCQHVSLMLTQ-NK----------
homo_sites  -------------------------------X---------X------------------
mus_sites   ---------X------------------------X------X------------------
mus_12      LCKYSQSDMESFAQCQS--LHHLKHLHLAGIILHDLSLVPLGIFLENVAN----------
mus_3       LCKYSQSDMESFAQCQS--LHHLKHLHLAGIILHDLSLVPLGIFLENVAN----------
mus_27      LCKYSQSDMESFAQCQS--LHHLKHLHLAGVILHDLSLVPLGIFLENVAN----------
mus_26      LCKYSQSDMESFAQCQS--LHHLKHLHLAGVILHDLSLVPLGIFLENVAN----------
mus_25      LCKYSQSDMESFAQCQS--LHHLKHLHLAGVILHDLSLVPLGIFLENVAN----------
mus_24      LCKYSQSDMESFAQCQS--LHHLKHLHLAGVILHDLSLVPLGIFLENVAN----------
mus_31      MCKLSHLDLNSLSQSQS--LHQLKQLNLRLVKLIDLRPVPFHDLLRSVAG----------
mus_4       LCQISQSDLESFSQHWN--YGQLKHLCLKGVSLSTLNVTPLKFFLESVAD----------
mus_20      NCYLLQSDLDYLPYCLN--ILELKCLDFSNIPLSHLFLEHLRFLFERVRH----------
mus_17      DCDLSQSDLDYLPYCLN--IFELRSLHLTDVRLSNLLLEPLGFLLERVRH----------
mus_9       DCDLSQSDLDYLPYCLN--IFELRSLHLTDVRLSNLLLEPLGFLLERVRH----------
mus_6       HCRLSELDMRYLSQCPS--IHQLKYLDMSYTTFKPSSHRFLGSLLERLTA----------
mus_19      HCTLSESDMSYLSQCPS--IHQLKHLDLSGVTLILS-HPFLQSLLERLTA----------
mus_15      HCTLSESDMRYLSQCPS--THQLKHLDLSGVTFILS-HPFLGSLLERLTA----------
mus_22      HCILSESDMMYLSQCPS--THQLKHLDLSGVTFILS-HPFLGSLLERLTA----------
mus_33      DCNLSKSDWFHISEFQC--TSQLKHLNLKWVKLTHLSPEPLRVLLLKSAS----------
mus_2       HCNLSVSEWSHFSEFPC--VSQLQQLNLENVRLTGLSPEPLQVLLVKAGP----------
mus_1       DSKISESDLQSLSQCPG--IRQLKHLNLSGVILTDISPEPLRVLLERVAA----------
mus_32      ------KQRERHQRFLC--YVILAILELAGLKLRDLSAS---------------------
mus_18      NCDLSQSDLDYLPYCLN--ICELKHLHLSDICLRDLLLEPLGFLLERVGD----------
mus_8       NCDLSQSDLDYLPYCLN--ICELKHLHLSDICLRDLLLEPLGFLLERVGD----------
mus_21      NCELSQSDLDYLPYCLN--IFELKCLYIINIHLQYLCLEPLGFLLESVRH----------
mus_16      NCELSQSDLDYLPYCLN--IFELKCLYIINIHLQYLCLEPLGFLLESVRH----------
mus_10      NCELSQSDLDCLPYCLN--IFELKCLYLIDIPLNHLCLDPLGFLLESVRH----------
mus_14      RCYLFQLDLDYLPYCPN--IFELKCFHLINISLSHLLLEPLGFLLERLRD----------
mus_30      SCDLSQSDLDYLPCCQN--TSALKRLNLTATSLRGLVFHPLGVLLESVRG----------
mus_23      RC--------YLPYCPN--IFELKCFHLINISLSHLLLEPLGFLLERLRD----------
mus_5       WGTLSESNMRYLSQYLN--VHQSXHLDLNGITFLXLSHLLLERLLESLTA----------
mus_11      LCKYSQSDMESFAQCQS--LHHLKHLHLAGIILHDLSLVPLGIFLENVAN----------
mus_13      LCKYXQSDIESFAQCQS--PHHLKHLHLASVILHDMSLVPLGIFLENVAN----------
mus_7       LGTLSESNMRYLSQYLN--VQQSKHLDLNGITFLXLSHLLLERLLESLTA----------
mus_28      HCRLSESDMRYLSQCSS--IHQLKHLDLSGVTFI-LNHPFLGSXLERLTA----------


homo_2      SLKTLILEGCQIHYSQLSAILPALSR-CSQLTTFYFGR---NCMSIDALKDLLRHTSGLS
homo_24     TLEILTLKDCQIQDSQLRVLLPALSR-CSQLTTFYFRG---NETSTNALKDLLCHTGGLS
homo_31     TLEILTLKDCQIQDSQLRVLLPALSR-CSQLTTFYFRG---NETSTNALKDLLCHTGGLS
homo_11     TLETLTLKDCQIQDSQLRVLLPALSH-CSQLTTFYFQG---NETSMNALKDLLCHTGGLS
homo_7      TLKTLVLKDCRIQDPQLRVLLPALSH-CSQLTTFNFHG---NETSMNALKDLLRHTGGLS
homo_22     SLETLILEGCQIHYSQLSAILPGLSH-CSQLTTFYFGR---NCMSMGALKDLLRHTSGLS
homo_29     SLETLILEGCQIHYSQLSAILPGLSH-CSQLTTFYFGR---NCMSMGALKDLLCHTSGLS
homo_5      SLETLVLEGCQIHYSQLSAILPGLSC-CSQLTTFYFGS---NCMSIDALKDLLRHTSGLS
homo_8      TLQTLDLEDCGIMDSQLSAILPVLSR-CSQLSTFSFCG---NLISMAALENLLRHTVGLS
homo_26     TLQTLDLEDCGIMDSQLSAILPVLSR-CSQLSTFSFCG---NLISMAALENLLRHTVGLS
homo_19     TLQTLDLEDCGIMDSQLSAILPVLSR-CSQLSTFSFCG---NLISMAALENLLRHTVGLS
homo_1      TLQTLDLEDCGIVDSQLSAILPALSR-CSQLSTFSFCG---NLISMAALENLLRHTVGLS
homo_21     TLEYLDLDDCGIIDSQVNAILPALSR-CFELNTFSFCG---NPICMATLENLLSHTIILK
homo_28     TLEYLDLDDCGIIDSQVNAILPALSR-CFELNTFSFCG---NPICMATLENLLSHTIILK
homo_6      TLEYLDLDDCGIIDSQVNAILPALSR-CFELNTFSFCG---NPICMATLENLLSHTIILK
homo_10     TLEYLDLDDCGIIDSQVNAILPALSR-CFELNTFSFCG---NPISMATLENLLSHTIILK
homo_17     TLEYLDLDDCGIIDSQVNAILPALSR-CFELNTFSFCG---NPISMATLENLLSHTIILK
homo_25     TLEYLDLDDCGIVDSQVNAILPALSR-CFELTTFSFRG---NPISTATLENLLCHTIRLN
homo_32     TLEYLDLDDCGIVDSQVNAILPALSR-CFELTTFSFRG---NPISTATLENLLCHTIRLN
homo_23     TLQTLFLVDCGIGDSKLRVILPALSR-CSNLTTFCFHG---NDTSMDGLKDLLRHTGRLS
homo_30     TLQTLFLVDCGIGYSKLRVILPALSR-CSNLTTFCFHG---NDTSMDGLKDLLRHTGRLS
homo_15     TLQTLFLVDCGIRDSKLRVILPALSC-CSNLTTFCFHG---NDTSMDGLKDLLRHTGRLS
homo_12     TLEYLDLDDCGIIDSQVNAILPALSR-CFELNTFSFCG---NPISMATLENLLSHTIILK
homo_3      TLEYLDLDDCGIIDSQVNAILPALSR-CFELNTFSFCG---NPICMATLENLLSHTIILK
homo_9      TLKTLIFEGCQIHYCQLSAILPGLSR-CSQLTTFYFGR---NCMSTDTLKDLLRHTSGLS
homo_13     TLKTLISEGCQIHYSQLSAILPGLSR-CSQLTTFYFGR---NCMSMEALKDLLCHTSGLS
homo_14     ------------------------------------------------------------
homo_16     TLETLTLKDCQIQDSQLRVLLPALSH-CSQLTTFYFQG---NETSMNALKDLLCHTGGLS
homo_18     TLKTLIFEGCQIHYCQLSAILPGLSR-CSQLTTFYFGR---NCMSTDTLKDLLRHTSGLS
homo_4      TLKTLVLEDCRIQAPQLRVPLPALSH-CSQLTTFYFHG---NETSTNALKDLLRHTGGLS
homo_27     TLKTLVLKDCRIQDPQLRVLLPALSH-CSQLTTFNFHG---NETSMNALKDLLRHTRGLS
homo_20     TLKTLVLKDCRIQDPQLRVLLPALSH-CSQLTTFNFHG---NETSMNALKDLLRHTRGLS
2BNH        HLLELQLSSNKLGDSGIQELCQALSQPGTTLRVLCLGDCEVTNSGCSSLASLLLANRSLR
homo_sites  ------------X-----------------------------------------------
mus_sites   ----------------------------------------------X-------------
mus_12      TLKTLELEHCRMTDSQVSAFIPALNK-CSQLIEVNFCD---NDISTSVLMNLLHHTANLS
mus_3       TLKTLELEHCRMTDSQVIAFIPALNK-CSQLIEVNFCD---NDISTSVLMNLLHHTANLS
mus_27      TLKTLELEHCRMTDSQVSAFIPALNK-CSQLIEVNFCD---NDISMPVLTNLLHHTANLS
mus_26      TLKTLELEHCRMTDSQVSAFIPALNK-CSQLIEVNFCD---NDISMPVLTNLLHHTANLS
mus_25      TLKTLELEHCRMTDSQVSAFIPALNK-CSQLIEVNFCD---NDISMPVLTNLLHHTANLS
mus_24      TLKTLELEHCRMTDSQVSAFIPALNK-CSQLIEVNFCD---NDISMPVLTNLLHHTANLS
mus_31      TLQTLELEGCWMVDSQLTALLPALSQ-CSQLTRVNFYD---NDISMAVLKDLLYHTASLS
mus_4       TLQTLELEDCRMKDSHLRILLPALTK-CTRLTSINFYD---NNISRDVLQDLLHRTANMS
mus_20      TLECPILKSCEMGESQFNSLLPAISQ-CCQLTEVNFYD---NELSLIFLKKFLHHTAKLS
mus_17      TLKSLQLMSCEMGETHFNALLPALSQ-CYQLTVVNFYG---NELSLLFLKKLLHHTAKLS
mus_9       TLKSLQLMSCEMGETHFNALLPALSQ-CYQLTVVNFYG---NELSLLFLKKLLHHTAKLS
mus_6       TLQTLKLECFHLTDFQIRDLLPGLSQ-CSQLTEVDIAM---NEFSVVSLKKLLKHTANLT
mus_19      TLQTLKLKGCKLMDWQISDLLPALSQ-CSQLTEVDFVE---NFFSMDSLKKLLQNTANLT
mus_15      TLQTLKLKGCMLMDWQISDLLPVLSQ-CSQLTEVDFVK---NFLSMDSLKKLLQHTANLT
mus_22      TLQTLKLKGCMLMDWQISDLLPALSQ-CSQLTEVNFVN---NFLSMDSLKKLLQHTANLT
mus_33      TLTSLDLEGCQMMDSQLSAILPALRC-CTQLTKFNFHG---NYISMPILRELAYNVVKQK
mus_2       TLVALDLEDCHLEDGQLYAILPALSK-CFKLTKFSFYG---NQISMLAMKDLLHHTASLI
mus_1       TLKTLDLENCMIMDSQLDVLLPALSQ-CAQLIMFNYLR---NPISVSILERLLHHTSGLN
mus_32      --------------APLQLLVTPVTG-ALTSLKKFFFL---RFIYLLYLRWLLRYLSNLD
mus_18      TLKILELESCCIVDFQFSALLPALSQ-CSHLREVTFYD---NNFSLPFLKQLLHHTALLS
mus_8       TLKILELESCCIVDFQFSALLPALSQ-LSHLREVSFYD---NNVSLPFLKQLLHHTALLS
mus_21      TLGCLALKSCNMGEPHFKSLLPALSQ-CFHLTDVNFQE---NELSLLSLKQLLQHTSKLT
mus_16      TLGCLALKSCNMGEPHFKSLLPALSQ-CSHLTDVNFQE---NELSLLSLKQLLQHTSKVT
mus_10      TLECLELKSCDMGEPQFNALLPALSQ-CSHLTDVSFWE---NELSLLFLKQLLQHTSKLT
mus_14      TLECLXLKSCEMGETHFNALLPALSQ-CYQLAEVNFYG---NKLSLLFLKQILHHTTNLS
mus_30      TLQSLELELCFMEDSQISAILPALSQ-CSHLTKVNFYD---NELSLPILRQLLYHTANLS
mus_23      TLECLXLKSCEMGETHFNALLPALSQ-CYQLAEVNFYG---NKLSLLSLKQILHHTTNLS
mus_5       ALQTLILEGCMIMEFKISLFLPSLSQ-CSHLTEVSFVK---NFLPKCSLKNLLKYTSNMR
mus_11      TLKTLELEHCRMTDSQVSAFIPALNK-CSQLISVNFCD---NDISISVLTNLLHHTANLS
mus_13      TLKTLELEHCRMTDSQVSTFVPALYN-RSQLISVNFCD---NDISTSVLTNLLHHTANLN
mus_7       TLQTLILEGYMIMDFKISLFLPSLSQ-CSQLTEVSFVK---NFLPKCSLKNLLKYTSNMR
mus_28      TLQTFILKDCMLMDFQIHALLPVLSQ-CSQLTEVDFVK---NFLSMGSLKKLLQHTANLI


homo_2      KLSLETYPAPEESLNSLVRVNWEIFTPLRAELMCTLREVRQPKRIFIGPTPCPSCGSSPS
homo_24     KLGLELYPAPLECLDNRGHVNWEILAPIRAELMCTLREVRQPKRIFFGPIPCPSCGSWPS
homo_31     KLGLELYPAPLECLDNRGHVNWEILAPIRAELMCTLREVRQPKRIFFGPIPCPSCGSWPS
homo_11     KLGLELYPSRLESLDNRGHANWEILAPIRAELMCTLREVRQPKRIFFGPVPCPSCGSWPS
homo_7      KLGLELYPAPLESLDYKGHVNWEILTPIRAELMRTLREVRQPKRIFFGPVPCPNCGSWPS
homo_22     KLSLETYPAPEESLNSLVRVDWEIFALLRAELMCTLREVRQPKRIFIGPTPCPSCGSSPS
homo_29     KLSLETYPAPEESLNSLVRVDWEIFALLRAELMCTLREVRQPKRIFIGPTPCPSCGSSPS
homo_5      KLSLETYPAPEESLNSLVRVNWEIFTPLRAELMCTLREFRQPKRIFIGPTPCPSCGSSPS
homo_8      KLSLELYPAPLESYDTQGALCWGRFAELGAELMKTPRDLRQPKIIVFCTVPCPRCGIRAS
homo_26     KLSLELYPAPLESYDTQGALCWGRFAELGAELMKTLRDLRQPKIIVFCTVPCPRCGIRAS
homo_19     KLSLELYPAPLESYDTQGALCWGRFAELGAELMKTLRDLRQPKIIVFCTVPCPRCGIRAS
homo_1      KLSLELYPAPLESYDAQGALCWGRFSQLGAELMKTLRDLRQPKIIVFSTVPCPRCGIRAS
homo_21     NLCVELYPAPRESYGADGTLCWSRFAQIRAELMNRVRDLRHPKRILFCTDYCPDCGNRSF
homo_28     NLCVELYPAPRESYGADGTLCWSRFAQIRAELMNRVRDLRHPKRILFCTDYCPDCGNRSF
homo_6      NLCVELYPAPRESYGADGTLCWSRFAQIRAELMNRVRDLRHPKRILFCTDYCPDCGNRSF
homo_10     NLCVELYPAPRESYDADGTLCWSRFAQIRAELMKRVRDLRHPKRILFCTDCCPDCGNRSF
homo_17     NLCVELYPAPRESYDADGTLCWSRFAQIRAELMKRVRDLRHPKRILFCTDCCPDCGNRSF
homo_25     NLCLELYPAPRESYDVRGIVCRSRFAQLGAELMGRVRALREPERILFCTDYCPQCGNRSL
homo_32     NLCLELYPAPRESYDVRGIVCRSRFAQLGAELMGRVRALREPERILFCTDYCPQCGNRSL
homo_23     NLSLETYPAPRESLDNRGRVISELLTPLQAELMRILREVREPNRIFFGPVSCPCCGMSPT
homo_30     NLSLETYPAPRESLDNRGRVISELLTPLQAELMRILREVREPNRIFFGPVSCPCCGMSPT
homo_15     NLSLETYPAPRESLDDRGRVISELLTPLQAELMRILREVREPKRIFFGPVSCPCCGTSPT
homo_12     NLCLELYPAPRESYGADGTLCWSRFTQIRAELMKRVRDLRHPKRILFGTDYCPDCGNRSF
homo_3      NLCLELYPAPQESYGADGTLCWSRFAQIRAELMKKVRHLRHPKRILFCTDNCPDHGDRSF
homo_9      KLSLETYPAPEESLNSLVRVDWEIFAPLRAELMCTLREVRQPKRIFTGPTPCPSCGSSPS
homo_13     KLSLEMYPAPEESLNSLVHVDWEIFTPLRAXLMCTLREVRQPKRIFIGPAPCPSCGSSPS
homo_14     ------------------------------------------------------------
homo_16     KLGLELYPSRLESLDNRGHANWEILAPIRAELMCTLREVRQPKRIFFGPVPCPSCGSWPS
homo_18     KLSLETYPAPEESLNSLVRVDWEIFAPLWAELMCTLREVRQPKRIFTGPTPCPSCGSSPS
homo_4      KLGLDMDPAPLECLDNRGHANWEILTPIRAELMRTLREVRQNRRIFFGPTPCPSCGSWPS
homo_27     KLGLELYPAPLESLDYKGHVNWEILTPIRAELMRTLREVRQPKRIFFGPVPCPTCGSWPS
homo_20     KLGLELYPAPLESLDYKGHVNWEILTPIRAELMRTLREVRQPKRIFFGPVPCPTCGSWPS
2BNH        ELDLSNNCGDPGVLQLLGSLEQPGCALEQL-VLYDTYWTEEVEDR-LQALEGSKPG----
homo_sites  ---------------XX----------------X-------------------X------
mus_sites   ------------------------------------------------------------
mus_12      QLIMELYPAP--------------------------------------------------
mus_3       QLIMELYPAP--------------------------------------------------
mus_27      QLIMELYPAP--------------------------------------------------
mus_26      QLIMELYPAP--------------------------------------------------
mus_25      QLIMELYPAP--------------------------------------------------
mus_24      QLIMELYPAP--------------------------------------------------
mus_31      QLTQELYPAP--------------------------------------------------
mus_4       QLTMELYPAP--------------------------------------------------
mus_20      QLTYELYPAP--------------------------------------------------
mus_17      QLADELYPAP--------------------------------------------------
mus_9       QLADELYPAP--------------------------------------------------
mus_6       QLTLEKYPAP--------------------------------------------------
mus_19      QLTLEKYPAP--------------------------------------------------
mus_15      KLTLEKYPAP--------------------------------------------------
mus_22      QLTLEKYPAP--------------------------------------------------
mus_33      SQQSKIRFIP--------------------------------------------------
mus_2       HLRLELYPVP--------------------------------------------------
mus_1       YLSLEMYSTP--------------------------------------------------
mus_32      SRILSSRPTK--------------------------------------------------
mus_18      QLISECYPAP--------------------------------------------------
mus_8       QLIYECYPAP--------------------------------------------------
mus_21      QLSYEMYPAP--------------------------------------------------
mus_16      QLSYEMYPGP--------------------------------------------------
mus_10      QLSYELYPAP--------------------------------------------------
mus_14      QLIGELYPAP--------------------------------------------------
mus_30      QLTYEVYPAP--------------------------------------------------
mus_23      QLIGELYPAP--------------------------------------------------
mus_5       QLTLGKYPAH--------------------------------------------------
mus_11      QLIMELFPAP--------------------------------------------------
mus_13      QLIMELYLSP--------------------------------------------------
mus_7       QLTLGKYPAH--------------------------------------------------
mus_28      QLTLEKYPAP--------------------------------------------------


homo_2      EELELHLCC-
homo_24     EKVDFHLCS-
homo_31     EKVDFHLCS-
homo_11     EKVDLHLCS-
homo_7      EKVDFHLCS-
homo_22     EELELHLCC-
homo_29     EELELHLCC-
homo_5      EELELHLCC-
homo_8      YDLEPSHCL-
homo_26     YDLEPSHCL-
homo_19     YDLEPSHCL-
homo_1      YDLEPSHCL-
homo_21     YDLEADQYC-
homo_28     YDLEADQYC-
homo_6      YDLEADQYC-
homo_10     YDLEADQCC-
homo_17     YDLEADQCC-
homo_25     YDLEVDRCC-
homo_32     YDLEVDRCC-
homo_23     EQLEFN-FCL
homo_30     EQLEFN-FCL
homo_15     EQLEFN-FCL
homo_12     YDLEADQYC-
homo_3      YDLEADQYC-
homo_9      EELELHLCC-
homo_13     EELELHLCC-
homo_14     ----------
homo_16     EKVDLHLCS-
homo_18     EELELHLCC-
homo_4      EKLEFHVLL-
homo_27     EKVDFHLCS-
homo_20     EKVDFHLCS-
2BNH        LRVIS-----
homo_sites  ----------
mus_sites   ----------
mus_12      ----------
mus_3       ----------
mus_27      ----------
mus_26      ----------
mus_25      ----------
mus_24      ----------
mus_31      ----------
mus_4       ----------
mus_20      ----------
mus_17      ----------
mus_9       ----------
mus_6       ----------
mus_19      ----------
mus_15      ----------
mus_22      ----------
mus_33      ----------
mus_2       ----------
mus_1       ----------
mus_32      ----------
mus_18      ----------
mus_8       ----------
mus_21      ----------
mus_16      ----------
mus_10      ----------
mus_14      ----------
mus_30      ----------
mus_23      ----------
mus_5       ----------
mus_11      ----------
mus_13      ----------
mus_7       ----------
mus_28      ----------
