# Supplementary material for: Duplication and positive selection among hominin-specific PRAME genes
Source: BMC Genomics. 2005 Sep 13;6:120. doi: 10.1186/1471-2164-6-120 (PMC1262708; doi:10.1186/1471-2164-6-120)
Supplement: Additional File 7 — Human_chimp_exonA_cdna.fa • FASTA format • Human and chimpanzee exon A cDNA • This contains the human and chimp exon A cDNA as predicted by Genewise. [file 1471-2164-6-120-S7.fa]

>homo_1_A
atgagcctccaggccccacctagactcctggagctggctgagcagagtctgctgagagaccgggccttggccatccccaccctggaggagctgcccagggagctctttcccccactgttcatggaggcctttaccaggagatgctgcgagaccctgacaactatggtgcaggcctggcccttcacctgccttcctctagggtccctgatgaagtcatgtaatctagagatctttcgagctgtgctggaggggcttgatgcactgcttgcccagaaggttcgcccc
>homo_4_A
atgagcctccagaccccatccagactcctggagctggcagggcagagcctgctgaggaaccagttcttgactatcttcaccctggatgagctgcccagggaggtctcccctctgttcatggaggccttcagcatgagatgttgtgaggccctgaagctgatggtgcaggcctggccctcccttcacctccctctgggatccctgatgaagacacctcatctggagaccttgcaagctgtgctgaagggacttgatacactagtgtcccagaaggtttgcccc
>homo_2_A
atgagcatccaggccccacccagactactggagctggcagggcagagcctgctgagagaccaggccttgtccatctctgccatggaggagctgcccagggtgctctatctcccactcttcatggaggccttcagcaggagacacttccagactctgacggtgatggttcaggcctggcccttcacctgcctccctctgggatcactgatgaagacgcttcatttggagaccttaaaagcattgctggaagggcttcatatgctgcttacacagaaggatcgcccc
>homo_3_A
atgagcatccggattccacccagactcctggagcttgcgggcNNagcctgctgagggaccaagccttggccgtctccaccctggaggagctgcccacggaacttttccccccactgttcatggaggccttcagcaggagacgctgtgaggccctgaagctgatggtgcaggcctggcccttccgccgcctccctctgaggcctctgataaagatgccttgtctggaggccttccaagctgtgctcgatgggcttgatgcactgcttacccaaggggttcgtccc
>homo_5_A
atgagcatccaggccccaccgagactactggagctggcggggcagagcctgctgagagaccaggccttgtccatctctgccatggaggagctgcccagggtgctctatctcccactcttcagggaggccttcagcaggagacacttccagactctgacggtgatggtgcaggcctggcctttcacctgcctccctctggtatcgctgatgaagacgcttcatctggagccattgaaagcattgctggaagggcttcatatgctgcttacacagaaggatcgcccc
>homo_8_A
atgagcatcagggccccacccagactcctggagctggcaaggcagaggctgctgagggaccaggccttggccatctccaccatggaggagctgcccagggagctcttccccacactgttcatggaggccttcagcaggagacgctgtgaaaccctgaaaacaatggtgcaggcctggcctttcacccgcctccctctagggtccctgatgaagtcgcctcatctggagtcattaaaatctgtgctggaaggggttgatgtgctgttgacccaagaggttcgcccc
>homo_7_A
atgagcctccaggccccatccagactgctggagctggcagggcagagcctgctgaggaaccagttcttgaccatcttcaccctggatgagctgcccagggaggtcttccctctgatgttcatggaggccttcagcatgagacgttttgaggccctgaagctgatggtgcaggcctggcccttcctcagcctccctctgggatccctgatgaagacacttcatctggagaccttgcaagctgtcctgaggggacttgatacactggtggcccagaaggttcgcccc
>homo_6_A
atgagcatctggactccacccagactcctggagcttgcagggcggagcctgctaagggaccaagctttggccatgtccaccctggaggagctgcccacagaacttttccccccactgttcatggaggccttcagcaggagacgctgtgaggccctgaagctgatggtgcagtcctggcccttccgccgcctccctctgaggcctctgataaagatgccttgtctggaggccttccaagctgtgctcgatgggctggatgcactgcttaacctaggggttcgtccc
>homo_11_A
atgagcctccagtccccatccagactcctggagctggcagggcagagcctactgaggaaccagttcttgaccatcttcatcctggacgagctgcccagggaggtcttccctctgatgttcatggaggccgtcagcaggagacgctgtgaggccctgaagctgatggtgcaggcctggtccttcctccacctccctctgggatccctgatgaagacacctcatctggagaccttgcaagctgtgctgaagggacttgatacactgctggcccagaaggtttgcctc
>homo_12_A
atgagcctacaggccccacgcagactcctggagctggcagggcagagcctgctgggggaccaggccttggccatctccatcttggatgagctgcccagggagctcttccccccactgttcgtggaggccttcactagcagacgctgcgaggttctgaaggtgatggtgcaggcctggcccttcccctgcctccctctggggtccctgatgaagacgcctgatctggagatcttacattatgtagtggatgggattgattgcctgcttgcccaaaaggttcgcccc
>homo_13_A
atgagcatccaggccccacccagactcctggagctggcggggcagagtctgctgagagacaagcccttggccatctctgccctggaggagctgcccagggagctctacctcccactcttcctggaggccttcagcaggagacacttccagactctgacagtgatggtgcaggcctggcccttcacccgcctccctctgggatcgctgatgaagacgcttcatctggagaccttaaaagcattgctggaagggcttcacatgctgcttacacagaaggatcgcccc
>homo_10_A
atgagcatccggactccacccagactcctggagcttgcagggcggagcctgctgagggaccaagccttggccatgtccaccctggaggagctgcccacagaacttttccccccactgttcatggaggccttcagcaggagacgctgtgaggccctgaagctgatggtgcaggcctggcccttccgccgcctccctctgaggcctctgataaagatgccttgtctggaggccttccaagctgtgctcgatgggctggatgcactgcttacccaaggggttcatccc
>homo_14_A
atgagcctccagaccccatccagactcctggagctggcagggcagagcctgatgaggaagcagttcttgactatcttcaccctggactagctgcccagggaggtctcccctctgatgttcatggaggccttcagcatgagatgttgtgaggccctgaagctgatggtgcaggcctggtcctcccttcacctccctctgggatccctgatgaagacaactcatctggagaccttgcaagctgtgctgaagggacttgatacactagtgtcccagaaggtttgcccc
>homo_17_A
atgagcatccggactccacccagactcctggagcttgcagggcggagcctgctgagggaccaagccttggccatgtccaccctggaggagctgcccacagaacttttccccccactgttcatggaggccttcagcaggagacgctgtgaggccctgaagctgatggtgcaggcctggcccttccgccgcctccctctgaggcctctgataaagatgccttgtctggaggccttccaagctgtgctcgatgggctggatgcactgcttacccaaggggttcatccc
>homo_16_A
atgagtctccagtccccatccagactcctggagctggcagggcagagcctactgaggaaccagttcttgaccatcttcatcctggacgagctgcccagggaggtcttccctctgatgttcatggaggccgtcagcaggagaagctgtgaggccctgaagctgatggtgcaggcctggtccttcctccacctccctctgggatccctgatgaagacacctcatctggagaccttgcaagctgtgctgaagggacttgatacactgctggcccagaaggtttgcctc
>homo_19_A
atgagcatcagggccccacccagactcctggagctggcaaggcagaggctgctgagggaccaggccttggccatctccaccatggaggagctgcccagggagctcttccccacactgttcatggaggccttcagcaggagacgctgtgaaaccctgaaaacaatggtgcaggcctggcctttcacccgcctccctctagggtccctgatgaagtcgcctcatctggagtcattaaaatctgtgctggaaggggttgatgtgctgttgacccaagaggttcgcccc
>homo_15_A
atgagcctacaggccccacgcagactcctggagctggcagggcagagcctgctgggggaccaggccttggccatctccatcttggatgagctgcccagggagctcttccccccactgttcgtggaggccttcactagcagacgctgcgaggttctgaaggtgatggtgcaggcctggcccttcccctgcctccctctggggtccctgatgaagacgcctgatctggagatcttacattatgtagtggatgggattgattgcctgcttgcccaaaaggttcgcccc
>homo_21_A
atgagcatccggactccacccagactcctggagcttgcagggcggagcctgctgagggaccaagctttggccatgtccaccctggaggagctgcccacagaacttttccccccactgttcatggaggccttcagcaggagacgctgtgaggccctgaagctgatggtgcaggcctggcccttccgccgcctccctctgaggcctctgataaagatgccttgtctggaggccttccaagctgtgctcgatgggcttgatgcactgcttacccaaggggttcgtccc
>homo_20_A
atgagcctccaggccccatccagactgctggagctggcagggcagagcctgctgaggaaccagttcttgaccatcttcaccctggatgagctgcccagggaggtcttccctctgatgttcatggaggccttcagcatgagacgttttgaggccctgaagctgatggtgcaggcctggcccttcctccgcctccctctgggatccctgatgaagacacctcatctggagaccttgcaagctgtcctgaggggacttgatacactggtggcccagaaggttcgcccc
>homo_23_A
atgagcttccaggccccacgcagactcctggagctggcagggcagagcctgctgagggaccaggccttggccatctccgtcctggatgagctgcccagggagctcttcccccgactgttcgtggaggccttcactagcagacgctgcgaggttctgaaggtgatggtgcaggcctggcccttcccctgcctccctctggggtccctgatgaagacgcctgatctggagatcttacattatgtagtggatgggattgattgcctgcttgcccaaaaggttcgcccc
>homo_22_A
atgagcatccaggccccacccagactcctggagctggcagggcagagcctgctgagagaccaggccttgtccatctctgccatggaggagctgcccagggtgctctatctcccactcttcatggaggccttccgcaggagacacttccagactctgacggtgatggtgcaggcctggcccttcacctgcctccctctgggatcactgatgaagacgcttcatttggagaccttaaaagcattgctggaagggcttcatatgctgcttacacagaaggatcgcccc
>homo_24_A
atgagcctccagtccccatccagactcctggagctggcaggccagagcctgctgaggaaccagttcttgaccatcttcatcctggacgagctgcccagggaggtcttccctctgatgttcatggaggcctccagcatgagacattttgaggccctgaagctgatggtgcaggcctggcccttcctccgcctccctctgggatccctgatgaagacacctcatctggagaccttgcaagctgtgctgaagggacttgatacactgctggcccagaagcttcgcccc
>homo_25_A
atgagcatccggactccacccagactcctggagctggcggggcggagcctgctgagggacgaggccttggccatctccaccctggaggagctgcccacggaactttttcccccattgttcatggaggccttcagcaggagacactgtgaggccctgaagctgatggtgcaggcctggcctttcctccgccttcctctggggtctctgatgaaaaggccttgcccagagaccttccaagctgtgcttgatgggcttgatgcactgcttacccacagggttcgtctc
>homo_27_A
atgagcctccaggccccatccagactgctggagctggcagggcagagcctgctgaggaaccagttcttgaccatcttcaccctggatgagctgcccagggaggtcttccctctgatgttcatggaggccttcagcatgagacgttttgaggccctgaagctgatggtgcaggcctggcccttcctccgcctccctctgggatccctgatgaagacacctcatctggagaccttgcaagctgtcctgaggggacttgatacactggtggcccagaaggttcgcccc
>homo_26_A
atgagcatcagggccccacccagactcctggagctggcaaggcagaggctgctgagggaccaggccttggccatctccaccatggaggagctgcccagggagctcttccccacactgttcatggaggccttcagcaggagacgctgtgaaaccctgaaaacaatggtgcaggcctggcctttcacccgcctccctctagggtccctgatgaagtcgcctcatctggagtcattaaaatctgtgctggaaggggttgatgtgctgttgacccaagaggttcgcccc
>homo_28_A
atgagcatccggactccacccagactcctggagcttgcagggcggagcctgctgagggaccaagctttggccatgtccaccctggaggagctgcccacagaacttttccccccactgttcatggaggccttcagcaggagacgctgtgaggccctgaagctgatggtgcaggcctggcccttccgccgcctccctctgaggcctctgataaagatgccttgtctggaggccttccaagctgtgctcgatgggcttgatgcactgcttacccaaggggttcgtccc
>homo_30_A
atgagcttccaggccccacgcagactcctggagctggcagggcagagcctgctgagggaccaggccttggccatctccgtcctggatgagctgcccagggagctcttcccccgactgttcgtggaggccttcactagcagacgctgcgaggttctgaaggtgatggtgcaggcctggcccttcccctgcctccctctggggtccctgatgaagacgcctgatctggagatcttacattatgtagtggatgggattgattgcctgcttgcccaaaaggttcgcccc
>homo_29_A
atgagcatccaggccccacccagactcctggagctggcagggcagagcctgctgagagaccaggccttgtccatctctgccatggaggagctgcccagggtgctctatctcccactcttcatggaggccttccgcaggagacacttccagactctgacggtgatggtgcaggcctggcccttcacctgcctccctctgggatcactgatgaagacgcttcatttggagaccttaaaagcattgctggaagggcttcatatgctgcttacacagaaggatcgcccc
>homo_31_A
atgagcctccagtccccatccagactcctggagctggcaggccagagcctgctgaggaaccagttcttgaccatcttcatcctggacgagctgcccagggaggtcttccctctgatgttcatggaggcctccagcatgagacattttgaggccctgaagctgatggtgcaggcctggcccttcctccgcctccctctgggatccctgatgaagacacctcatctggagaccttgcaagctgtgctgaagggacttgatacactgctggcccagaagcttcgcccc
>homo_32_A
atgagcatccggactccacccagactcctggagctggcggggcggagcctgctgagggacgaggccttggccatctccaccctggaggagctgcccacggaactttttcccccattgttcatggaggccttcagcaggagacactgtgaggccctgaagctgatggtgcaggcctggcctttcctccgccttcctctggggtctctgatgaaaaggccttgcccagagaccttccaagctgtgctcgatgggcttgatgcactgcttacccacagggttcgtctc
>pan_1_A
atgagcctccaggccccacctagactcctggagctggctgagcagagtctgctgagagaccgggccttggccatccccaccctggaggagctgcccagggagctctttcccccactgttcatggaggcctttaccaggagatgctgcgagaccctgacaactatggtgcaggcctggcccttcacctgccttcctctagggtccctgatgaagtcatgtaatctagagacctttcgagctgtgctggaggggcttgacgcactgcttgcccagaaggttcgcccc
>pan_5_A
atgagcatccaggtcccacccagaNNNNctggagctggcagtgcagagtctgctgagagaccaggccttggccatctctgccctggaggagctgcccagggagctctatctcccactcttcatggaggccttcagcaggagacactttcagactctgacggtgatggtgcaggcctggcccttcacctgcctccctctgggatcactgatgaagacgcttcatctggagaccttaaaagcattgctggaagggcttcatatgctgcttacacagaaggttcacccc
>pan_14_A
atgaggatccaggccccaccgagactcctgcagctggcagggcagagcctgctgagagaccaggccttgtccatctctgccatggaggagctgcccagggtgctctatctcccactcttcatggaggccttcagcaggagacacttccagactctgacggtgatggtgcaggcctgacctttcacctgcctccctctgggatcgctgatgaagatgcttcatctggagccgttgaaagcattgctggaagggcttcataggctgcttatacagaaggatcgcccc
>pan_16_A
atgagcctccagtccccatccagactgctggagctggcagggcagagcctgctgaggaaccagttcttgaccatcttcaccctggatgagctgcccagggaggtcttccctctgatgttcatggaggccttcagcatgagacgttttgaggccctgaagctgatggtgcaggcctggcccttcctctgcctccctctgggatccctgatgaagacacctcatctggagaccttgcaagctgtcctgaggggacttgatacactggtggcccagaaggttcgcccc
>pan_21_A
atgagcatccaggccccacccagactcctggagctggcggggcagagtctgctgagagacaagcccttggccatctctgccctggaggagctgcccagggagctctacctcccactcttcctggaggccttcagcaggagacacttccagactctgacagtgatggtgcaggcctggcccttcacccgcctccctctgggatcgctgatgaagacgcttcatctggagaccttaaaagcattgctggaagggcttcacatgctgcttaaacagaaggatcgcccc
>pan_25_A
atgagcatccggactccacccagactcctggagcttgcggggcggagcctgctgaaggaccaagccttggccatctccaccctgcaggagctgcccatggaacttttccccccactgttcatggaggccttcagcaggagacgctgtgaggccctgaagctgatggtgcaggcctggcccttccgccgcctccctctgaggcctctgataaagatgccttgtctggaggcattccaagctgtgctggatgggcttgatgcactgcttacccaagggggttcatcc
>pan_29_A
atgagcctacaggccccacgcagactcctggagctggcagggcagagcctgctgagggaccaggccttggccatctccgtcctggatgagctgcccagggagctcttccccccactgttcgtggaggccttcactagcagacgctgcgaggttctgaaggtgatggtgcaggcctggcccttcccctgcctccctctggggtccctgatgaagacgcctgatctggagatcttacattatgtagtggatgggattgattgcctgcttgcccaaaaggttcgcccc
>pan_24_A
tgtagtgtgacaggtcccatcaggttacttaagggtgcatcctcccaaagtgcgaatggggaccaggccttggccatctccgtcctggatgagctgcccagggagcttttccccccacggttcgtggaggccttcactagcagacgctgcgaggttctgaaggtgatggtgcaggcctggcccttcccctgcctccctctggggtccctgatgaagacgcctgatctggagatcttacattatgtagtggatgggattgattgcctgcttgcccaaaaggtttgcccc
>pan_50_A
atgagcatccggactccacccagactcctggagcttgcggggcggagcctgctgaaggaccaagccttggccatctccaccctgcaggagctgcccatggaacttttccccccactgttcatggaggccttcagcaggagacgctgtgaggccctgaagctgatggtgcaggcctggcccttccgccgcctccctctgaggcctctgataaagatgccttgtctggaggcattccaagctgtgctggatgggcttgatgcactgcttacccaagggggttcatcc
>pan_32_A
atgagcatcagggccccacccagactcctggagctggcaagacagaggctgctgagggaccaggccttggccatctccaccgtggaggagctgcccagggagctcttccccacactgttcatggaagccttcagcaggagacgctgtgaaaccctgaaaacgatggtgcaggcctggcctttcacctgcctccctctagggtccctgatgaagtcgcctcatctggagtcgttaaaatctgtgctggaaggggttgatgtgctgctgacccaagaggttcgcccc
>pan_40_A
atgagcctccaggccccatccagactcctggagctggcagggcagagcctgctgaggaaccagttcttgaccatcttcaccctgcacgagctgcccagggaggtcttccctccgatgttcatggaggccttcagcatgagatgttgtgaggccctgaagctgatggtgtaggccttgtccttcctccacctccctctgggatccctgatgaagacacctcatctggagaccttgcaagctgtgctgaagggacttgatacactgctggcccagaaggtttgcctc
>pan_42_A
atgagcttccaggccccacgcagactcctggagctggcagggcagagcctgctgagggaccaggccttggccatctccgtcctggatgagctgcccagggagctcttccccccactgttcgtggaggccttcactagcagacgctgcgaggttctgagtgtgatggtgcagtcctggcccttcccctgcctccctctggggtccctgatgaagacgcctgatctggagatcttatattatgtagtggatgggattgattgcctgctttcccaaaaggttcgcccc
>pan_48_A
atgagcctccagtccccatccagactcctggagctggcagggcagagcctgctgaggaaccagttcttgaccatcttcaccctggatgagctgcccagggaggtcttccctctgatgttcatggaggccttcagcatgagacgttttgaggccctgaagttgatggtgcaggcctggcccttcctctgcctccctctgggatccctgatgaagacacctcatctggagaccttgcaagctgtcctgaggggacttgatacactggtggcccagaaggttcgcccc
>pan_30_A
atgagcctccagtccccatccagactcctggagctggcagggcagagcctgctgaggaatcagttcttgaccatcttcaccctgcacgagctgcccagggaggtcttccctctgatgttcatggaggccatcagcaggagacgctatgaggccctgaagctgatggtgcaggcctggtccttcctctacctccctctgggatccctgatgaagacacctcatctggagaccttgcaagctgtgctgaagggacttgatacactg 
