# Supplementary material for: Duplication and positive selection among hominin-specific PRAME genes
Source: BMC Genomics. 2005 Sep 13;6:120. doi: 10.1186/1471-2164-6-120 (PMC1262708; doi:10.1186/1471-2164-6-120)
Supplement: Additional File 8 — Human_chimp_exonB_cdna.fa • FASTA format • Human and chimpanzee exon B cDNA • This contains the human and chimp exon B cDNA as predicted by Genewise. [file 1471-2164-6-120-S8.fa]

>homo_1_B
aggcggtggaaacttcaagtgttggacttgcggaatgtggatgagaacttctggggcatatggtctggagcttctgcactctccccagaggccctgagtaagagacgaacagcagggaactgtccaaggccgggtgggcagcagcccttgatggtgatcctagacctttgcttcaagaatgggatgctggatgaatgcctcacccacttcttagagtggggcaagcagagaaaaggcttactgcacgtgtgttgcaaggagctgcagatttttggaatagccatccacaggatcatagaggtcctgaacacggtggagctagactgtatccaggaggtggaagtgtgctgcccgtgggagctgtccattcttataaggttcgccccttacctgggccagatgaggaatctccgcaaacttgttctcttcaacatccatgtctctgcctgcattcccctagacaggaaggagcagtttgtcatccagttcacctctcagttcctcaagctggactacttccagaagctttacatgcactctgtctctttcctcgaaggccacctggaccagctgctc
>homo_4_B
aggaggtggaaacttcaagtgctggatttgagggatgttgatgagaatttctggaccatatggtctggagtcagggtcctcccctgctccccagaggccatgagtaagaggcagacagtggagaactgtccaaggatgggagagtgccagcccttgaaggtgttcatagacctctgcctgaaggaaagtacactgcatgaatgcctgagctacctctgaaggtggatccactacagaagaggcctagtgcacctgtgttgtagtaaggtgcagaattactcaatgcccacttcaagtttcagaaatctattggaaaggatatacccagatagtatccaggagttggaagtctggaaaaagtgctctctcaataaaacgggaaagtttgccccttacctgagccagatgagcaatctttgcaaacttNttagccttcggttatgagcctgaattatacgtgagcggccaatggcagttcattcctgacttggattggccattcctgtgcctgtactacccccagatgcattatataagaaaggtcagtaatatcaaagagcacctggagcacctgctc
>homo_2_B
aggaggtggaaacttcaagtgctggatttgcgggatgttgacgagaatttctgggccagatggcctggagcctgggccctgtcctgcttcccagagaccacgagtaagaggcagacagcagaggactgtccaaggatgggagagcaccagcccttaaaggtgttcatagacatctgcctcaaggaaataccccaggatgaatgcctgagatacctcttccagtgggtttaccaaaggagaggtttagtacacctgtgctgtagtaagctggtcaattatctaacgccgattaaatatctcagaaagtcattgaaaataatatacctgaatagtattcaagagctggaaattcgcaacatgtcctggccacgtctgataagaaagcttcgttgttacctgaaggagatgaagaatcttcgcaaactcgttttctccaggtgccatcattacacgtcagataatgaactccaaggacggttagttgccaaattcagctctgtgttcctcaggctggaacaccttcagttgcttaaaataaaattgatcaccttcttcagtgggcacctggaacagctgatc
>homo_3_B
aggagatggaaacttcaagtgctggatttacaggatgtctgtgagaacttctggatggtttggtctgaagctatggcccatgggtgcttcctcaatgccaagaggaacaaaacaccagtgcaggactgtccaaggatgagagaacggcagcccttgactgtgtttgtagaactttggctcaagaacaggactctggatgaatacctcacctgcctccttctatgggtcaagcagaggagagatttactacacctgtgctgtaagaagctgaaaattttgggaatgcccttccgcaatatcagaagcatcctgaaaatggtgaacctagactgtatccaggaggtggaagtgaattgcaagtggatactgcccatcctgacacagtttaccccatacctgggccacttgaggaatcttcagaagctcgttctctcccacatggatgtctctcgctacgtttccccagagcagaagaaggagattgttacccagttcaccactcagttcctcaagctgcgctgcctccaaaagctttatatgaactctgtttctttcctcgaaggccacctggaccagctgctc
>homo_8_B
aggcagtcaaaacttcaagtgctggacttgaggaatgtggatgagaacttctgcgacatattttctggagctactgcatccttcccggaggctctgagtcagaagcaaacagcagataactgtccagggacaggcaggcagcagccattcatggtgttcatagacctttgtctcaagaacaggacactagatgaatgcctcacccacctcttagagtggggcaagcagagaaaaggcttactgcatgtgtgttgcaaggagctgcaggtttttggaatgcccatccacagtatcatagaggtcctgaacatggtggagcttgactgtatccaggaggtggaagtgtgctgcccctgggagctgtccactcttgtgaagtttgccccttacctgggccagatgaggaatctccgcaaacttgttctcttcaacatccgtgcatctgcctgcattcccccagacaacaaggggcagttcattgcccgattcacctctcagttcctcaagctggactatttccagaatctgtctatgcactccgtctctttcctcgaaggccacctggaccagctgctc
>homo_7_B
aggaggtggaaacttcaagtgctggatttgcgggatgttgatgagaatttctggaccatatggtctggagccagggtcctctcctgctccccagaggccatgagtaagaggcagacagtggaggactgtccaaggatgggagagcaccagcccttgaaggtgttcatagacctctgcctaaaggaaagtacactggatgaatgcctgagctacctttttgggtggatccactacagaagaggcctagtgcacctgtgttgtagtaaggtgcagaattactcaatgcccacttcaagtttcagaaatctattggaaaggatatacccagacagtatccaggagttggaagtctggaaaaagtgctctctcaataaaacgggaaagtttgccccttacctgagccagatgagcaatcttcgtgaactctttttagccttcggttatgagcgtgagttgtacgtgagcgtccagtggccgtgcattcctgacttggactctccattcctctgcctgtactacccccagatgctttatataaaaaagatcagtaatatcaaagagcacctggagcacctgctc
>homo_5_B
aggaggtggaaacttcaagtgctggatttgcgggatgttgatgagaatttctgggccagatggcctggagcctgggccctgtcctgcttcccagaggccatgagtaagaggcagacagcagaggactgtccaaggacgggagagcaccagcccttaaaggtgttcatagacatctgcctcaaggaaataccccaggatgaatgcctgagatacctcttccagtgggtttaccaaaggagaggtttagtacacctgtgctgtagtaagctggtcaattatctaacgccaattaaatatctcagaaagtcattgaaaataatatacattaatagtattggggagctggaaattcacaacacgtgctggccacatctgataagaaagctttattgttacctgaaggagatgaagactctttgcaaactcgttttctccaggtgccatcattacacgtcagataatgaactcgagggatggttagtcaccagattcacctctgtgttcctcaggctggaacacctccagttgcttaaaataaaattgatcaccttcttcagtgggcacctggaacagctgatc
>homo_6_B
aggaggtggaaacttcaagtgctggatttacaggatgtctgtgagaacttctggatggtttggtctgaagctatggcccatgggtgcttcctcaatgccaagaggaacaaaaaaccagtggaggactgtccaaggatgagaggacggcagcccttgactgtgttcgtagaactttggctcaagaacaggactctggatgaatacctcacctgcctccttctatgggtcaagcagaggaaagatttactacacctgtgctgtaagaagctgaaaattttgggaatgcccttccgcaatatcagaagcatcctgaaaatggtgaacctagactgtatccaggaggtggaagtgaattgcaagtgggtactgcccatcctgacacagtttaccccatacctgggccacatgaggaatcttcagaaactcattctctcccacatggatgtctctcgctacgtttccccagagcagaagaaggagattgttacccagttcaccactcagttcctcaagctgcgctgcctccaaaagctttatatgaactctgtttctttcctcgaaggccacctggaccagctgctc
>homo_11_B
aggaggtggaaacttcaagtgctggatttgcgggatgttgatgggaatttctggaccatatggtctggagccaaggtcctctcctgctccccagaggccatgagtaaaaggcagacagtggaggactgtccaaggatgggagagtgccagcccttgaaggtgttcatagaccgctgcctaaagaaaagtacactggatgaatgcctgagctacctttgtgggtagatccactacagaagaggtctagtgcacctgtgctgtaataaggtgcagaattactcaatgcccacttcaagtttcagaaatttattgaaaagggtatacccagacagtatctagcagttggaagttaggagaaagtgctctctgaataaaacaggaaagtttgccccttacctgagccagatgagcaatcttcgcaaactctttttagccttcggttatgacagtgagttatatgtaagcggccaacaatagttcgttcctgacttggactgtccattcctctgcctgtcctaccctcagatgctttatataagaaaggtcaataatatcaaagacctggagcacctgctc
>homo_9_B
aggaggtggaaacttcaagtgctggacttgctggatgttgatgagaatgtctgggctggatggcctggaggctaggccctgtcctcctccccagaggccatgagtaagaggcagacagcagaggactatccaaggatgggagagcaccagcccttaaaggtgttcatagacgtctgcctcaaggaaacaccccaagatgaatgcctgagatacctcttccagtgggtttaccaaaggagagttttagtacacctgtgctgtagtaagttggtgaattatctaacacccattaaatatcttagaaagtcattgaaaatagtccacctgaatagtattcaggagttggaaattcacaacatgtcctggctgcatctgataagaaagcttcattgttacctgaaggagatgaagaatcttcgcaaactcgttttctccaggtgccatcattactcgtcggacaatgacctcgaggaatggttactcaccaaattcagcNNgtgttcctcaggctggaacacctccaattgcttaaagtaaaattgatcaccttcttcagtgggcacctggaacagctgatc
>homo_12_B
aggaggcggaaacttcaagtgctggaattgcgggatgttgatgagaatttttggaccatatggtctggagccaggcccctgtcctgctccccagaggccatgagtaagaggcagacagtggaggactgtccaaggacaggagagaagcagcccttgaaggtgttcatggatgtttgcctcaaggaaaaattcatggatgaagatctgagcttcttctctgggtgggtccagcacagaagaggttcagtacacctgtgctgtactaaggtggtgaattattcaatgagcattctaaatttcagaaacatattggaaacagtatacccagacagtatccaagtgttggaaatttggaacatgtgctggccgtgtatgatagtagagtttagcccttacctgagccagatgaggaatcttcgcaaactcttcatctccgatggctgtcgttacctgctaagctctgacagccaagaacagttagttgctgaattcagctctgtgctcctcaggctggagaacctccagatgctttatgtaagaagggtctgcttcttcagaggccacctggaccagctgatc
>homo_13_B
aggaggtggaaacttcaagtgctggatttgcgggatgttgatgagaatttctgggccatatggtctgaatccagggccctgtcctcctccccagaggccatgagtaagaggcagacagcagaggactgtccaaggatgggagagcaccagcccttgaaggtgttcatagacatctgcctcaaggaaataccccaggatgaatgcctgagatacctcttccggtgggtttaccaaaggagaggtttagtacacctgtgctgtagtaagttggtgaattatctaacgtcgattgaatatctcagaagatcattgaaaataatccacctgaatagtattcaggagctggaaatttgctatgtgtcctggccacatctgataagaaagcttcattgttacctgaaggagatgaagaatcttcgcaaactcatttttctccaggtgccatccttacacgtcaattaccgcgaggaatgctcagtcgccaaaatcagctctatgttcctcaggctgaaacacctccagctgcttaaaatgaatatggtcaccttccacagagggcacctgggacagctgatc
>homo_10_B
aggaggtggaaacttcaagtgctggatttacaggatgtctgtgagaacttctggatggtttggtctgaagctatggcccgtgggtgcttcctcaatgccaagaggaacaaaacaccagtgcaggactgtccaaggatgagaggacagcagcccttgactgtgttcgtagaactttggctcaagaacaggactctggatgaatacctcacctgcctccttctatgggtcaagcagaggaaagatttactacacctgtgctgtaagaagctgaaaattttgggaatgcccttccgcaatatcagaagcatcctgaaaatggtgaacctagactgtatccaggaggtggaagtgaattgcaagtgggtactgcccatcctgacacagtttaccccatacctgggccacatgaggaatcttcagaagctcgttctctcccacatggatgtctctcgctacgtttccccagagcagaagaaggagattgttacccagttcaccactcagttcctcaagctgtgctgcctccaaaagctttctatgaactctgtttctttcctcgaaggccacctggaccagctgctc
>homo_14_B
aggaggtggaaacttcaagtgctggatttgagggatgttgatgagaatttctggaccatatggtctggagtcagggtcctcccctgctccccagaggccatgagtaagaggcagacagtggaggactgtccaaggatgggagagtgccagcccttgaaggtgttcatagacctctgcctgaaggaaagtacactggatgaatgcctgagctacctctgaaggtggatccactacagaagaggcctagtgcacctgtgttgtagtaaggtgcagaattactcaatgcccacttcaagtttcagaaatctattggaaaggatatacccagacagtatccaggagttggaagtctggaaaaagtgctctctcaataaaacgggaaagtttgccccttacctgagccagatgagcaatcttcgcaaacttNttagccttcggttatgagcctgaattatacgtgagcggccaatggcagttcattcctgacttggattggccattcctgtgcctgtactacccccagatgcattatataagaaaggtcagtaatatcaaagagcacctggagcacctgctc
>homo_16_B
aggaggtggaaacttcaagtgctggatttgcgggatgttgatgggaatttctggaccatatggtctggagccaaggtcctctcctgctccccagaggccatgagtaaaaggcagacagtggaggactgtccaaggatgggagagtgccagcccttgaaggtgttcatagaccgctgcctaaagaaaagtacactggatgaatgcctgagctacctctgtgggtagatccactacagaagaggtctagtgcacctgtgctgtaataaggtgcagaattactcaatgcccacttcaagtttcagaaatttattgaaaagggtatacccagacagtatctagcagttggaagttaggagaaagtgctctctgaataaaacaggaaagtttgccccttacctgagccagatgagcaatcttcgcaaactctttttagccttcggttatgacagtgagttatatgtaagcggccaacaatagttcgttcctgacttggactgtccattcctctgcctgtcctaccctcagatgctttatataagaaaggtcaataatatcaaagacctggagcacctgctc
>homo_17_B
aggaggtggaaacttcaagtgctggatttacaggatgtctgtgagaacttctggatggtttggtctgaagctatggcccatgggtgcttcctcaatgccaagaggaacaaaaaaccagtgcaggactgtccaaggatgagaggacagcagcccttgactgtgttcgtagaactttggctcaagaacaggactctggatgaatacctcacctgcctccttctatgggtcaagcagaggaaagatttactacacctgtgctgtaagaagctgaaaattttgggaatgcccttccgcaatatcagaagcatcctgaaaatggtgaacctagactgtatccaggaggtggaagtgaattgcaagtgggtactgcccatcctgacacagtttaccccatacctgggccacatgaggaatcttcagaagctcgttctctcccacatggatgtctctcgctacgtttccccagagcagaagaaggagattgttacccagttcaccactcagttcctcaagctgtgctgcctccaaaagctttctatgaactctgtttctttcctcgaaggccacctggaccagctgctc
>homo_18_B
aggaggtggaaacttcaagtgctggacttgctggatgttgatgagaatgtctgggctggatggcctggaggctaggccctgtcctcctccccagaggccatgagtaagaggcagacagcagaggactatccaaggatgggagagcaccagcccttaaaggtgttcatagacgtctgcctcaaggaaacaccccaagatgaatgcctgagatacctcttccagtgggtttaccaaaggagagttttagtacacctgtgctgtagtaagttggtgaattatctaacacccattaaatatcttagaaagtcattgaaaatagtccacctgaatagtattcaggagttggaaattcacaacatgtcctggctgcatctgataagaaagcttcattgttacctgaaggagatgaagaatcttcgcaaactcgttttctccaggtgccatcattactcttcggacaatgacctcgaggaatggttactcaccaaattcagcNNgtgttcctcaggctggaacacctccaattgcttaaagtaaaattgatcaccttcttcagtgggcacctggaacagctgatc
>homo_19_B
aggcagtcaaaacttcaagtgctggacttgaggaatgtggatgagaacttctgcgacatattttctggagctactgcatccttcccggaggctctgagtcagaagcaaacagcagataactgtccagggacaggcaggcagcagccattcatggtgttcatagacctttgtctcaagaacaggacactagatgaatgcctcacccacctcttagagtggggcaagcagagaaaaggcttactgcatgtgtgttgccaggagctgcaggtttttggaatgcccatccacagtatcatagaggtcctgaacatggtggagcttgactgtatccaggaggtggaagtgtgctgcccctgggagctgtccactcttgtgaagtttgccccttacctgggccagatgaggaatctccgcaaacttgttctcttcaacatccgtgcatctgcctgcattcccccagacaacaaggggcagttcattgcccgattcacctctcagttcctcaagctggactatttccagaatctgtctatgcactccgtctctttcctcgaaggccacctggaccagctgctc
>homo_15_B
aggaggcggaaacttcaagtgctggaattgcgggatgttgatgagaatttttggaccatatggtctggagccaggcccctgtcctgctccccagaggccatgagtaagaggcagacagtggaggactgtccaaggacaggagagaagcagcccttgaaggtgttcatggatgtttgcctcaaggaaaaattcatggatgaagatctgagcttcttctctgggtgggtccagcacagaagaggttcagtacacctgtgctgtactaaggtggtgaattattcaatgagcattctaaatttcagaaacatattggaaacagtatacccagacagtatccaagtgttggaaatttggaacatgtgctggccgtgtatgatagtagagtttatccgttacctgagccagatgaggaatcttcgcaaactcttcatctccgatggctgtcgttacctgctaagctctgacagccaagaacagttagttgctgaattcagctctgtgctcctcaggctggagtacctccagatgctttatgtaagaagggtctgcttcttcagaggccacctggaccagctgatc
>homo_20_B
aggaggtggaaacttcaagtgctggatttgcgggatgttgatgagaatttctggaccatatggtctggagccagggtcctctcctgctccccagaggccatgagtaagaggcagacagtggaggactgtccaaggatgggagagcgccagcccttgaaggtgttcatagacctctgcctaaaggaaagtacactggatgaatgcctgagctacctttttgggtggatccactacagaagaggcctagtgcacctgtgttgtagtaaggtgcagaattactcaatgcccacttcaagtttcagaaatctattggaaaggatatacccagacagtatccaggagttggaagtctggaaaaagtgctctctcaataaaacgggaaagtttgccccttacctgagccagatgagcaatcttcgtgaactctttttagccttcggttatgagcgtgagttgtacgtgagcgtccagtagccgtgcattcctgacttggactctccattcctctgcctgtactacccccagatgctttatataaaaaagatcagtaatatcaaagagcacctggagcacctgctc
>homo_21_B
aggaggtggaaactccaagtgctggatttacaggatgtctgtgagaacttctggatggtttggtctgaagctatggcccatgggtgcttcctcaatgccaagaggaacaaaaaaccagtgcaggactgtccaaggatgagaggacggcagcccttgactgtgttcgtagaactttggctcaagaacaggactctggatgaatacctcacctacctccttctatgggtcaagcagaggaaagatttactacacctgtgctgtaagaagctgaaaattttgggaatgcccttccgcaatatcagaagcatcctgaaaatggtgaacctagactgtatccaggaggtggaagtgaattgcaagtgggtactgcccatcctgacacagtttaccccatacctgggccacatgaggaatcttcagaagctcgttctctcccacatggatgtctctcgctacgtttccccagagcagaagaaggagattgttacccagttcaccactcagttcctcaagctgcgctgcctccaaaagctttatatgaactctgtttctttcctcgaaggccacctggaccagctgctc
>homo_23_B
aggaggtggaaacttcaagtgctggaaatgcgggatgttgatgagaatttttggaccatatggtctggagccaggcccctgtcctgctccccagaggccatgagtaagagacagacagtggaggactgtccaaggacaggagagaagcagcccttgaaggtgttcatggatgtttgcctcaaggaaaaatccgtggatgaagatctgagcttcttctctgggtgggtgcagcacagaagacgttcagtacacctgtgctgtactaaggtggtaaattattcaatgaacattctaaatttcagaaacatattagaaacagtatacccagacagtatccaagtattggaaatttggaacatgtgctggccgtgtatggtagcagaggttagccgttacctgagccagatgaagaatcttcgaaaactcttcatctccgatggctgtggttacctgccaagctttgagagccaaggacagttagttgctgaattcagctctgtgttcctcaggctggagtacctccagatgctttatatgagaaggatccgcttcttcgaaggctacctggaccagctgatc
>homo_22_B
aggaggtggaaacttcaagtgctggatttgcgggatgttgatgagaatttctgggccagatggcctggagcctgggccctgtcctgcttcccagagaccatgagtaagaggcagacagcagaggactgtccaaggatgggagagcaccagcccttaaaggtgttcatagacatctgcctcaaggaaataccccaggatgaatgcctgagatacctctttcagtgggtttaccaaaggagaggtttagtacacctgtgctgtagtaagctggtcaattatctaacgccgattaaacatctcagaaagtcattgaaaataatatacctgaatagtattcaacagctggaaattcgcaacatgtcctggccacgtctgataagaaagcttcgttgttacctgaaggagatgaagaatcttcgcaaactcgttttctccaggtgccatcattccatgtcagataatgaactcgaaggacggttagtcaccaaattcagctctgtgttcctcaggctggaacacctccagttgcttaaaataaaattgatcaccttcttcagtgggcacctggaacagctgatc
>homo_24_B
aggaggtggaaacttcaagtgctggatttgcgggatgttgatgggaatttctggactatatggtctggagccagggccctctcctgctccccagaggccatgagaaagaggcagacagtggaggactatccaaggacgggagagcaccagcccttgaaggtgttcatagacctctgccaaaaggaaagtacactggatgaatgcctgagctacctctgcaggtggatccactacagaagaggtctagtgcacctgtgttgtaataaggtgcagaattactcaatgcccacttcaagtttcagaaatttattgaaaagggtatacccagacagtatccaggagttggaaattaagagaaagtgctctctgaataaaacaggaaagtttgccccttacttgagccagatgagcaatcttcgcaaactctttttagccttcggttatgacgatgagttatatgtaagcggccaacagcagttcgttcctgacttggactgtccattcctctgcctgtactaccctcagatgctttatataagaaagatcagtaatatcaaagagcacctggagcacctgctc
>homo_25_B
aggaggtggaaacttcaagtgctggatttacaggatgtcagtgagaacttctggatggtttggtctgaagccatggcccgtaggtgcttaccaaatgccatgatgaacagaaaaccagtgcaggactgtccaaggatgagaggacagcagcccttgactgtgttcatagacctttgcctcaagaacaggactctggatgaatacttcacctgcctctttctatgggtcaagcagagggaaggtttagtacacctgtgctgtaagaagctgaaaatgttgggaatgctcttccacaatatcagaaacatcctgaaaacagtcaacctagactgtatccaggaggtggaagtgaattgcaattggacactgcccgtcctggcagagtttaccccatacctcggccagatgaggaatcttcggaagctcgttctctctgacatagattctcgctacatttccccagagcagaagaaggagtttgttacccagttcaccactcagttcctcaagctgcgctgcctccaaaagctttatatgaactctgtttctttcctcgaaggccacctggaccagatgctc
>homo_27_B
aggaggtggaaacttcaagtgctggatttgcgggatgttgatgagaatttctggaccatatggtctggagccagggtcctctcctgctccccagaggccatgagtaagaggcagacagtggaggactgtccaaggatgggagagcgccagcccttgaaggtgttcatagacctctgcctaaaggaaagtacactggatgaatgcctgagctacctttttgggtggatccactacagaagaggcctagtgcacctgtgttgtagtaaggtgcagaattactcaatgcccacttcaagtttcagaaatctattggaaaggatatacccagacagtatccaggagttggaagtctggaaaaagtgctctctcaataaaacgggaaagtttgccccttacctgagccagatgagcaatcttcgtgaactctttttagccttcggttatgagcgtgagttgtacgtgagcgtccagtagccgtgcattcctgacttggactctccattcctctgcctgtactacccccagatgctttatataaaaaagatcagtaatatcaaagagcacctggagcacctgctc
>homo_26_B
aggcagtcaaaacttcaagtgctggacttgaggaatgtggatgagaacttctgcgacatattttctggagctactgcatccttcccggaggctctgagtcagaagcaaacagcagataactgtccagggacaggcaggcagcagccattcatggtgttcatagacctttgtctcaagaacaggacactagatgaatgcctcacccacctcttagagtggggcaagcagagaaaaggcttactgcatgtgtgttgcaaggagctgcaggtttttggaatgcccatccacagtatcatagaggtcctgaacatggtggagcttgactgtatccaggaggtggaagtgtgctgcccctgggagctgtccactcttgtgaagtttgccccttacctgggccagatgaggaatctccgcaaacttgttctcttcaacatccgtgcatctgcctgcattcccccagacaacaaggggcagttcattgcccgattcacctctcagttcctcaagctggactatttccagaatctgtctatgcactccgtctctttcctcgaaggccacctggaccagctgctc
>homo_28_B
aggaggtggaaactccaagtgctggatttacaggatgtctgtgagaacttctggatggtttggtctgaagctatggcccatgggtgcttcctcaatgccaagaggaacaaaaaaccagtgcaggactgtccaaggatgagaggacggcagcccttgactgtgttcgtagaactttggctcaagaacaggactctggatgaatacctcacctacctccttctatgggtcaagcagaggaaagatttactacacctgtgctgtaagaagctgaaaattttgggaatgcccttccgcaatatcagaagcatcctgaaaatggtgaacctagactgtatccaggaggtggaagtgaattgcaagtgggtactgcccatcctgacacagtttaccccatacctgggccacatgaggaatcttcagaagctcgttctctcccacatggatgtctctcgctacgtttccccagagcagaagaaggagattgttacccagttcaccactcagttcctcaagctgcgctgcctccaaaagctttatatgaactctgtttctttcctcgaaggccacctggaccagctgctc
>homo_30_B
aggaggtggaaacttcaagtgctggaaatgcgggatgttgatgagaatttttggaccatatggtctggagccaggcccctgtcctgctccccagaggccatgagtaagagacagacagtggaggactgtccaaggacaggagagaagcagcccttgaaggtgttcatggatgtttgcctcaaggaaaaatccgtggatgaagatctgagcttcttctctgggtgggtgcagcacagaagacgttcagtacacctgtgctgtactaaggtggtaaattattcaatgaacattctaaatttcagaaacatattagaaacagtatacccagacagtatccaagtattggaaatttggaacatgtgctggccgtgtatggtagcagaggttagccgttacctgagccagatgaagaatcttcgaaaactcttcatctccgatggctgtggttacctgccaagctttgagagccaaggacagttagttgctgaattcagctctgtgttcctcaggctggagtacctccagatgctttatatgagaaggatccgcttcttcgaaggctacctggaccagctgatc
>homo_29_B
aggaggtggaaacttcaagtgctggatttgcgggatgttgatgagaatttctgggccagatggcctggagcctgggccctgtcctgcttcccagagaccatgagtaagaggcagacagcagaggactgtccaaggatgggagagcaccagcccttaaaggtgttcatagacatctgcctcaaggaaataccccaggatgaatgcctgagatacctctttcagtgggtttaccaaaggagaggtttagtacacctgtgctgtagtaagctggtcaattatctaacgccgattaaacatctcagaaagtcattgaaaataatatacctgaatagtattcaacagctggaaattcgcaacatgtcctggccacgtctgataagaaagcttcgttgttacctgaaggagatgaagaatcttcgcaaactcgttttctccaggtgccatcattccatgtcagataatgaactcgaaggacggttagtcaccaaattcagctctgtgttcctcaggctggaacacctccagttgcttaaaataaaattgatcaccttcttcagtgggcacctggaacagctgatc
>homo_31_B
aggaggtggaaacttcaagtgctggatttgcgggatgttgatgggaatttctggactatatggtctggagccagggccctctcctgctccccagaggccatgagtaagaggcagacagtggaggactatccaaggacgggagagcaccagcccttgaaggtgttcatagacctctgccaaaaggaaagtacactggatgaatgcctgagctacctctgcaggtggatccactacagaagaggtctagtgcacctgtgttgtaataaggtgcagaattactcaatgcccacttcaagtttcagaaatttattgaaaagggtatacccagacagtatccaggagttggaaattaagagaaagtgctctctgaataaaacaggaaagtttgccccttacttgagccagatgagcaatcttcgcaaactctttttagccttcggttatgacgatgagttatatgtaagcggccaacagcagttcgttcctgacttggactgtccattcctctgcctgtactaccctcagatgctttatataagaaagatcagtaatatcaaagagcacctggagcacctgctc
>homo_32_B
aggaggtggaaacttcaagtgctggatttacaggatgtcagtgagaacttctggatggtttggtctgaagccatggcccgtaggtgcttaccaaatgccatgatgaacagaaaaccagtgcaggactgtccaaggatgagaggacagcagcccttgactgtgttcatagacctttgcctcaagaacaggactctggatgaatacttcacctgcctctttctatgggtcaagcagagggaaggtttagtacacctgtgctgtaagaagctgaaaatgttgggaatgctcttccacaatatcagaaacatcctgaaaacagtcaacctagactgtatccaggaggtggaagtgaattgcaattggacactgcccgtcctggcagagtttaccccatacctcggccagatgaggaatcttcggaagctcgttctctctgacatagattctcgctacatttccccagagcagaagaaggagtttgttacccagttcaccactcagttcctcaagctgcgctgcctccaaaagctttatatgaactctgtttctttcctcgaaggccacctggaccagatgctc
>pan_2_B
aggcggtggaaacttcaagtgctggacttgcggaatgtggatgagaacttctggggcatatggtctggagcttctgcactctccccagaggccctgagtaagagacgaacagcagggaactgtccaaggccgggtgggcagcagcccttgacggtgatcctagacctttgcttcaagaatgggacgctggatgaatgcctcacccacttcttagagtggggcaagcagagaaaaggcttactgcacgtgtgttgcaaggagctgcagatttttggaatagccatccacaggatcatagaggtcctgaacacggtggagctagactgtatccaggaggtggaagtgtgctgcccctgggagctgtccattcttNNNNaggttcgccccttacctgggccagatgaggaatctccgcaaacttgttctcttcaacatccatgtctctgcctgcattcccctagacaggaaggagcagtttgtcacccagttcacctctcagttcctcaagctggactacttccagaagctttacatgcactctgtctctttcctcgaaggccacctggaccagctgctc
>pan_6_B
aggaggtggaaacttcaagtgctggatttgcaggatgttgatgagaatttctgggccacatggtgtggatccagggccctgtcctgctccccagaggccatgagtaagaggcagacagcagaggactgtccaaggatgggagagcaccagcccttaaaggtgttcatagacatctgccttaaggaaataccccaggatgaatgcctgagatacctcttccagtgggtttaccaaaggagaggtttagtacacctgtgctgcggtagtttggtgagttatctaacgccaattacatatctcagaaagtcattgaaaataatatacctgaatagtattcaggagctggaaattttcaacatgtcctgggcacatctgataagaaagcttcattgttacctgaaggagatgaagaatcttcgcaaactcgttttctccaggtgccatcgttacacgtcagacaatgacctcgaagaatgcttagtcgccaaaatcagctctgtgttcctcaggctggaacacctccagttgcttaaaatgaatatgatcaccttcttcagcgggtacctggaacagctgatc
>pan_10_B
aggaggtggaaacttcaagtgctggatttacaagatgtctgtgaaaacttctggatggtttggtctNNNNgctatggcccatgagttcttccccaatgccatgaggaacagaaaattggtgcaggactgtccaaggatgagaggacagcagcccttgactgtgttcatagaactttggctcaagaacaggactctggatgaatacctcacctgcctccttctgtgggtcaagcagaggaaagatttactacacctgtgctgtaagaagctgaaaattttgggaatgcccttccacaacatcagaagcatcctgaaaatggtgaacctagactgtatccaggaggtggaagtgaatcgcaagtggatactgcccatcctgacacagtttaccccatacctgggccacatgaggaatcttcagaagcttgttctctcccacatggatgtctctcgctacgtttccccagagcagaagaagattgttacccagttcaccactcagttcctcaagctgcgctgcctccaaaagttttatatgaactctgtttctttcctcgaaggccacctggaccagctgctc
>pan_15_B
aggaggtggaaacttcaagtgctggatttgtgggatgttgatgagaatttctgggccatatggcctggagcctgggccctgtcctgcttcccagaggccatgagtaagaggcagacagcagaggactgtccaaggacgggagagcaccagcccttaaaggtgttcatagacatctgcctcaaggaaataccccaggatgaatgcctgagatacctctttcagtgggtttaccaaaggagaagtttagtacacctgtgctgtagtaagctggtcaattatctaatgtcaattaaatatctcagaaagtcattgaaaataatgtgcacatgtaccctaaaacttaaagtaNaataaaaaaaagaaaataatatacctgaatagtattgaggagctagaaattcacaacacgtgctggccacatctgataagaaagcttcgttgttacctgaaggagatgaagactcttggcaaacttgttttctccaggtgccatcattacacgtcagataatgaactccagggatggttagtcgccaaattcagctctgtgttcctcaggctggaacacctccagttgcttaaaataaaattgatcaccttcttcagtgggcacctggaacagctgatc
>pan_17_B
aggaggtggaaacttcaagtgctggatttgcgggatgttgatgagaatttctggaccatatggtctggagccaaggtcctctcctgctccccagaggtcatgagtaagaggcagacagtggaggactgtccaaggatgggagagcgccagcccttgaaggtgttcatagacctctgcctaaaggaaagtacactggatgaatgcctgagctacctttgtgggtggatccactacagaagaggcctagtgcacctgtgttgtaataaggtgcagaattactcaatgcccacttcaagtttctgcaatttattggaaaggatatacccagacagtatccaggagttggaagtctggaaagagtcctctctgaataaaacaggaaagtttgccccttacctgagccagatgagcaatcttcgtgaactctttttagccttcagttatgagcgtgagttatacgtgagcgtccagtggccgtgcattcctgacttggactctccattcctctgcctgtactacccccagatgctttatataaaaaagatcagtaatatcaaagagcacctggagcacctgttc
>pan_20_B
aggaggtggaaacttcaagtgctggatttgcgggatgttgatgagaatttctgggccatatggtctgaatccagggccctgtcctactccccagaggccatgagtaagaggcagacagcagaggactgtccaaggatgggagagcaccagcccttgaaggtgttcatagacatctgcctcaaggaaataccccaggatgaatgcctgacatacctcttctggtgggtttaccaaaggagaggtttagtacacctgtgctgtagtaagttggtgaattatctaacgtcgattgaatatctcagaagatcattgaaaataatccacctgaatagtattcaggagctggaaatttgctatgtgtcctggccacatctgataagaaagcttcattgttacctgaaggagatgaagaatcttcgcaaactcatttttcttcaggtgccatccttacacatcaattaccgcgaggaatgctcagtcgccaaaatcagctctatgttcctcaggctgaaacacctccagctgcttaaaatgaatatggtcaccttccacagagggcacctgggacagctgatc
>pan_26_B
aggagatggaaacttcaagtgctagatttacaggatgtctgtgagaacttctggatggtttggtctgaagctatggcccacgggtgcttcctcaatgccaagaggaacaaaaaaacagtgcaggactgtccaaggatgagaggacagcagcccttgactgtgttcatagaactttggctcaagaacaggactctggatgaatacctcacctacctccttctatgggtcaagcagaggaaagatttactacacctgtgctgtaagaagctgaaaattttgggaatgcccttccacaatatcagaagcatcctgaaaatggtgaacctagactgtatccaggaggtggaagtgaattgcaagtggatactgcccatcctgacacagtttaccccatacctgggccacatgaggaatcttcagaagctcgttctctcccacatggatgtctctcgctacgtttccccagagcagaagaaggagattgttacccagttcaccactcagttcctcaagctgtgctgcctccaaaagctttatatgaactctgtttctttcctcgaaggccacctggaccagctgctc
>pan_28_B
aggaggtggaaacttcaagtgctggaattgcgggatgttgatgagaatttttggaccatatggtctggagccaggcccctgtcctgctccccagaggccatgagtaagaggcagacagtggaggactgtccaaggacaggagagaagcagcccttgaaggtgttcatggatgtttgcctcaaggaaaaattcatggatgaagatctgagcttcttctctgggtgggtccagcacagaagaggttcagtacacctgtgctgtactaaggtggtgaattattcaatgagcattctaaatttcagaaacatattggaaacagtatacccagacagtatccaagtgttggaaatttggaacgtgtgctggccgtgtatgatagtagactttagccgttacctgagccagatgaggaatcttcgcaaactcttcatctccgatggctgtcgttacctgctaagctctgacagccaagaacggttagttgctgaattcagctctgtgttcctcaggctggagtacctccagatgctttatataagaagggtcggcttcttcagaggctacctggaccagctgatc
>pan_23_B
aggaggtggaaacttcaagtgctggaaatgcgggatgttgatgagaatttttggaccatatggtctggagccaggcccctgtcctgctccccagaggccatgagtaagaggcagacagtggaggactgtccaaggacaggagagaagcagcccttgaaggtgttcatggatgtttgcctcaaggaaaaattcatgaatgaagatctgagcttcttctctgggtgggtccagcacagaagaggttcagtacacctgtgctgtactaaggtggtgaattattcaatgaacattctaaatttcagaaacatattggaaacagtatacccagacagtatccaagtgttggaaatttggaacatgtgctggccacgtatgatggtagagttaagccgttacctgagccagatgaggaatNNNNcgcaaactcttcatctccgatggctgtcgttacctgctaagctctgacagccaagaacggttagttgctgaattcagctctgtgctcctcaggctggagtacctccagatgctttatgtaagaagggtctgcttcttcagaggctacctggaccagctgatc
>pan_39_B
aggaggtggaaacttcaagtgctggatttgcgggatgttgatgggaatttctggaccatatggtctggagccagggccctctcctgctccccagaggccatgagtaaaaggcagacagtggaggactgtccaaggatgggagagtgccagcccttgaaggtgttcatagacctctgcctaaagaaaagtacactggatgaatgcctgagctacctctgtgggtggatccactacagaagaggcctagtgcacctgtgctgtaataaggtgcagaattactcaatgccaacttcaagtttcagaaatttattgaaaagggtgtacccagacagtatccaggagttggaagttaggagaaagtgctctctgaataaaacaggaaagtttgccccttacctgagccagatgagcaatcttcgcaaactctttttagcattcgaaaaatgccaagcaggaaatgctatcacttctgaagatgaattcatagagatggaaattctttcagaatttatttttccagctttttcctttgtttgtttgttcatttgtgtttgtttccttgtttgtttgtttgttttaagacgaagtctc
>pan_33_BX
aggcagtcaaaacttcaagtgctggacttgaggaatgtggatgagaacttctgcgacatattgtctggagctgctgcatccttcccggaggctccgagtcagaagcaaacagcagataactgtccagggacaggcgggcagcagccattcatggtgttcatagacctttgtctcaagaacaggacactggatgaatgcctcacccacctcttagagtggggcaagcagagaaaaggcttactgcatgtgtgttgcaaggagctgcaggtttttggaatgcccatccacagtatcatagaggtcctgaacatggtggagcttgactgtatccaggaggtggaagtgtgctgcccctgggagctgtccattcttgtcaagtttgccccttacctgggccagatgaggaatctccgcaaacttgttctcttcaacatccatgcatctgcccgcattcccccagacaacaaggggcagttcattgcccgattcacctctcagttccacaagctggactatttccagaatctgtttatgcactctgtctctttcctcgaaggccatctggaccagctgctc
>pan_34_B
aggaggtgtgaacttcaagtgctggatttacaggatgtctgtgagaacttctggatggtttggtctgaagctatggcccatgggtgcttcctcaatgccaagaggaacaaaaaaccagtgcaggactgtccaaggatgagaggacagcaacccttgactgtgttcgtagaactttggctcaagaacaggactctggatgaatacctcacctacccccttctatgggtcaagcagaggagagatttactacacctgtgctgtaagaagctgaaaattttgggaatgcccttccgcaatatcagaagcatcctgaaaatggtgaacctagactgtatccaggaggtggaagtgaattgcaggtggaaactgcaattcctgacacagtttaccccatacctgggccacatgaggaatcttcagaagctcgttctctcccacatggcacaagaatgctccttgcaacacacatgcagtaagccttttctctgcttgccccactctaagagtgaatccctatctctattaaaaatacaaaatttagctgagcatggtgacaggcaccta
>pan_46_B
aggaggtggaaacttcaagtgctggatttgcgggatgttgatgagaatttctggaccatatggtctggagccagggtcctctcctgctccccagaggccatgagtaagaggcagacagtggaggactgtccaaggatgggagagcgccagcccttgaaggtgttcatagacctctgcctaaaggaaagtacactggatgaatgcctgagctacctttgtgggtggatccactacagaagaggcctagtgcacctgtgctgtaataaggtgcagaattactcaatgtccacttcaagtttctgcaatttattggaaaggatatacccagacagtatccaggagttggaagtctggaaagagtcctctctgaataaaacaggaaagtttgccccttacctgagccagatgagcaatcttcgtgaactctttttagccttcggttatgagcgtgagttatacgtgagcatccagtggccgtgcattcctgacttggactctccattcctctgcctgtactacccccagatgctttatataaaaaagatcagtaatatcaaagagcacctggagcacctgctc
>pan_43_B
aggaggtggaaacttcaagtgctggaaatgcgggatgttgatgagaatttttggaccatatggtctggagccaggcccctgtcctgctccccagaggccatgagtaagaggcagacagtggaggactgtccaaggacaggagagaagcagcccttgaaggtgttcatggatgtttgcctcaaggaagaatccgtggatgaagatctgagcttcttctctgggtgggtccagcacaaaagacgttcagtacacctgtgctgtactaaggtggtaaattattcaatgaacattctaaatttcagaaacatattagaaacagtatacccagacagtatccaagtattggaaatttggaacatgtgctggccgtgtatggtagtagaggttagccgttacctgagccggatgaagaatcttcgaaaactcttcatctccgattgctgtggttacctgccaagctttgagagccacggacagttagttgctgaattgagttctgtgttcctcaggctggagtacctccagatgctttatataagaaggatccgcttcttcgaaggctacctggaccagctgatc
>pan_49_B
aggaggtggaaacttcaagtgctgNNNNttgctggatgttgatgagaatgtctgggccggatggcctggaggctaggccctgtcctcctccccagaggccatgagtaagaggcagacagcagaggactatccaaggatgggagagcaccagcccttaaaggtgttcatagacgtctgcctcaaggaaacaccccaagatgaatgcctgagatacctcttccagtgggtttaccaaaggagagttttagtacacctgtgctgtagtaagttggtgaattatctaacacccattaaatatcttagaaagtcattgaaaatagtccacctgaatagtattcaggagctgNNNNattcacaacatgtcctggctgcatctgataagaaagcttcattgttacctgaaggagatgaagaatcttcgcaaactcgttttctccaggtgctatcattacacgtcagacaatgacctcgaggaatggttactcaccaaattcagcNNgtgttcctcaggctggaacacctccaattgcttaaagtaaaattgatcaccttcttccgtgggcacctggaacagctgatc
>pan_41_B
aggaggtggaaacttcaagtgctggatttacaggatgtcagtgagaacttctggatggtttggtctgaagccatggcccgtaggtgcttaccaaatgccatgatgaacagaaaaccagtgcaggactgtccaaggatgagaggacagcagcccttgactgtgttcatagacctttgcctcaagaacaggactctggatgaatacttcacctgcctccttctatgggtcaagcagagggaaggtttagtacacctgtgctgtaagaagctgaaaatgttgggaatgctcctccacaatatcagaaacatcctgaaaacagtcagcctagactgtatccaggaggtggaagtgaattgcaattggacactgcccgtcctggcagagtttaccccatacctcggccagatgaggaatcttcagaagctcgttctctctgacatagattctcgctacatttccccagagcagaagaaggagtttgttacccagttcaccactcagttcctcaagctgcgctgcctccaaaagctttatatgaactctgtttct
>pan_15_BX
AGGAGGTGGAAACTTCAAGTGCTGGATTTGCGGGATGTTGACGAGAATTTCTGGGCCATATGGTCTGGAGCCTGGGCCCTGTCCTCCTCCCCAGAGACCATGAGTAAGAGGCAGACAGCA GAGGACTGTCCAAGGATGGGAGAGCACCAGCCCTTAAAGGTGTTCATAGACATCTGCCTCAAGGAAATACCCCAGGATGAATGCCTGAGATACCTCTTTCAGTGGGTTTACCAAAGGAGA GGTTTAGTACACCTGTGCTGTAGTAAGCTGGTCAATTATCTAACACCAATTAAATATCTCAGACAGTCATTGAAAATAATATACCTGAATAGTATTCAAGAGCTGGAAATTCGCAACATG TCCTGGCCACGTCTGATAAGAAAGCTTCGTTGTTACCTGAAGGAGATGAAGACTCTTGGCAAACTCGTTTTCTCCAGGTGCCATCATTACACGTCAGATAATGAACTCGAAGGACGGTTA GTCGCCAAATTTAGCTCTGTGTTCCTCAGGCTGGAACACCTCCAGTTGCTTAAAATAAAATTGATCACCTTCCTCAGTGGGCACCTGGAACAGCTGATC
>pan_20_BX
AGGAGGTGGAAACTTCAAGTGCTGGATTTGCGGGATGTTGATGAGAATTTCTGGGCCATATGGTCTGAATCCAGGGCCCTGTCCTACTCCCCAGAGGCCATGAGTAAGAGGCAGACAGCA GAGGACTGTCCAAGGATGGGAGAGCACCAGCCCTTGAAGGTGTTCATAGACATCTGCCTCAAGGAAATACCCCAGGATGAATGCCTGACATACCTCTTCTGGTGGGTTTACCAAAGGAGA GGTTTAGTACACCTGTGCTGTAGTAAGTTGGTGAATTATCTAACGTCGATTGAATATCTCAGAAGATCATTGAAAATAATCCACCTGAATAGTATTCAGGAGCTGGAAATTTGCTATGTG TCCTGGCCACATCTGATAAGAAAGCTTCATTGTTACCTGAAGGAGATGAAGAATCTTCGCAAACTCATTTTTCTTCAGGTGCCATCCTTACACAT----CAATTACCGCGAGGAATGCTC AGTCGCCAAAATCAGCTCTATGTTCCTCAGGCTGAAACACCTCCAGCTGCTTAAAATGAATATGGTCACCTTCCACAGAGGGCACCTGGGACAGCTGATC
>pan_39_BX
AGGAGGTGGAAACTTCAAGTGCTGGATTTGCGGGATGTTGATGAGAATTTCTGGACCATATGGTCTGGAGCCAGGGCCCTCTCCTGCTCCCCAGAGGCCATGAGTAAGAGGCAGACAGTG GAGGACTGTTCGAGGATGGGAGAGTGCCAGCCCTTGAAGGTGTTCATAGACCTCTGCCTAAAGAAAAGTATGCTGGATGAATGCCTGAGCTACCTCTGTGGGTGGATCCACTACAGAAGA GGCCTAGTGCACCTGTGTTGTAATAAGGTGCAGAATTACTCAATGCCAACTTCAAGTTTCAGAAATTTATTGAAAAGGGTATACCCAGACAGTATCCAGGAGTTGGAAATTAAGAGAAAG TGCTCTCTGAATAAAACAGGAAAGTTTGCCCCTTTACTTGAGCCAGATGAGCAATCTTTCGCAAACTCTTTTTAGCCTTCGGTTATGACGATGAGTTATATGTAAGCGGCCAACAGCAGT TCGTTCCTGACTTGGACTGTCCATTCCTCTGCCTGTACTACCCTCAGATGCTTTATATAAGAAAGATCAGTAATATCGAAGAGCACCTGGAGCACCTG
>pan_33_B
AAACTTCAAGTGCTGGACTTGAGGAATGTGGATGAGAACTTCTGCGACATATTGTCTGGAGCTGCTGCATCCTTCCCGGAGGCTCCGAGTCAGAAGCAAACAGCAGATAACTGTCCAGGG ACAGGCGGGCAGCAGCCATTCATGGTGTTCATAGACCTTTGTCTCAAGAACAGGACACTGGATGAATGCCTCACCCACCTCTTAGAGTGGGGCAAGCAGAGAAAAGGCTTACTGCATGTG TGTTGCAAGGAGCTGCAGGTTTTTGGAATGCCCATCCACAGTATCATAGAGGTCCTGAACATGGTGGAGCTTGACTGTATCCAGGAGGTGGAAGTGTGCTGCCCCTGGGAGCTGTCCATT CTTGTCAA-GTTTGCCCCTTACCTGGGCCAGATGAGGAATCTCCGCAAACTTGTTCTCTTCAACATCCATGCATCTGCCCGCATTCCCCCAGACAACAAGGGGCAGTTTATTGCCCGATT CACCTCTCAGTTCCTCAAGCTGGACTATTTCCAGAATCTGTTTATGCACTCTGTCTCTTTCCTTGAAGGCCACCTGGACCAGCTGCTC
