# Supplementary material for: Duplication and positive selection among hominin-specific PRAME genes
Source: BMC Genomics. 2005 Sep 13;6:120. doi: 10.1186/1471-2164-6-120 (PMC1262708; doi:10.1186/1471-2164-6-120)
Supplement: Additional File 9 — Human_chimp_exonC_cdna.fa • FASTA format • Human and chimpanzee exon C cDNA • This contains the human and chimp exon C cDNA as predicted by Genewise. [file 1471-2164-6-120-S9.fa]

>homo_1_C
aggtgtctccaggcccccttggagacagtcgtaatgaccgaatgcctgctgtcagagtcggacctgaagcatctctcttggtgcccgagcatccgtcagctaaaagagctagacctgaggggcatcacactgacccatttcagtcctgagcccctctcagttctgctggagcaagctgaggccaccctgcagaccctggacttagaggactgtgggatcgtggattcccaactcagcgccatcctgcctgccctgagccgctgctcccagctcagcaccttcagcttctgtgggaacctcatctccatggccgccctggagaacctgctgcgccacaccgtcgggctgagcaagctaagcctggagctgtatcctgcccctctggagagttatgatgcccagggtgctctctgctggggaagattttctcaacttggggctgagctgatgaagacactgagggacttaaggcagcccaagattattgtgttcagcactgtcccctgccctcgctgtggcatcagggcctcctatgacctggagcccagtcactgtctg
>homo_4_C
aggtacctcaagaaccccttgggggcctttacattcagtgatgcttacctagctgatcgggacatggagtgtctgtctcagtacccaagcctcagtcagctaaaggagctgcgtctgattcatatcctaatgtggaccacccatcttgagccccttggagttctgctggagaaagttgctgctactctcaagaccctcgtcttagaggactgtcggatccaggccccccaactcagggtccccctgcctgccctgagccactgttcccagctcaccaccttctactttcatggaaatgagacctccacgaatgctctgaaagacctgctgcgtcacacaggcgggctgagcaagttaggcctggacatggatcctgcccctctggagtgtcttgacaacaggggtcatgccaattgggagatcctcaccccaattagggctgagctgatgcgtacactcagggaagtcaggcagaacaggaggatcttcttcggtcccaccccctgcccttcctgtggctcatggccatctgagaaactggagttccatgtgctccta
>homo_2_C
aggtgcctccagaaccccttggagaacttggaattaacttatggctacctattggaagaagacatgaagtgtctctcccagtacccaagcctcggttacctaaagcatctgaatctcagctacgtgctgctgttccgcatcagtcttgaacccctcggagctctgctggagaaaattgctgcctctctcaaaaccctcatcttggagggctgtcagatccactactcccaactcagtgccatcctgcctgccctgagccggtgctcccagctcaccaccttctactttggcagaaattgcatgtctattgacgccctgaaggacctgctgcgccacaccagtgggctgagcaagttaagcctggagacgtatcctgcccctgaggagagtttgaattccttggttcgtgtcaattgggagatcttcaccccacttcgggctgagctgatgtgtacactgagggaagtcaggcagcccaagaggatcttcattggccccaccccctgcccttcctgtggctcatcaccgtctgaggaactggagctccatctttgctgc
>homo_3_C
agctgtctgaagacctcgttaaaggtcctcacaataactaactgtgtgcttttggaatcagacttgaagcatctctcccagtgcccgagtatcagtcaactaaagaccctggacctgagtggcatcagactgaccaattacagtcttgtgcctctccaaattctcctagaaaaagttgcagccacccttgagtacctggatttagatgactgtggcatcatagactcccaagtcaacgccatcctgcctgccctgagccgctgctttgagctcaacaccttcagcttctgtggaaatcccatctgcatggccaccctggagaacctgctgagccacacaatcatactcaaaaacttatgcctggagctgtatcctgccccgcaggaaagttatggtgctgatggtactctctgctggagcagatttgctcaaattagggctgagctgatgaagaaagtgaggcacttaaggcaccccaagaggatcttgttctgtactgacaactgccctgaccatggcgacaggtcattttatgacctggaggcagatcaatactgc
>homo_8_C
aggtgtctccaggcctccttggagatggtcgttatgaccgactgcctgctgtcagagtcggacttgaagcatctctcttggtgcccgagcatccgtcaattaaaggagctggacctgaggggtgtcacgctgacccatttcagccctgagcccctcacaggtctgctggagcaagttgtggccaccctgcagaccctggacttagaggactgtgggatcatggattcccaactcagcgccatcctgcctgtcctgagccgctgctcccagctcagcaccttcagcttctgtgggaacctcatctccatggctgcccttgagaacctgctgcgccacaccgtcgggctgagcaagctaagcctggagctgtatcctgcccctctggagagttatgacacccagggtgctctctgctgggggagatttgctgaacttggggctgagctgatgaagacaccgagggacttaaggcagcccaagatcattgtgttctgcaccgtcccctgccctcgctgtggcatcagggcctcctatgacctggagcccagtcactgcctc
>homo_5_C
aggtgcctccagaaccccttggagaacttggaattaacttgtggcaacctattagaagaggacttgaagtgtctctcccagttcccaagcctcggttacctaaagcatctgaatctcagctacgtgctgctgttccgcatcagtcttgaacccctaggagctctgctagagaaaattgctgcctctctcgagaccctcgtgttagagggctgtcagatccactactcccaactcagtgccatcctgcctggcctgagctgctgctcccagctcaccaccttctactttggcagcaattgcatgtctattgacgccctgaaggacctgctgcgccacaccagtgggctgagcaagttaagcctggagacgtatcctgcccctgaggagagtttgaattccttggttcgtgtcaattgggagatcttcaccccacttcgggctgagctgatgtgtacactgagggaattcaggcagcccaagaggatcttcattggccccaccccctgcccttcctgtggctcatcaccgtctgaggaactggagctccatctttgctgc
>homo_7_C
aggtacctcaagaaccccttgggggcctttatattcagtgatgcttacctaactgatcgggacatggagtgtctgtctcagtacccaagcctcagtcagctaaaggagctgcgtctgattcatatcctaatgtggaccacccatcttgagccccttggagttctgctggagaaagttgctgctactctcaagaccctcgtcttaaaggactgtcggatccaggacccccaactcagggtcctcctgcctgccctgagccactgttcccagctcaccaccttcaactttcatggaaatgagacctccatgaatgctctgaaagacctgctgcgtcacacaggcgggctgagcaagttaggcctggagttgtatcctgcccctctggagagtcttgactacaagggtcatgtcaattgggagatcctcaccccaattcgggctgagctgatgcgtacactcagggaagtcaggcagcccaagaggatcttctttggtcccgtcccttgccctaactgtggctcatggccatctgagaaagtggacttccatctttgctcc
>homo_6_C
agctgtctgaagacctcgttaaagttcctcacaataactaactgtgtgcttttggaatcagacttgaagcatctatcccagtgcccgagtatcagtcaactaaagaccctggacctgagtggcatcagactgaccaattacagtcttgtgcctctccaaattctcctagaaaaagttgcagccacccttgagtacctggatttagatgactgtggcatcatagactcccaagtcaacgccatcttgcctgccctgagccgctgctttgagctcaacaccttcagcttctgtggaaatcccatctgcatggccaccctggagaacctgctgagccacacaatcatactcaaaaacttatgcgtggagctgtatcctgccccccgggagagttatggtgctgatggtactctctgctggagcagatttgctcaaattagggctgagctgatgaacagagtgagggacttaaggcaccccaagaggatcttgttctgtactgactactgccctgactgtggcaacaggtcattttatgacctggaggcagatcaatactgc
>homo_11_C
aggtgcctcaagaacctcttgggggcctttatattctgtcatgcttacctagctgatcgggacatggagtgtctgtctcagtacccaagcctcagtcagctaaaggagctgcatctgattcatatcctaatgtggaccaccaatcttgagccccttggagttctgctagagaaagttgctgctactcttgagaccctcacgttaaaggactgtcagatccaggactcccaactcagggtcctcctgcctgccctgagccactgctcccagctcaccaccttctactttcaaggaaacgagacttccatgaatgctctgaaagaccttctgtgtcacacaggtgggctgagcaagttaggcctggagttgtatccttcccgtctggagagtcttgacaacaggggtcatgccaattgggagatccttgccccaattcgggctgagctgatgtgtacactcagggaagtcaggcagcccaagaggatcttttttggtcccgtcccctgcccttcctgtggctcatggccatctgagaaagtggacctccatctttgctct
>homo_9_C
aggtgcctccagaaccccttggagaacttggagttaacttgtggctacctattggaagaggacatgaagtgtctgtctcagtacccaagcctcagctacctaaagcatctgaatctcagctacgtgctgctgttccgcatcagtcttgaacccctcggagctctgctagagaaaattgctgccactctcaagaccctcatcttcgagggctgtcagatccactactgccaactcagcgccatcctgcctggcctgagccgctgctcccagctcaccaccttctactttggcagaaattgcatgtctacggacaccctgaaggacctgctgcgccacaccagtgggctgagcaagttaagcctggagacgtatcctgcccctgaggagagtttgaattccttggttcgtgtcgattgggagatcttcgccccacttcgggctgagctgatgtgtacactgagggaagtcaggcagcccaagaggatcttcactggtcccactccctgcccttcctgtggctcatcaccgtctgaggaactggagctccatctttgctgc
>homo_13_C
aggtgcctctagaaccccttggagaacttggaattaacttgcggctacctattggaagaggacttgaagtgtctctaccagtacccaagcctcgcttacccaaagcatctgaatctcagctacatgctgcagttctgtatcagtcttgaacccctcggagctctgctggagaaagtttctgccaacacgagggtctcgagagaggcagcaattactcttaagaccctcatctcggagggctgtcagatccactactcccaactcagtgccatcctgcctggcctgagccgctgctcccagctcaccaccttctactttggcagaaattgcatgtctatggaagccctgaaggacctgctgtgccacaccagtgggctgagcaagttaagcctggagatgtatcctgcccccgaggagagtttgaattccttggttcatgtcgattgggagatcttcaccccacttcgggcttagttgatgtgtacactaagggaagtcaggcagcccaagaggatcttcattggccccgccccctgcccgtcctgtggctcatcaccgtctgaggaactggagctccatctttgctgc
>homo_12_C
agctgtctgaagacctcgttaaaggtcctcacaataactaactgtgtgcttttggaatcagacttgaagcatctatcccagtgcccgagtatcagtcaactaaagaccctggacctgagtggcatcagactgaccaattacagtcttgtgcctctccaaattctcctagaaaaagttgcagccacccttgagtacctggatttagatgactgtggcatcatagactcccaagtcaacgccatcctgcctgccctgagccgctgctttgagctcaacaccttcagcttctgtggaaatcccatctccatggccaccctggagaacctgctgagccacacaatcatactcaaaaacttatgcctggagctgtatcctgccccacgggagagttatggtgctgatggtactctctgctggagcagatttactcagattagggctgagctgatgaagagagttagggacttaaggcaccccaagaggatcttgttcggtactgactactgccctgactgtggcaacaggtcattttatgacctggaggcagatcaatactgc
>homo_10_C
agctgtctgaagacctcgttaaaggtcctcacaataactaactgtgtgcttttggaatcagacttgaagcatctatcccagtgcccgagtatcagtcaactaaagaccctggacctgagtggcatcagactgaccaattacagtcttgtgcctctccaaattctcctagaaaaagttgcagccacccttgagtacctggatttagatgactgtggcatcatagactcccaagtcaacgccatcctgcctgccctgagccgctgctttgagctcaacaccttcagcttctgtggaaatcccatctccatggccaccctggagaacctgctgagccacacaatcatactcaaaaacttatgcgtggagctgtatcctgccccccgggagagttatgatgctgatggtactctctgctggagcagatttgctcaaattagggctgagctgatgaagagagtgagggacttaaggcaccccaagaggatcttgttctgtactgactgctgccctgactgtggcaacaggtcattttatgacctggaggcagatcaatgctgc
>homo_17_C
agctgtctgaagacctcgttaaaggtcctcacaataactaactgtgtgcttttggaatcagacttgaagcatctatcccagtgcccgagtatcagtcaactaaagaccctggacctgagtggcatcagactgaccaattacagtcttgtgcctctccaaattctcctagaaaaagttgcagccacccttgagtacctggatttagatgactgtggcatcatagactcccaagtcaacgccatcctgcctgccctgagccgctgctttgagctcaacaccttcagcttctgtggaaatcccatctccatggccaccctggagaacctgctgagccacacaatcatactcaaaaacttatgcgtggagctgtatcctgccccccgggagagttatgatgctgatggtactctctgctggagcagatttgctcaaattagggctgagctgatgaagagagtgagggacttaaggcaccccaagaggatcttgttctgtactgactgctgccctgactgtggcaacaggtcattttatgacctggaggcagatcaatgctgc
>homo_16_C
aggtgcctcaagaacctcttgggggcctttatattctgtcatgcttacctagctgatcgggacatggagtgtctgtctcagtacccaagcctcagtcagctaaaggagctgcgtctgattcatatcctaatgtggaccaccaatcttgagccccttggagctctgctagagaaagttgctgctactcttgagaccctcacgttaaaggactgtcagatccaggactcccaactcagggtcctcctgcctgccctgagccactgctcccagctcaccaccttctactttcaaggaaacgagacttccatgaatgctctgaaagaccttctgtgtcacacaggcgggctgagcaagttaggcctggagttgtatccttcccgtctggagagtcttgacaacaggggtcatgccaattgggagatccttgccccaattcgggctgagctgatgtgtacactcagggaagtcaggcagcccaagaggatcttttttggtcccgtcccctgcccttcctgtggctcatggccatctgagaaagtggacctccatctttgctct
>homo_19_C
aggtgtctccaggcctccttggagatggtcgttatgaccgactgcctgctgtcagagtcggacttgaagcatctctcttggtgcccgagcatccgtcaattaaaggagctggacctgaggggtgtcacactgacccatttcagccctgagcccctcacaggtctgctggagcaagttgtggccaccctgcagaccctggacttagaggactgtgggatcatggattcccaactcagcgccatcctgcctgtcctgagccgctgctcccagctcagcaccttcagcttctgtgggaacctcatctccatggctgcccttgagaacctgctgcgccacaccgtcgggctgagcaagctaagcctggagctgtatcctgcccctctggagagttatgacacccagggtgctctctgctgggggagatttgctgaacttggggctgagctgatgaagacactgagggacttaaggcagcccaagatcattgtgttctgcaccgtcccctgccctcgctgtggcatcagggcctcctatgacctggagcccagtcactgcctc
>homo_18_C
aggtgcctccagaaccccttggagaacttggagttaacttgtggctacctattggaagaagacatgaagtgtctgtctcagtacccaagcctcagctacctaaagcatctgaatctcagctacgtgctgctgttccgcatcagtcttgaacccctcggagctctgctagagaaaattgctgccactctcaagaccctcatcttcgagggctgtcagatccactactgccaactcagcgccatcctgcctggcctgagccgctgctcccagctcaccaccttctactttggcagaaattgcatgtctacggacaccctgaaggacctgctgcgccacaccagtgggctgagcaagttaagcctggagacgtatcctgcccctgaggagagtttgaattccttggttcgtgtcgattgggagatcttcgccccactttgggctgagctgatgtgtacactgagggaagtcaggcagcccaagaggatcttcactggtcccactccctgcccttcctgtggctcatcaccgtctgaggaactggagctccatctttgctgc
>homo_15_C
aggtgcctcaggagcccattggagacattggcattaacttatggcttcctagaaaaagtggacttgaaatgtctgccccggtacccaagtctcagtcaactgaagcagctgaatctgagtcatggtgcactgcgcttcatccgtcttgagcccctccgagctctgctagagaaagttgctgccactcttcagaccctcttcttagtggactgtgggattcgggactccaaactcagggtcatcctgcctgccctgagctgctgctccaacctcaccactttctgttttcacggcaatgacacgtccatggatggtctgaaggacctgctgcgccacacaggcaggctgagcaatttgagcctggaaacatatcctgcccctcgggagagtcttgatgacaggggtcgtgtcatttcggagctcctcaccccacttcaggctgagctgatgcgtatactgagggaagtaagggagcccaaaaggatcttctttggtccggtgtcctgcccttgctgtggcacgtcgcccactgagcaactggagttcaatttttgcttg
>homo_23_C
aggtgcctcaagagcccgttggagacattggcattaacttatggctccctagatgaagaggacttgaaatgtctgccctggtacccaagtctcagtcaactgaagcagctgaatctgagtcatggtacactgcgcttcatccgtcttgagcccctccgagctctgctagagaaagttgctgccactcttcagaccctcttcttagtggactgtgggattggggactccaaactcagggtcatcctgcctgccctgagccgctgctccaacctcaccactttctgctttcacggcaatgacacgtccatggatggtctgaaggacctgctgcgccacacaggcaggctgagcaatttgagcctggaaacatatcctgcccctcgggagagtcttgacaacaggggtcgtgtcatttcggagctcctcaccccacttcaggctgagctgatgcgtatactgagggaagtaagggagcccaacaggatcttctttggtcccgtctcctgcccttgctgtggcatgtcacccactgagcaactggagttcaatttttgcttg
>homo_21_C
agctgtctgaagacctcgttaaaagtcctcacaataactaactgtgtgcttttggaatcagacttgaagcatctatcccagtgcccgagtatcagtcaactaaagaccctggacctgagtggcatcagactgaccaattatagtcttgtgcctctccaaattctcctagaaaaagttgcagccacccttgagtacctggatttagatgactgtggcatcatagactcccaagtcaacgccatcctgcctgccctgagccgctgctttgagctcaacaccttcagcttctgtggaaatcccatctgcatggccaccctggagaacctgctgagccacacaatcatactcaaaaacttatgtgtggagctgtatcctgccccccgagagagttatggtgctgatggtactctctgctggagcagatttgctcaaattagggctgagctgatgaacagagtgagggacttaaggcaccccaagaggatcttgttctgtactgactactgccctgactgtggcaacaggtcattttatgacctggaggcagatcaatactgc
>homo_20_C
aggtacctcaagaaccccttgggggcctttatattcagtgatgcttacctaactgatcgggacatggagtgtctgtctcagtacccaagcctcagtcagctaaaggagctgcgtctgattcatatcctaatgtggaccaccaatcttgagccccttggagttctgctggagaaagttgctgctactctcaagaccctcgtcttaaaggactgtcggatccaggacccccaactcagggtcctcctgcctgccctgagccactgttcccagctcaccaccttcaactttcatggaaatgagacctccatgaatgctctgaaagacctgctgcgtcacacacgtgggctgagcaagttaggcctggagttgtatcctgcccctctggagagtcttgactacaagggtcatgtcaattgggagatcctcaccccaattcgggctgagctgatgcgtacactcagggaagtcaggcagcccaagaggatcttctttggtcccgtcccttgccctacctgtggctcatggccatctgagaaagtggacttccatctttgctcc
>homo_22_C
aggtgcctccagaaccccttggagaacttggaattaacttatggctacctattggaagaagacatgaagtgtctctcccagtacccaagcctcggttacctaaagcatctgaatctcagctacgtgctgctgttccgcatcagtcttgaacccctcggagctctgctagagaaaattgctgcctctctcgaaaccctcatcttggagggctgtcagatccactactcccaactcagtgccatcctgcctggcctgagccactgctcccagctcaccaccttctactttggcagaaattgtatgtctatgggtgccctgaaggacctgttgcgccacaccagtgggctgagcaagttaagcctggagacgtatcctgcccctgaggagagtttgaattccttggttcgtgtcgattgggagatcttcgccctacttcgggctgagctgatgtgtacactgagggaagtcaggcagcccaagaggatcttcattggtcccaccccctgcccttcctgtggctcatcaccgtctgaggaactggagctccatctttgctgc
>homo_24_C
aggtgcctcaagaaccccttgggaacctttatattctgtcatgcttacctagctgatcaggacatggagtgtctgtctcagtacccaagcctcagtcagctaaaggagctgcatctgattcatatcctaatgtggactaccaatcttgagccccttggagctctgctagagaaagttgctgctactctcgagatcctcacgttaaaggactgtcagatccaggactcccagctcagggtcctcctgcctgccctgagccgctgctcccagctcaccaccttctactttcgcggaaatgagacctccacgaatgctctgaaagacctgctgtgtcacacaggtgggctgagcaagttaggtctggagttgtatcctgcccctctggagtgtcttgacaacaggggtcatgtcaattgggagatcctcgccccaattcgggctgagctgatgtgtacactcagggaagtcaggcagcccaagaggatcttttttggtcccatcccctgcccttcctgtggctcatggccatctgagaaagtggacttccatctttgctct
>homo_25_C
agctgtctaaagacctcgttaaacatcctcgcaataactaactgtgtgcttttggaatcagacttgaagcatctgtccaagtacccgagcattggtcaactaaagaccctggacctgagtggcaccagactggccaatttcagccttgtgccgctccaagttctcctagaaaaagttgcagccacccttgagtacctggacttagatgactgtggcatcgtagactcccaagtcaacgccatcctgcctgccctgagccgctgctttgagctcaccaccttcagcttccgtggaaatcccatctccacggccaccctggagaacctgctgtgccacacaatcagactcaacaacttatgcctggagctgtatcctgccccgcgggagagttatgatgttcgtggtatcgtctgccggagcagatttgcccaacttggggctgagctgatggggagagtgagggccttaagggagcccgagaggatcttgttctgtaccgactactgccctcagtgtggcaacaggtcactttacgacctggaggtagatcggtgttgc
>homo_26_C
aggtgtctccaggcctccttggagatggtcgttatgaccgactgcctgctgtcagagtcggacttgaagcatctctcttggtgcccgagcatccgtcaattaaaggagctggacctgaggggtgtcacactgacccatttcagccctgagcccctcacaggtctgctggagcaagttgtggccaccctgcagaccctggacttagaggactgtgggatcatggattcccaactcagcgccatcctgcctgtcctgagccgctgctcccagctcagcaccttcagcttctgtgggaacctcatctccatggctgcccttgagaacctgctgcgccacaccgtcgggctgagcaagctaagcctggagctgtatcctgcccctctggagagttatgacacccagggtgctctctgctgggggagatttgctgaacttggggctgagctgatgaagacactgagggacttaaggcagcccaagatcattgtgttctgcaccgtcccctgccctcgctgtggcatcagggcctcctatgacctggagcccagtcactgcctc
>homo_30_C
aggtgcctcaagagcccgttggagacattggcattaacttatggctccctagatgaagaggacttgaaatgtctgccctggtacccaagtctcagtcaactgaagcagctgaatctgagtcatggtacactgcgcttcatccgtcttgagcccctccgagctctgctagagaaagttgctgccactcttcagaccctcttcttagtggactgtgggattgggtactccaaactcagggtcatcctgcctgccctgagccgctgctccaacctcaccactttctgctttcacggcaatgacacgtccatggatggtctgaaggacctgctgcgccacacaggcaggctgagcaatttgagcctggaaacatatcctgcccctcgggagagtcttgacaacaggggtcgtgtcatttcggagctcctcaccccacttcaggctgagctgatgcgtatactgagggaagtaagggagcccaacaggatcttctttggtcccgtctcctgcccttgctgtggcatgtcacccactgagcaactggagttcaatttttgcttg
>homo_28_C
agctgtctgaagacctcgttaaaagtcctcacaataactaactgtgtgcttttggaatcagacttgaagcatctatcccagtgcccgagtatcagtcaactaaagaccctggacctgagtggcatcagactgaccaattatagtcttgtgcctctccaaattctcctagaaaaagttgcagccacccttgagtacctggatttagatgactgtggcatcatagactcccaagtcaacgccatcctgcctgccctgagccgctgctttgagctcaacaccttcagcttctgtggaaatcccatctgcatggccaccctggagaacctgctgagccacacaatcatactcaaaaacttatgtgtggagctgtatcctgccccccgagagagttatggtgctgatggtactctctgctggagcagatttgctcaaattagggctgagctgatgaacagagtgagggacttaaggcaccccaagaggatcttgttctgtactgactactgccctgactgtggcaacaggtcattttatgacctggaggcagatcaatactgc
>homo_27_C
aggtacctcaagaaccccttgggggcctttatattcagtgatgcttacctagctgatcgggacatggagtgtctgtctcagtacccaagcctcagtcagctaaaggagctgcgtctgattcatatcctaatgtggaccacccatcttgagccccttggagttctgctggagaaagttgctgctactctcaagaccctcgtcttaaaggactgtcggatccaggacccccaactcagggtcctcctgcctgccctgagccactgttcccagctcaccaccttcaactttcatggaaatgagacctccatgaatgctctgaaagacctgctgcgtcacacacgtgggctgagcaagttaggcctggagttgtatcctgcccctctggagagtcttgactacaagggtcatgtcaattgggagatcctcaccccaattcgggctgagctgatgcgtacactcagggaagtcaggcagcccaagaggatcttctttggtcccgtcccttgccctacctgtggctcatggccatctgagaaagtggacttccatctttgctcc
>homo_29_C
aggtgcctccagaaccccttggagaacttggaattaacttatggctacctattggaagaagacatgaagtgtctctcccagtacccaagcctcggttacctaaagcatctgaatctcagctacgtgctgctgttccgcatcagtcttgaacccctcggagctctgctagagaaaattgctgcctctctcgaaaccctcatcttggagggctgtcagatccactactcccaactcagtgccatcctgcctggcctgagccactgctcccagctcaccaccttctactttggcagaaattgtatgtctatgggtgccctgaaggacctgttgtgccacaccagtgggctgagcaagttaagcctggagacgtatcctgcccctgaggagagtttgaattccttggttcgtgtcgattgggagatcttcgccctacttcgggctgagctgatgtgtacactgagggaagtcaggcagcccaagaggatcttcattggtcccaccccctgcccttcctgtggctcatcaccgtctgaggaactggagctccatctttgctgc
>homo_31_C
aggtgcctcaagaaccccttgggaacctttatattctgtcatgcttacctagctgatcaggacatggagtgtctgtctcagtacccaagcctcagtcagctaaaggagctgcatctgattcatatcctaatgtggaccaccaatcttgagccccttggagctctgctagagaaagttgctgctactctcgagatcctcacgttaaaggactgtcagatccaggactcccagctcagggtcctcctgcctgccctgagccgctgctcccagctcaccaccttctactttcgcggaaatgagacctccacgaatgctctgaaagacctgctgtgtcacacaggtgggctgagcaagttaggtctggagttgtatcctgcccctctggagtgtcttgacaacaggggtcatgtcaattgggagatcctcgccccaattcgggctgagctgatgtgtacactcagggaagtcaggcagcccaagaggatcttttttggtcccatcccctgcccttcctgtggctcatggccatctgagaaagtggacttccatctttgctct
>homo_32_C
agctgtctaaagacctcgttaaacatcctcgcaataactaactgtgtgcttttggaatcagacttgaagcatctgtccaagtacccgagcattggtcaactaaagaccctggacctgagtggcaccagactggccaatttcagccttgtgccgctccaagttctcctagaaaaagttgcagccacccttgagtacctggacttagatgactgtggcatcgtagactcccaagtcaacgccatcctgcctgccctgagccgctgctttgagctcaccaccttcagcttccgtggaaatcccatctccacggccaccctggagaacctgctgtgccacacaatcagactcaacaacttatgcctggagctgtatcctgccccgcgggagagttatgatgttcgtggtatcgtctgccggagcagatttgcccaacttggggctgagctgatggggagagtgagggccttaagggagcccgagaggatcttgttctgtaccgactactgccctcagtgtggcaacaggtcactttacgacctggaggtagatcggtgttgc
>pan_3_C
aggtgtctccaggcccccttggagacagtcgtaatgaccgaatgcctgctgtcagagtcggacctgaagcatctctcttgctgcccgagcatccgtcagctaaaagagctagacctgaggggcatcacactgacccatttcagccctgagcccctcgcagttctgctggagcaagctgaggccaccctgcagaccctggacttagaggactgtgggatcgtggattcccaactcagcgccatcctgcctgccctgagccgctgctcccagctcagcaccttcagcttctgtgggaacctcatctccatggccgccctggagaacctgctgcgccacaccgtcgggctgagcaagctaagcctggagctgtatcctgcccctctggagagttatgatgcccagggtgctctctgctggggaagattttctcaacttggggctgagctgatgaagacactgagggacttaaggcagcccaagattattgtgttcagcactgtcccctgccctcgctgtggcatcagggcctcctatgacctggagcccagtcactgcctc
>pan_4_C
aggtgtctccaggcccccttggagatggttgtcatgaccgactgcctgccgtcacagttggacttgaagcatctctcttggtgcccaagcatccgtcagttaaaggagctggacctgaggggcatcacactgacccacgtcagccctgagcccctcacagttcttctagagcaagctgatgccaccctgcagaccctggacttagaagactgtgggatcaaggactcccaactcagcgccatcctgcctgccctgagccgctgctcccagctcagcaccttcagcttctgtgggaacctcatctccatggccgccctggggaagctgctgcgtcacaccgtcgggctgagcaagctaagcctggagctgtatcctgcccctctggagagttatgacacccagggtgctctcttctgggagagatttNNNNcaacttggggctgagctgatgaagacactgagggactttNNNNNagccccaagatcattgtgttcagcactgttccctgccctcgctgtggcatcagggcctcctatgatctggagcccagtcactgcctc
>pan_7_C
aggtgcctccagatgcccttggagaacttggaattaacttgtggctacctattggaagaggacttgaaatgtctctaccagtacccaagcctcggttacctaaagcatctgaatctcagctttgtgctgctgttccgcatcagtcttgaacccctcggatctctgctggagaaagttgctgcctctctcgaaaccctcatctttgagggctgtcagatccactactcccaactcagtgccatcctgcctggcctgagtcgctgctcccagctcaccaccttctactttNNNNggaaattgcatgtctatggacgccctgaaggacctgctgcgccacaccagtgggctgagcaagttaagcctggagacgtatcctgcccctgaggagagtttgaattccttggttcatgtcgattgggagatcttcaccccacttcgggctgagctgatgtgtacactgagggaagtcaggcagcccNNNNaggatcttcattggccccaccccctgcccttcctgtggctcatcaccgtctgaggaactggagctccatctttgctgc
>pan_11_C
aggtacctcaagaaccccttgggggcctttatattcagtgatgcttacctagctgatcgggaattggagtgtctgcgtcagtacccaagcctcagtcagctaaaggagctgcgtctgattcgtatcgtaatgtggaccacccatcttcagccccttggagttctgctgcagaaagttgctgctactctcgagaccctcgtcttagaggactgtcggatccaggacccccaactcagggtcctcctgcctgccctgagccactgttcccagctcaccaccttcaagtttcacggaaatgagacatctacgaatgccctaaaagacctgcggtgtcacacaggcaggctgagcaagttaggcctggagttgtatcctgcccctctggagactattgacaacaggggtcatgtcaattgggagatcttcaccccaattcgggctgagctgatgcgtacactcagggaaatcaggcagcccaagaggatcttctttggtcctgccccttgccctacctgtggctcatggccatctgggaacgtgcacttccatctttgctcc
>pan_13_C
aggtgcctccagaaccccttggagaacttggaattaacttatggctacctattggaagaagacatgaagtgtctctcccagtacgcaagcctcggttacctaaagcatctgaatctcagctacgtgctgctgttccgcatcagtcttgaacccctcagagctctgctagagaaaattgctgcctctctcaaaaccctcatcttggagggctgtcagatccactactcccaactcagtgccatcctgcctggcctgagccactgctcccagctcaccaccttctactttggcagaaattgtatgtctatgggcgccctgaaggacctgctgcgccacaccagtgggctgagcaagttaagcctggagacgtatcctgcccctgaggagagtttgaattccttggttcatgtcaattgggagatcttcaccccacttcgggctgagctgatgtgtacactgagggaagtcaggcagcccaagaggatcttcattggccccaccccctgcccttcctagggcatctctgcaatgacttcatggtatgtacatatatgtgta
>pan_18_C
aggtacctcaagaaccccttgggtgcttttatattcagtgatgcttacctaattgatcgggacatggagtgtctgtctcagtacccaagcctcagtcagctaaaggagctgcgtctgattcatatcctaatgtggaccaccaatcttgagccccttggcNNNNctgctggagaaagttgctgttactctcaagaccctcgtcttaaaggactgtcggatccaggacccccaactcagggtcctcctgcctgccNNNNagccactgttcccagctcaccaccttcaactttcatggaaatgagacctccatgaatgctctgaaagacctgctgcgtcacacaggtgggctgagcaagttaggcctggagttgtatcctgcccctctggagagtcttgactacaagggtcatgtcaactgggagatcctcaccccaNNNNcgggctgagctgatgcgtacactcagggaattcaggcagcccaagaggatcttctttggtcccgtcccttgccctacgtgtggctcatggccatctgagaaagtggacttccatctttgctcc
>pan_19_C
aggtgcctctagaaccccttggagaacttggaattaacttgtgtctacctattggaagaggactcgaagtgtctctaccagtacccaagcctcgcttacccaaagcatctgaatctcagctacatgctgcagttctctatcagtcttgaacccctcggagctctgctggagaaagtttctgccactcttgagaccctcatcttggagggctgtcagatccactactcccaactcagtgccatcttgcctggcctgagccactgctcccagctcaccaccttctactttggcagaaattgcatgtctatggaagccctgaaggacctgctgtgccacaccagtgggctgagcaagttaagcatggagatgtatcctgcccctgaggagagtttgaattccttggttcatgtcgactgggagatcttcaccccacttcgggctgagctgatgtgtacactgagggaagtcaggcagcccaagaggatcttcactggtcccaccccctgcccttcctgtggctcatcaccgcctgaggaactggagctccatctttgctgc
>pan_27_B
aggtgcctcaggagcccgttggagacattggcattaacttatggcttcctagaagaagaggacttgaaatggctgccctggtacccaagtctcagtcaactgaagcagctgaatctgagtcatggtgcactgcgcttcatccgtcttgagcccctccgagctctgctagagaaagttgctgccactcttcagaccctcttcttagtggactgtgggattgggtactccaaactcagggtcatcctgcctgccctgagccgctgctccaacctcaccactttctgctttcacggcaatgacacgtccatggatgctctgaaggacctgctgcgccatacaggcaggctgagcaatttgagcctggaaacatatcctgcccctcgggagagtcttgacaacaggggtcgtgtcattttggagctcctcaccccacttcaggctgagctgatgcgtatactgagggaagtaaggNNNNcccaaaaggatcttctttggtcccgtctcctgcccttgctgtggcacgtcgcccattgagcaactggagttcaatttttgcttg
>pan_22_C
aggtgcctccagaaccccttggagaacttggagttaacttgtggctacctattggaagaggacatgaagtgtctctcccagtacccaagcctcggttacctaaagcatctgaatctcagctacgtgctgctgttccgcatcagtcttgaacccctcggagctctgctagagaaaattgctgccactctcaagaccctcatcttggagggctgtcagatccactactgccaactcagcgccatcctgcctggcctgagccgctgctcccagctcaccaccttctactttggcagaaattgcatgtctacggatgccctgaaggacctgctgcgccacgccagtgggctgagcaagttaagcctggagacgtatcctgcccctgaggagagtttgaattccttggttcgtgtcgattgggagatcttcaccccacttcgggctgagctgatgtgtacactgagggaagtcaggcagccccaagaggatctcactggtcccactcccctgccattactgtgctca
>pan_36_C
aggtgtctccaggcccccttggagatggtcgttatgaccgactgcctgctgtcagagtcggacttgaagcatctctcttggtgcccgagcatccgtcaattaaaggagctggacctgaggggcgtcacactgacccatttcagccctgagcccctcgcaggtctgctggagcaagttgtggccaccctgcagaccctggacttagaggactgtggtatcatggattcccaactcagcgccatcctgcctgtcctgagccgctgctcccagctcagcaccttcNNNNttctgtgggaacctcatctccatggctgcccttgagaacctgctgcgccacaccgtcgggctgagcaagctaagcctggagctgtatcctgcccctctggagagttatgacacccagggtgctctctgctgggggagatttgctgaacttggggctgagctgatgaagacactgagggacttaaggcagcccaagatcattgtgttctgcaccgtcccctgccctcgctgtggcatcagggcctcctatgacctggagcccagtcactgcctc
>pan_31_CX
aggtacctcaagaacccttttggggcctttacattctgtcatgcttacctaactgattgggacatggagtgtctgtctcagtacccaagcctcagtcagctgaaggagctgcgtctgattcatatcctaatgtggaccaccaatcttgagccccttggagttctgctggagaaagttgctgctactctgaagacccttgtcttagaggactgtcggatccaggccccccaactcagggtccccctgcctgccctgagccactgttcccagctcaccaccttctactttcatggaaatgagacctccatgaatgctctgaaagacctgctgcgtcacacaggcaggctgagcaagttaggcctggacatgtatcctgcgcctctggagtgtcttgacaacaggggtcatgccaattgggagatcctcaccccaattcgggctgagctgatgcgtacactcagggaagtcaggcagaacaggaggatcttctttggtcccaccccctgcccttcctgtggctcatggccatctgagaaagtggacttccatctgctccta
>pan_45_C
aggtacctcaagaaccccttgggggcctttatattcagtgatgcttacctaactgatcgggacatggagtgtctgtctcagtacccaagcctcagtcagctaaaggagctgcgtctgattcatatcctaatgtggaccaccaatcttgagccccttggcgttctgctggagaaagttgctgttactctcaagaccctcgtcttaaaggactgtcggatccaggacccccaactcagggtcctcctgcctgccctgagccactgttcccagctcaccaccttcaactttcatggaaatgagacctccatgaatgctctgaaagacctgctgcgtcacacaggtgggctgagcaagttaggcctggagttgtatcctgcccctctggagagtcttgactacaagggtcatgtcaattgggagatcctcaccccaattcgggctgagctgatgcgtacactcagggaattcaggcagcccaagaggatcttctttggtcccgtcccttgccctacgtgtggctcatggccatctgagaaagtggacttccatctttgctcc
>pan_31_C
aggtacctcaagaaccccttgggggcctttatattcagtgatgcttacctaattgatcgggacatggagtgtctgtctcagtgcccaagcctcagtcagctaaaggagctgtgtctgatt catatcctgacggggaccaccaatcttgagccccttgg-agttctgctggagaaagttgctgctactctgaagaccctcgtctcagagaactgtcggatccaggccccccaactcagggt ccccctgcctgcc-ctgagccactgttcccagctcaccaccttctactttcatggaaatcagacatccacgaatgctctgaaagatctgctgcgtcacacaggcaggctgagcaagttag gcctggacatgtatcctgcgcctctggagtatcttgacaacaggggtcatgccaattgggagatcctcacccca-attcgggctgagctgatgcgtacactcagggaagtcaggccgaac aggaggatcttctttggtcccaccccctgcccttcctgtggctcatggccatctgagaaactggagttccatctttgctcc
