# Supplementary material for: Duplication and positive selection among hominin-specific PRAME genes
Source: BMC Genomics. 2005 Sep 13;6:120. doi: 10.1186/1471-2164-6-120 (PMC1262708; doi:10.1186/1471-2164-6-120)
Supplement: Additional File 10 — Human_chimp_exonA_pep.aln • Clustal format • Human and chimpanzee exon A peptide alignment • This contains human and chimp exons A peptide sequences aligned. This alignment was used to calculate the KS distances between sequences. [file 1471-2164-6-120-S10.aln]

CLUSTAL W (1.7) multiple sequence alignment


homo_8_A   MSIRAPPRLLELAR-QRLLRDQALAISTMEELPRELFPTLFMEAFSRRRCETLKTMVQAW
homo_19_A  MSIRAPPRLLELAR-QRLLRDQALAISTMEELPRELFPTLFMEAFSRRRCETLKTMVQAW
homo_26_A  MSIRAPPRLLELAR-QRLLRDQALAISTMEELPRELFPTLFMEAFSRRRCETLKTMVQAW
homo_22_A  MSIQAPPRLLELAG-QSLLRDQALSISAMEELPRVLYLPLFMEAFRRRHFQTLTVMVQAW
homo_29_A  MSIQAPPRLLELAG-QSLLRDQALSISAMEELPRVLYLPLFMEAFRRRHFQTLTVMVQAW
homo_2_A   MSIQAPPRLLELAG-QSLLRDQALSISAMEELPRVLYLPLFMEAFSRRHFQTLTVMVQAW
homo_5_A   MSIQAPPRLLELAG-QSLLRDQALSISAMEELPRVLYLPLFREAFSRRHFQTLTVMVQAW
homo_13_A  MSIQAPPRLLELAG-QSLLRDKPLAISALEELPRELYLPLFLEAFSRRHFQTLTVMVQAW
homo_1_A   MSLQAPPRLLELAE-QSLLRDRALAIPTLEELPRELFPPLFMEAFTRRCCETLTTMVQAW
homo_20_A  MSLQAPSRLLELAG-QSLLRNQFLTIFTLDELPREVFPLMFMEAFSMRRFEALKLMVQAW
homo_27_A  MSLQAPSRLLELAG-QSLLRNQFLTIFTLDELPREVFPLMFMEAFSMRRFEALKLMVQAW
homo_7_A   MSLQAPSRLLELAG-QSLLRNQFLTIFTLDELPREVFPLMFMEAFSMRRFEALKLMVQAW
homo_24_A  MSLQSPSRLLELAG-QSLLRNQFLTIFILDELPREVFPLMFMEASSMRHFEALKLMVQAW
homo_31_A  MSLQSPSRLLELAG-QSLLRNQFLTIFILDELPREVFPLMFMEASSMRHFEALKLMVQAW
homo_4_A   MSLQTPSRLLELAG-QSLLRNQFLTIFTLDELPREVSP-LFMEAFSMRCCEALKLMVQAW
homo_14_A  MSLQTPSRLLELAG-QSLMRKQFLTIFTLDXLPREVSPLMFMEAFSMRCCEALKLMVQAW
homo_11_A  MSLQSPSRLLELAG-QSLLRNQFLTIFILDELPREVFPLMFMEAVSRRRCEALKLMVQAW
homo_16_A  MSLQSPSRLLELAG-QSLLRNQFLTIFILDELPREVFPLMFMEAVSRRSCEALKLMVQAW
homo_12_A  MSLQAPRRLLELAG-QSLLGDQALAISILDELPRELFPPLFVEAFTSRRCEVLKVMVQAW
homo_15_A  MSLQAPRRLLELAG-QSLLGDQALAISILDELPRELFPPLFVEAFTSRRCEVLKVMVQAW
homo_23_A  MSFQAPRRLLELAG-QSLLRDQALAISVLDELPRELFPRLFVEAFTSRRCEVLKVMVQAW
homo_30_A  MSFQAPRRLLELAG-QSLLRDQALAISVLDELPRELFPRLFVEAFTSRRCEVLKVMVQAW
homo_10_A  MSIRTPPRLLELAG-RSLLRDQALAMSTLEELPTELFPPLFMEAFSRRRCEALKLMVQAW
homo_17_A  MSIRTPPRLLELAG-RSLLRDQALAMSTLEELPTELFPPLFMEAFSRRRCEALKLMVQAW
homo_21_A  MSIRTPPRLLELAG-RSLLRDQALAMSTLEELPTELFPPLFMEAFSRRRCEALKLMVQAW
homo_28_A  MSIRTPPRLLELAG-RSLLRDQALAMSTLEELPTELFPPLFMEAFSRRRCEALKLMVQAW
homo_6_A   MSIWTPPRLLELAG-RSLLRDQALAMSTLEELPTELFPPLFMEAFSRRRCEALKLMVQSW
homo_3_A   MSIRIPPRLLELAG-XSLLRDQALAVSTLEELPTELFPPLFMEAFSRRRCEALKLMVQAW
homo_25_A  MSIRTPPRLLELAG-RSLLRDEALAISTLEELPTELFPPLFMEAFSRRHCEALKLMVQAW
homo_32_A  MSIRTPPRLLELAG-RSLLRDEALAISTLEELPTELFPPLFMEAFSRRHCEALKLMVQAW
pan_30_A   MSLQSPSRLLELAG-QSLLRNQFLTIFTLHELPREVFPLMFMEAISRRRYEALKLMVQAW
pan_32_A   MSIRAPPRLLELAR-QRLLRDQALAISTVEELPRELFPTLFMEAFSRRRCETLKTMVQAW
pan_14_A   MRIQAPPRLLQLAG-QSLLRDQALSISAMEELPRVLYLPLFMEAFSRRHFQTLTVMVQAX
pan_21_A   MSIQAPPRLLELAG-QSLLRDKPLAISALEELPRELYLPLFLEAFSRRHFQTLTVMVQAW
pan_5_A    MSIQVPPRXLELAV-QSLLRDQALAISALEELPRELYLPLFMEAFSRRHFQTLTVMVQAW
pan_1_A    MSLQAPPRLLELAE-QSLLRDRALAIPTLEELPRELFPPLFMEAFTRRCCETLTTMVQAW
pan_16_A   MSLQSPSRLLELAG-QSLLRNQFLTIFTLDELPREVFPLMFMEAFSMRRFEALKLMVQAW
pan_48_A   MSLQSPSRLLELAG-QSLLRNQFLTIFTLDELPREVFPLMFMEAFSMRRFEALKLMVQAW
pan_40_A   MSLQAPSRLLELAG-QSLLRNQFLTIFTLHELPREVFPPMFMEAFSMRCCEALKLMVXAL
pan_24_A   -------------------GDQALAISVLDELPRELFPPRFVEAFTSRRCEVLKVMVQAW
pan_29_A   MSLQAPRRLLELAG-QSLLRDQALAISVLDELPRELFPPLFVEAFTSRRCEVLKVMVQAW
pan_42_A   MSFQAPRRLLELAG-QSLLRDQALAISVLDELPRELFPPLFVEAFTSRRCEVLSVMVQSW
pan_25_A   MSIRTPPRLLELAG-RSLLKDQALAISTLQELPMELFPPLFMEAFSRRRCEALKLMVQAW
pan_50_A   MSIRTPPRLLELAG-RSLLKDQALAISTLQELPMELFPPLFMEAFSRRRCEALKLMVQAW


homo_8_A   PFTRLPLGSLMKSPHLESLKSVLEGVDVLLTQEVRP
homo_19_A  PFTRLPLGSLMKSPHLESLKSVLEGVDVLLTQEVRP
homo_26_A  PFTRLPLGSLMKSPHLESLKSVLEGVDVLLTQEVRP
homo_22_A  PFTCLPLGSLMKTLHLETLKALLEGLHMLLTQKDRP
homo_29_A  PFTCLPLGSLMKTLHLETLKALLEGLHMLLTQKDRP
homo_2_A   PFTCLPLGSLMKTLHLETLKALLEGLHMLLTQKDRP
homo_5_A   PFTCLPLVSLMKTLHLEPLKALLEGLHMLLTQKDRP
homo_13_A  PFTRLPLGSLMKTLHLETLKALLEGLHMLLTQKDRP
homo_1_A   PFTCLPLGSLMKSCNLEIFRAVLEGLDALLAQKVRP
homo_20_A  PFLRLPLGSLMKTPHLETLQAVLRGLDTLVAQKVRP
homo_27_A  PFLRLPLGSLMKTPHLETLQAVLRGLDTLVAQKVRP
homo_7_A   PFLSLPLGSLMKTLHLETLQAVLRGLDTLVAQKVRP
homo_24_A  PFLRLPLGSLMKTPHLETLQAVLKGLDTLLAQKLRP
homo_31_A  PFLRLPLGSLMKTPHLETLQAVLKGLDTLLAQKLRP
homo_4_A   PSLHLPLGSLMKTPHLETLQAVLKGLDTLVSQKVCP
homo_14_A  SSLHLPLGSLMKTTHLETLQAVLKGLDTLVSQKVCP
homo_11_A  SFLHLPLGSLMKTPHLETLQAVLKGLDTLLAQKVCL
homo_16_A  SFLHLPLGSLMKTPHLETLQAVLKGLDTLLAQKVCL
homo_12_A  PFPCLPLGSLMKTPDLEILHYVVDGIDCLLAQKVRP
homo_15_A  PFPCLPLGSLMKTPDLEILHYVVDGIDCLLAQKVRP
homo_23_A  PFPCLPLGSLMKTPDLEILHYVVDGIDCLLAQKVRP
homo_30_A  PFPCLPLGSLMKTPDLEILHYVVDGIDCLLAQKVRP
homo_10_A  PFRRLPLRPLIKMPCLEAFQAVLDGLDALLTQGVHP
homo_17_A  PFRRLPLRPLIKMPCLEAFQAVLDGLDALLTQGVHP
homo_21_A  PFRRLPLRPLIKMPCLEAFQAVLDGLDALLTQGVRP
homo_28_A  PFRRLPLRPLIKMPCLEAFQAVLDGLDALLTQGVRP
homo_6_A   PFRRLPLRPLIKMPCLEAFQAVLDGLDALLNLGVRP
homo_3_A   PFRRLPLRPLIKMPCLEAFQAVLDGLDALLTQGVRP
homo_25_A  PFLRLPLGSLMKRPCPETFQAVLDGLDALLTHRVRL
homo_32_A  PFLRLPLGSLMKRPCPETFQAVLDGLDALLTHRVRL
pan_30_A   SFLYLPLGSLMKTPHLETLQAVLKGLDTL-------
pan_32_A   PFTCLPLGSLMKSPHLESLKSVLEGVDVLLTQEVRP
pan_14_A   PFTCLPLGSLMKMLHLEPLKALLEGLHRLLIQKDRP
pan_21_A   PFTRLPLGSLMKTLHLETLKALLEGLHMLLKQKDRP
pan_5_A    PFTCLPLGSLMKTLHLETLKALLEGLHMLLTQKVHP
pan_1_A    PFTCLPLGSLMKSCNLETFRAVLEGLDALLAQKVRP
pan_16_A   PFLCLPLGSLMKTPHLETLQAVLRGLDTLVAQKVRP
pan_48_A   PFLCLPLGSLMKTPHLETLQAVLRGLDTLVAQKVRP
pan_40_A   SFLHLPLGSLMKTPHLETLQAVLKGLDTLLAQKVCL
pan_24_A   PFPCLPLGSLMKTPDLEILHYVVDGIDCLLAQKVCP
pan_29_A   PFPCLPLGSLMKTPDLEILHYVVDGIDCLLAQKVRP
pan_42_A   PFPCLPLGSLMKTPDLEILYYVVDGIDCLLSQKVRP
pan_25_A   PFRRLPLRPLIKMPCLEAFQAVLDGLDALLTQGGSS
pan_50_A   PFRRLPLRPLIKMPCLEAFQAVLDGLDALLTQGGSS
