# Supplementary material for: Duplication and positive selection among hominin-specific PRAME genes
Source: BMC Genomics. 2005 Sep 13;6:120. doi: 10.1186/1471-2164-6-120 (PMC1262708; doi:10.1186/1471-2164-6-120)
Supplement: Additional File 11 — Human_chimp_exonB_pep.aln • Clustal format • Human and chimpanzee exon B peptide alignment • This contains human and chimp exons B peptide sequences aligned. This alignment was used to calculate the KS distances between sequences. [file 1471-2164-6-120-S11.aln]

CLUSTAL W (1.7) multiple sequence alignment


pan_39_B   RRWKLQVLDLRDVDGNFWTIWSGARALSCSPEAMSKRQTVEDCPRMGECQPLKVFIDLCL
pan_34_B   RRCELQVLDLQDVCENFWMVWSEAMAHGCFLNAKRNKKPVQDCPRMRGQQPLTVFVELWL
pan_39_BX  RRWKLQVLDLRDVDENFWTIWSGARALSCSPEAMSKRQTVEDCSRMGECQPLKVFIDLCL
homo_20_B  RRWKLQVLDLRDVDENFWTIWSGARVLSCSPEAMSKRQTVEDCPRMGERQPLKVFIDLCL
homo_27_B  RRWKLQVLDLRDVDENFWTIWSGARVLSCSPEAMSKRQTVEDCPRMGERQPLKVFIDLCL
homo_7_B   RRWKLQVLDLRDVDENFWTIWSGARVLSCSPEAMSKRQTVEDCPRMGEHQPLKVFIDLCL
pan_17_B   RRWKLQVLDLRDVDENFWTIWSGAKVLSCSPEVMSKRQTVEDCPRMGERQPLKVFIDLCL
pan_46_B   RRWKLQVLDLRDVDENFWTIWSGARVLSCSPEAMSKRQTVEDCPRMGERQPLKVFIDLCL
homo_4_B   RRWKLQVLDLRDVDENFWTIWSGVRVLPCSPEAMSKRQTVENCPRMGECQPLKVFIDLCL
homo_14_B  RRWKLQVLDLRDVDENFWTIWSGVRVLPCSPEAMSKRQTVEDCPRMGECQPLKVFIDLCL
homo_24_B  RRWKLQVLDLRDVDGNFWTIWSGARALSCSPEAMRKRQTVEDYPRTGEHQPLKVFIDLCQ
homo_31_B  RRWKLQVLDLRDVDGNFWTIWSGARALSCSPEAMSKRQTVEDYPRTGEHQPLKVFIDLCQ
homo_11_B  RRWKLQVLDLRDVDGNFWTIWSGAKVLSCSPEAMSKRQTVEDCPRMGECQPLKVFIDRCL
homo_16_B  RRWKLQVLDLRDVDGNFWTIWSGAKVLSCSPEAMSKRQTVEDCPRMGECQPLKVFIDRCL
homo_12_B  RRRKLQVLELRDVDENFWTIWSGARPLSCSPEAMSKRQTVEDCPRTGEKQPLKVFMDVCL
homo_15_B  RRRKLQVLELRDVDENFWTIWSGARPLSCSPEAMSKRQTVEDCPRTGEKQPLKVFMDVCL
pan_23_B   RRWKLQVLEMRDVDENFWTIWSGARPLSCSPEAMSKRQTVEDCPRTGEKQPLKVFMDVCL
pan_28_B   RRWKLQVLELRDVDENFWTIWSGARPLSCSPEAMSKRQTVEDCPRTGEKQPLKVFMDVCL
homo_23_B  RRWKLQVLEMRDVDENFWTIWSGARPLSCSPEAMSKRQTVEDCPRTGEKQPLKVFMDVCL
homo_30_B  RRWKLQVLEMRDVDENFWTIWSGARPLSCSPEAMSKRQTVEDCPRTGEKQPLKVFMDVCL
pan_43_B   RRWKLQVLEMRDVDENFWTIWSGARPLSCSPEAMSKRQTVEDCPRTGEKQPLKVFMDVCL
pan_6_B    RRWKLQVLDLQDVDENFWATWCGSRALSCSPEAMSKRQTAEDCPRMGEHQPLKVFIDICL
homo_13_B  RRWKLQVLDLRDVDENFWAIWSESRALSSSPEAMSKRQTAEDCPRMGEHQPLKVFIDICL
pan_20_B   RRWKLQVLDLRDVDENFWAIWSESRALSYSPEAMSKRQTAEDCPRMGEHQPLKVFIDICL
homo_1_B   RRWKLQVLDLRNVDENFWGIWSGASAL--SPEALSKRRTAGNCPRPGGQQPLMVILDLCF
pan_2_B    RRWKLQVLDLRNVDENFWGIWSGASAL--SPEALSKRRTAGNCPRPGGQQPLTVILDLCF
pan_20_BX  RRWKLQVLDLRDVDENFWAIWSESRALSYSPEAMSKRQTAEDCPRMGEHQPLKVFIDICL
homo_8_B   RQSKLQVLDLRNVDENFCDIFSGATAS--FPEALSQKQTADNCPGTGRQQPFMVFIDLCL
homo_26_B  RQSKLQVLDLRNVDENFCDIFSGATAS--FPEALSQKQTADNCPGTGRQQPFMVFIDLCL
pan_33_B   ---KLQVLDLRNVDENFCDILSGAAAS--FPEAPSQKQTADNCPGTGGQQPFMVFIDLCL
homo_19_B  RQSKLQVLDLRNVDENFCDIFSGATAS--FPEALSQKQTADNCPGTGRQQPFMVFIDLCL
pan_33_BX  RQSKLQVLDLRNVDENFCDILSGAAAS--FPEAPSQKQTADNCPGTGGQQPFMVFIDLCL
homo_21_B  RRWKLQVLDLQDVCENFWMVWSEAMAHGCFLNAKRNKKPVQDCPRMRGRQPLTVFVELWL
homo_28_B  RRWKLQVLDLQDVCENFWMVWSEAMAHGCFLNAKRNKKPVQDCPRMRGRQPLTVFVELWL
homo_6_B   RRWKLQVLDLQDVCENFWMVWSEAMAHGCFLNAKRNKKPVEDCPRMRGRQPLTVFVELWL
homo_10_B  RRWKLQVLDLQDVCENFWMVWSEAMARGCFLNAKRNKTPVQDCPRMRGQQPLTVFVELWL
homo_17_B  RRWKLQVLDLQDVCENFWMVWSEAMAHGCFLNAKRNKKPVQDCPRMRGQQPLTVFVELWL
homo_3_B   RRWKLQVLDLQDVCENFWMVWSEAMAHGCFLNAKRNKTPVQDCPRMRERQPLTVFVELWL
pan_26_B   RRWKLQVLDLQDVCENFWMVWSEAMAHGCFLNAKRNKKTVQDCPRMRGQQPLTVFIELWL
pan_10_B   RRWKLQVLDLQDVCENFWMVWSXAMAHEFFPNAMRNRKLVQDCPRMRGQQPLTVFIELWL
homo_25_B  RRWKLQVLDLQDVSENFWMVWSEAMARRCLPNAMMNRKPVQDCPRMRGQQPLTVFIDLCL
homo_32_B  RRWKLQVLDLQDVSENFWMVWSEAMARRCLPNAMMNRKPVQDCPRMRGQQPLTVFIDLCL
pan_41_B   RRWKLQVLDLQDVSENFWMVWSEAMARRCLPNAMMNRKPVQDCPRMRGQQPLTVFIDLCL
pan_15_BX  RRWKLQVLDLRDVDENFWAIWSGAWALSSSPETMSKRQTAEDCPRMGEHQPLKVFIDICL
homo_22_B  RRWKLQVLDLRDVDENFWARWPGAWALSCFPETMSKRQTAEDCPRMGEHQPLKVFIDICL
homo_29_B  RRWKLQVLDLRDVDENFWARWPGAWALSCFPETMSKRQTAEDCPRMGEHQPLKVFIDICL
homo_2_B   RRWKLQVLDLRDVDENFWARWPGAWALSCFPETTSKRQTAEDCPRMGEHQPLKVFIDICL
homo_5_B   RRWKLQVLDLRDVDENFWARWPGAWALSCFPEAMSKRQTAEDCPRTGEHQPLKVFIDICL
pan_15_B   RRWKLQVLDLWDVDENFWAIWPGAWALSCFPEAMSKRQTAEDCPRTGEHQPLKVFIDICL
homo_9_B   RRWKLQVLDLLDVDENVWAGWPGGXALSSSPEAMSKRQTAEDYPRMGEHQPLKVFIDVCL
homo_18_B  RRWKLQVLDLLDVDENVWAGWPGGXALSSSPEAMSKRQTAEDYPRMGEHQPLKVFIDVCL
pan_49_B   RRWKLQVLXLLDVDENVWAGWPGGXALSSSPEAMSKRQTAEDYPRMGEHQPLKVFIDVCL


pan_39_B   KKSTLDECLSYLCGWIHYRRGLVHLCCNKVQNYSMPTSSFRNLL----------------
pan_34_B   KNRTLDEYLTYPLLWVKQRRDLLHLCCKKLKILGMPFRNIRSIL----------------
pan_39_BX  KKSMLDECLSYLCGWIHYRRGLVHLCCNKVQNYSMPTSSFRNLL----------------
homo_20_B  KESTLDECLSYLFGWIHYRRGLVHLCCSKVQNYSMPTSSFRNLL----------------
homo_27_B  KESTLDECLSYLFGWIHYRRGLVHLCCSKVQNYSMPTSSFRNLL----------------
homo_7_B   KESTLDECLSYLFGWIHYRRGLVHLCCSKVQNYSMPTSSFRNLL----------------
pan_17_B   KESTLDECLSYLCGWIHYRRGLVHLCCNKVQNYSMPTSSFCNLL----------------
pan_46_B   KESTLDECLSYLCGWIHYRRGLVHLCCNKVQNYSMSTSSFCNLL----------------
homo_4_B   KESTLHECLSYLXRWIHYRRGLVHLCCSKVQNYSMPTSSFRNLL----------------
homo_14_B  KESTLDECLSYLXRWIHYRRGLVHLCCSKVQNYSMPTSSFRNLL----------------
homo_24_B  KESTLDECLSYLCRWIHYRRGLVHLCCNKVQNYSMPTSSFRNLL----------------
homo_31_B  KESTLDECLSYLCRWIHYRRGLVHLCCNKVQNYSMPTSSFRNLL----------------
homo_11_B  KKSTLDECLSYLCGXIHYRRGLVHLCCNKVQNYSMPTSSFRNLL----------------
homo_16_B  KKSTLDECLSYLCGXIHYRRGLVHLCCNKVQNYSMPTSSFRNLL----------------
homo_12_B  KEKFMDEDLSFFSGWVQHRRGSVHLCCTKVVNYSMSILNFRNIL----------------
homo_15_B  KEKFMDEDLSFFSGWVQHRRGSVHLCCTKVVNYSMSILNFRNIL----------------
pan_23_B   KEKFMNEDLSFFSGWVQHRRGSVHLCCTKVVNYSMNILNFRNIL----------------
pan_28_B   KEKFMDEDLSFFSGWVQHRRGSVHLCCTKVVNYSMSILNFRNIL----------------
homo_23_B  KEKSVDEDLSFFSGWVQHRRRSVHLCCTKVVNYSMNILNFRNIL----------------
homo_30_B  KEKSVDEDLSFFSGWVQHRRRSVHLCCTKVVNYSMNILNFRNIL----------------
pan_43_B   KEESVDEDLSFFSGWVQHKRRSVHLCCTKVVNYSMNILNFRNIL----------------
pan_6_B    KEIPQDECLRYLFQWVYQRRGLVHLCCGSLVSYLTPITYLRKSL----------------
homo_13_B  KEIPQDECLRYLFRWVYQRRGLVHLCCSKLVNYLTSIEYLRRSL----------------
pan_20_B   KEIPQDECLTYLFWWVYQRRGLVHLCCSKLVNYLTSIEYLRRSL----------------
homo_1_B   KNGMLDECLTHFLEWGKQRKGLLHVCCKELQIFGIAIHRIIEVL----------------
pan_2_B    KNGTLDECLTHFLEWGKQRKGLLHVCCKELQIFGIAIHRIIEVL----------------
pan_20_BX  KEIPQDECLTYLFWWVYQRRGLVHLCCSKLVNYLTSIEYLRRSL----------------
homo_8_B   KNRTLDECLTHLLEWGKQRKGLLHVCCKELQVFGMPIHSIIEVL----------------
homo_26_B  KNRTLDECLTHLLEWGKQRKGLLHVCCKELQVFGMPIHSIIEVL----------------
pan_33_B   KNRTLDECLTHLLEWGKQRKGLLHVCCKELQVFGMPIHSIIEVL----------------
homo_19_B  KNRTLDECLTHLLEWGKQRKGLLHVCCQELQVFGMPIHSIIEVL----------------
pan_33_BX  KNRTLDECLTHLLEWGKQRKGLLHVCCKELQVFGMPIHSIIEVL----------------
homo_21_B  KNRTLDEYLTYLLLWVKQRKDLLHLCCKKLKILGMPFRNIRSIL----------------
homo_28_B  KNRTLDEYLTYLLLWVKQRKDLLHLCCKKLKILGMPFRNIRSIL----------------
homo_6_B   KNRTLDEYLTCLLLWVKQRKDLLHLCCKKLKILGMPFRNIRSIL----------------
homo_10_B  KNRTLDEYLTCLLLWVKQRKDLLHLCCKKLKILGMPFRNIRSIL----------------
homo_17_B  KNRTLDEYLTCLLLWVKQRKDLLHLCCKKLKILGMPFRNIRSIL----------------
homo_3_B   KNRTLDEYLTCLLLWVKQRRDLLHLCCKKLKILGMPFRNIRSIL----------------
pan_26_B   KNRTLDEYLTYLLLWVKQRKDLLHLCCKKLKILGMPFHNIRSIL----------------
pan_10_B   KNRTLDEYLTCLLLWVKQRKDLLHLCCKKLKILGMPFHNIRSIL----------------
homo_25_B  KNRTLDEYFTCLFLWVKQREGLVHLCCKKLKMLGMLFHNIRNIL----------------
homo_32_B  KNRTLDEYFTCLFLWVKQREGLVHLCCKKLKMLGMLFHNIRNIL----------------
pan_41_B   KNRTLDEYFTCLLLWVKQREGLVHLCCKKLKMLGMLLHNIRNIL----------------
pan_15_BX  KEIPQDECLRYLFQWVYQRRGLVHLCCSKLVNYLTPIKYLRQSL----------------
homo_22_B  KEIPQDECLRYLFQWVYQRRGLVHLCCSKLVNYLTPIKHLRKSL----------------
homo_29_B  KEIPQDECLRYLFQWVYQRRGLVHLCCSKLVNYLTPIKHLRKSL----------------
homo_2_B   KEIPQDECLRYLFQWVYQRRGLVHLCCSKLVNYLTPIKYLRKSL----------------
homo_5_B   KEIPQDECLRYLFQWVYQRRGLVHLCCSKLVNYLTPIKYLRKSL----------------
pan_15_B   KEIPQDECLRYLFQWVYQRRSLVHLCCSKLVNYLMSIKYLRKSLKIMCTCTLKLKVXNKK
homo_9_B   KETPQDECLRYLFQWVYQRRVLVHLCCSKLVNYLTPIKYLRKSL----------------
homo_18_B  KETPQDECLRYLFQWVYQRRVLVHLCCSKLVNYLTPIKYLRKSL----------------
pan_49_B   KETPQDECLRYLFQWVYQRRVLVHLCCSKLVNYLTPIKYLRKSL----------------


pan_39_B   -KRVYPDSIQELEVRRKCSLNKTG-KFAPYLSQMSNLRKLFL------------------
pan_34_B   -KMVNLDCIQEVEVNCRWKLQFLT-QFTPYLGHMRNLQKLVLSHM---------------
pan_39_BX  -KRVYPDSIQELEIKRKCSLNKTG-KFAP-LLE-PD-EQSF-ANS-FPSVMTMSYMAANS
homo_20_B  -ERIYPDSIQELEVWKKCSLNKTG-KFAPYLSQMSNLRELFLAFG-YERELYVSVQXPCI
homo_27_B  -ERIYPDSIQELEVWKKCSLNKTG-KFAPYLSQMSNLRELFLAFG-YERELYVSVQXPCI
homo_7_B   -ERIYPDSIQELEVWKKCSLNKTG-KFAPYLSQMSNLRELFLAFG-YERELYVSVQWPCI
pan_17_B   -ERIYPDSIQELEVWKESSLNKTG-KFAPYLSQMSNLRELFLAFS-YERELYVSVQWPCI
pan_46_B   -ERIYPDSIQELEVWKESSLNKTG-KFAPYLSQMSNLRELFLAFG-YERELYVSIQWPCI
homo_4_B   -ERIYPDSIQELEVWKKCSLNKTG-KFAPYLSQMSNLCKLXLAFG-YEPELYVSGQWQFI
homo_14_B  -ERIYPDSIQELEVWKKCSLNKTG-KFAPYLSQMSNLRKLXLAFG-YEPELYVSGQWQFI
homo_24_B  -KRVYPDSIQELEIKRKCSLNKTG-KFAPYLSQMSNLRKLFLAFG-YDDELYVSGQQQFV
homo_31_B  -KRVYPDSIQELEIKRKCSLNKTG-KFAPYLSQMSNLRKLFLAFG-YDDELYVSGQQQFV
homo_11_B  -KRVYPDSIXQLEVRRKCSLNKTG-KFAPYLSQMSNLRKLFLAFG-YDSELYVSGQQXFV
homo_16_B  -KRVYPDSIXQLEVRRKCSLNKTG-KFAPYLSQMSNLRKLFLAFG-YDSELYVSGQQXFV
homo_12_B  -ETVYPDSIQVLEIWNMCWPCMIV-EFSPYLSQMRNLRKLFISDG-CRYLLSSDSQEQLV
homo_15_B  -ETVYPDSIQVLEIWNMCWPCMIV-EFIRYLSQMRNLRKLFISDG-CRYLLSSDSQEQLV
pan_23_B   -ETVYPDSIQVLEIWNMCWPRMMV-ELSRYLSQMRNXRKLFISDG-CRYLLSSDSQERLV
pan_28_B   -ETVYPDSIQVLEIWNVCWPCMIV-DFSRYLSQMRNLRKLFISDG-CRYLLSSDSQERLV
homo_23_B  -ETVYPDSIQVLEIWNMCWPCMVA-EVSRYLSQMKNLRKLFISDG-CGYLPSFESQGQLV
homo_30_B  -ETVYPDSIQVLEIWNMCWPCMVA-EVSRYLSQMKNLRKLFISDG-CGYLPSFESQGQLV
pan_43_B   -ETVYPDSIQVLEIWNMCWPCMVV-EVSRYLSRMKNLRKLFISDC-CGYLPSFESHGQLV
pan_6_B    -KIIYLNSIQELEIFNMSWAHLIR-KLHCYLKEMKNLRKLVFSRC-HRYTSDNDLEECLV
homo_13_B  -KIIHLNSIQELEICYVSWPHLIR-KLHCYLKEMKNLRKLIFLQV-PSLHVNY-REECSV
pan_20_B   -KIIHLNSIQELEICYVSWPHLIR-KLHCYLKEMKNLRKLIFLQV-PSLHINY-REECSV
homo_1_B   -NTVELDCIQEVEVCCPWELSILI-RFAPYLGQMRNLRKLVLFNIHVSACIPLDRKEQFV
pan_2_B    -NTVELDCIQEVEVCCPWELSILX-RFAPYLGQMRNLRKLVLFNIHVSACIPLDRKEQFV
pan_20_BX  -KIIHLNSIQELEICYVSWPHLIR-KLHCYLKEMKNLRKLIFLQV-PSLHINY-REECSV
homo_8_B   -NMVELDCIQEVEVCCPWELSTLV-KFAPYLGQMRNLRKLVLFNIRASACIPPDNKGQFI
homo_26_B  -NMVELDCIQEVEVCCPWELSTLV-KFAPYLGQMRNLRKLVLFNIRASACIPPDNKGQFI
pan_33_B   -NMVELDCIQEVEVCCPWELSILV-KFAPYLGQMRNLRKLVLFNIHASARIPPDNKGQFI
homo_19_B  -NMVELDCIQEVEVCCPWELSTLV-KFAPYLGQMRNLRKLVLFNIRASACIPPDNKGQFI
pan_33_BX  -NMVELDCIQEVEVCCPWELSILV-KFAPYLGQMRNLRKLVLFNIHASARIPPDNKGQFI
homo_21_B  -KMVNLDCIQEVEVNCKWVLPILT-QFTPYLGHMRNLQKLVLSHMDVSRYVSPEQKKEIV
homo_28_B  -KMVNLDCIQEVEVNCKWVLPILT-QFTPYLGHMRNLQKLVLSHMDVSRYVSPEQKKEIV
homo_6_B   -KMVNLDCIQEVEVNCKWVLPILT-QFTPYLGHMRNLQKLILSHMDVSRYVSPEQKKEIV
homo_10_B  -KMVNLDCIQEVEVNCKWVLPILT-QFTPYLGHMRNLQKLVLSHMDVSRYVSPEQKKEIV
homo_17_B  -KMVNLDCIQEVEVNCKWVLPILT-QFTPYLGHMRNLQKLVLSHMDVSRYVSPEQKKEIV
homo_3_B   -KMVNLDCIQEVEVNCKWILPILT-QFTPYLGHLRNLQKLVLSHMDVSRYVSPEQKKEIV
pan_26_B   -KMVNLDCIQEVEVNCKWILPILT-QFTPYLGHMRNLQKLVLSHMDVSRYVSPEQKKEIV
pan_10_B   -KMVNLDCIQEVEVNRKWILPILT-QFTPYLGHMRNLQKLVLSHMDVSRYVSPEQKK-IV
homo_25_B  -KTVNLDCIQEVEVNCNWTLPVLA-EFTPYLGQMRNLRKLVLSDI-DSRYISPEQKKEFV
homo_32_B  -KTVNLDCIQEVEVNCNWTLPVLA-EFTPYLGQMRNLRKLVLSDI-DSRYISPEQKKEFV
pan_41_B   -KTVSLDCIQEVEVNCNWTLPVLA-EFTPYLGQMRNLQKLVLSDI-DSRYISPEQKKEFV
pan_15_BX  -KIIYLNSIQELEIRNMSWPRLIR-KLRCYLKEMKTLGKLVFSRC-HHYTSDNELEGRLV
homo_22_B  -KIIYLNSIQQLEIRNMSWPRLIR-KLRCYLKEMKNLRKLVFSRC-HHSMSDNELEGRLV
homo_29_B  -KIIYLNSIQQLEIRNMSWPRLIR-KLRCYLKEMKNLRKLVFSRC-HHSMSDNELEGRLV
homo_2_B   -KIIYLNSIQELEIRNMSWPRLIR-KLRCYLKEMKNLRKLVFSRC-HHYTSDNELQGRLV
homo_5_B   -KIIYINSIGELEIHNTCWPHLIR-KLYCYLKEMKTLCKLVFSRC-HHYTSDNELEGWLV
pan_15_B   KKIIYLNSIEELEIHNTCWPHLIR-KLRCYLKEMKTLGKLVFSRC-HHYTSDNELQGWLV
homo_9_B   -KIVHLNSIQELEIHNMSWLHLIR-KLHCYLKEMKNLRKLVFSRC-HHYSSDNDLEEWLL
homo_18_B  -KIVHLNSIQELEIHNMSWLHLIR-KLHCYLKEMKNLRKLVFSRC-HHYSSDNDLEEWLL
pan_49_B   -KIVHLNSIQELXIHNMSWLHLIR-KLHCYLKEMKNLRKLVFSRC-YHYTSDNDLEEWLL


pan_39_B   -------------------------------------
pan_34_B   -------------------------------------
pan_39_BX  SSFLT-WTVHSSACTT-LR-CFIER-S-VISKSTWST
homo_20_B  P-DLDSPFLCLYYPQMLYIKKISNIKEH--LEHLL--
homo_27_B  P-DLDSPFLCLYYPQMLYIKKISNIKEH--LEHLL--
homo_7_B   P-DLDSPFLCLYYPQMLYIKKISNIKEH--LEHLL--
pan_17_B   P-DLDSPFLCLYYPQMLYIKKISNIKEH--LEHLF--
pan_46_B   P-DLDSPFLCLYYPQMLYIKKISNIKEH--LEHLL--
homo_4_B   P-DLDWPFLCLYYPQMHYIRKVSNIKEH--LEHLL--
homo_14_B  P-DLDWPFLCLYYPQMHYIRKVSNIKEH--LEHLL--
homo_24_B  P-DLDCPFLCLYYPQMLYIRKISNIKEH--LEHLL--
homo_31_B  P-DLDCPFLCLYYPQMLYIRKISNIKEH--LEHLL--
homo_11_B  P-DLDCPFLCLSYPQMLYIRKVNNIKD---LEHLL--
homo_16_B  P-DLDCPFLCLSYPQMLYIRKVNNIKD---LEHLL--
homo_12_B  A-EFSSVLLRLENLQMLYVRRVCFFRGH--LDQLI--
homo_15_B  A-EFSSVLLRLEYLQMLYVRRVCFFRGH--LDQLI--
pan_23_B   A-EFSSVLLRLEYLQMLYVRRVCFFRGY--LDQLI--
pan_28_B   A-EFSSVFLRLEYLQMLYIRRVGFFRGY--LDQLI--
homo_23_B  A-EFSSVFLRLEYLQMLYMRRIRFFEGY--LDQLI--
homo_30_B  A-EFSSVFLRLEYLQMLYMRRIRFFEGY--LDQLI--
pan_43_B   A-ELSSVFLRLEYLQMLYIRRIRFFEGY--LDQLI--
pan_6_B    A-KISSVFLRLEHLQLLKMNMITFFSGY--LEQLI--
homo_13_B  A-KISSMFLRLKHLQLLKMNMVTFHRGH--LGQLI--
pan_20_B   A-KISSMFLRLKHLQLLKMNMVTFHRGH--LGQLI--
homo_1_B   I-QFTSQFLKLDYFQKLYMHSVSFLEGH--LDQLL--
pan_2_B    T-QFTSQFLKLDYFQKLYMHSVSFLEGH--LDQLL--
pan_20_BX  A-KISSMFLRLKHLQLLKMNMVTFHRGH--LGQLI--
homo_8_B   A-RFTSQFLKLDYFQNLSMHSVSFLEGH--LDQLL--
homo_26_B  A-RFTSQFLKLDYFQNLSMHSVSFLEGH--LDQLL--
pan_33_B   A-RFTSQFLKLDYFQNLFMHSVSFLEGH--LDQLL--
homo_19_B  A-RFTSQFLKLDYFQNLSMHSVSFLEGH--LDQLL--
pan_33_BX  A-RFTSQFHKLDYFQNLFMHSVSFLEGH--LDQLL--
homo_21_B  T-QFTTQFLKLRCLQKLYMNSVSFLEGH--LDQLL--
homo_28_B  T-QFTTQFLKLRCLQKLYMNSVSFLEGH--LDQLL--
homo_6_B   T-QFTTQFLKLRCLQKLYMNSVSFLEGH--LDQLL--
homo_10_B  T-QFTTQFLKLCCLQKLSMNSVSFLEGH--LDQLL--
homo_17_B  T-QFTTQFLKLCCLQKLSMNSVSFLEGH--LDQLL--
homo_3_B   T-QFTTQFLKLRCLQKLYMNSVSFLEGH--LDQLL--
pan_26_B   T-QFTTQFLKLCCLQKLYMNSVSFLEGH--LDQLL--
pan_10_B   T-QFTTQFLKLRCLQKFYMNSVSFLEGH--LDQLL--
homo_25_B  T-QFTTQFLKLRCLQKLYMNSVSFLEGH--LDQML--
homo_32_B  T-QFTTQFLKLRCLQKLYMNSVSFLEGH--LDQML--
pan_41_B   T-QFTTQFLKLRCLQKLYMNSVS--------------
pan_15_BX  A-KFSSVFLRLEHLQLLKIKLITFLSGHL--EQLI--
homo_22_B  T-KFSSVFLRLEHLQLLKIKLITFFSGH--LEQLI--
homo_29_B  T-KFSSVFLRLEHLQLLKIKLITFFSGH--LEQLI--
homo_2_B   A-KFSSVFLRLEHLQLLKIKLITFFSGH--LEQLI--
homo_5_B   T-RFTSVFLRLEHLQLLKIKLITFFSGH--LEQLI--
pan_15_B   A-KFSSVFLRLEHLQLLKIKLITFFSGH--LEQLI--
homo_9_B   T-KFSXVFLRLEHLQLLKVKLITFFSGH--LEQLI--
homo_18_B  T-KFSXVFLRLEHLQLLKVKLITFFSGH--LEQLI--
pan_49_B   T-KFSXVFLRLEHLQLLKVKLITFFRGH--LEQLI--
