# Supplementary material for: Duplication and positive selection among hominin-specific PRAME genes
Source: BMC Genomics. 2005 Sep 13;6:120. doi: 10.1186/1471-2164-6-120 (PMC1262708; doi:10.1186/1471-2164-6-120)
Supplement: Additional File 12 — Human_chimp_exonC_pep.aln • Clustal format • Human and chimpanzee exon C peptide alignment • This contains human and chimp exons C peptide sequences aligned. This alignment was used to calculate the KS distances between sequences. [file 1471-2164-6-120-S12.aln]

CLUSTAL W (1.7) multiple sequence alignment


homo_13_C  RCLXNPLENLELTCGYLLEEDLKCLYQYPSLAYPKHLNLSYMLQFCISLEPLGALLEKVS
homo_1_C   RCLQAPLETVVMTECLLSESDLKHLSWCPSIRQLKELDLRGITLTHFSPEPLSVLLEQAE
homo_4_C   RYLKNPLGAFTFSDAYLADRDMECLSQYPSLSQLKELRLIHILMWTTHLEPLGVLLEKVA
homo_2_C   RCLQNPLENLELTYGYLLEEDMKCLSQYPSLGYLKHLNLSYVLLFRISLEPLGALLEKIA
homo_3_C   SCLKTSLKVLTITNCVLLESDLKHLSQCPSISQLKTLDLSGIRLTNYSLVPLQILLEKVA
homo_8_C   RCLQASLEMVVMTDCLLSESDLKHLSWCPSIRQLKELDLRGVTLTHFSPEPLTGLLEQVV
homo_5_C   RCLQNPLENLELTCGNLLEEDLKCLSQFPSLGYLKHLNLSYVLLFRISLEPLGALLEKIA
homo_7_C   RYLKNPLGAFIFSDAYLTDRDMECLSQYPSLSQLKELRLIHILMWTTHLEPLGVLLEKVA
homo_6_C   SCLKTSLKFLTITNCVLLESDLKHLSQCPSISQLKTLDLSGIRLTNYSLVPLQILLEKVA
homo_11_C  RCLKNLLGAFIFCHAYLADRDMECLSQYPSLSQLKELHLIHILMWTTNLEPLGVLLEKVA
homo_9_C   RCLQNPLENLELTCGYLLEEDMKCLSQYPSLSYLKHLNLSYVLLFRISLEPLGALLEKIA
homo_12_C  SCLKTSLKVLTITNCVLLESDLKHLSQCPSISQLKTLDLSGIRLTNYSLVPLQILLEKVA
homo_10_C  SCLKTSLKVLTITNCVLLESDLKHLSQCPSISQLKTLDLSGIRLTNYSLVPLQILLEKVA
homo_17_C  SCLKTSLKVLTITNCVLLESDLKHLSQCPSISQLKTLDLSGIRLTNYSLVPLQILLEKVA
homo_16_C  RCLKNLLGAFIFCHAYLADRDMECLSQYPSLSQLKELRLIHILMWTTNLEPLGALLEKVA
homo_19_C  RCLQASLEMVVMTDCLLSESDLKHLSWCPSIRQLKELDLRGVTLTHFSPEPLTGLLEQVV
homo_18_C  RCLQNPLENLELTCGYLLEEDMKCLSQYPSLSYLKHLNLSYVLLFRISLEPLGALLEKIA
homo_15_C  RCLRSPLETLALTYGFLEKVDLKCLPRYPSLSQLKQLNLSHGALRFIRLEPLRALLEKVA
homo_23_C  RCLKSPLETLALTYGSLDEEDLKCLPWYPSLSQLKQLNLSHGTLRFIRLEPLRALLEKVA
homo_21_C  SCLKTSLKVLTITNCVLLESDLKHLSQCPSISQLKTLDLSGIRLTNYSLVPLQILLEKVA
homo_20_C  RYLKNPLGAFIFSDAYLTDRDMECLSQYPSLSQLKELRLIHILMWTTNLEPLGVLLEKVA
homo_22_C  RCLQNPLENLELTYGYLLEEDMKCLSQYPSLGYLKHLNLSYVLLFRISLEPLGALLEKIA
homo_24_C  RCLKNPLGTFIFCHAYLADQDMECLSQYPSLSQLKELHLIHILMWTTNLEPLGALLEKVA
homo_25_C  SCLKTSLNILAITNCVLLESDLKHLSKYPSIGQLKTLDLSGTRLANFSLVPLQVLLEKVA
homo_26_C  RCLQASLEMVVMTDCLLSESDLKHLSWCPSIRQLKELDLRGVTLTHFSPEPLTGLLEQVV
homo_30_C  RCLKSPLETLALTYGSLDEEDLKCLPWYPSLSQLKQLNLSHGTLRFIRLEPLRALLEKVA
homo_28_C  SCLKTSLKVLTITNCVLLESDLKHLSQCPSISQLKTLDLSGIRLTNYSLVPLQILLEKVA
homo_27_C  RYLKNPLGAFIFSDAYLADRDMECLSQYPSLSQLKELRLIHILMWTTHLEPLGVLLEKVA
homo_29_C  RCLQNPLENLELTYGYLLEEDMKCLSQYPSLGYLKHLNLSYVLLFRISLEPLGALLEKIA
homo_31_C  RCLKNPLGTFIFCHAYLADQDMECLSQYPSLSQLKELHLIHILMWTTNLEPLGALLEKVA
homo_32_C  SCLKTSLNILAITNCVLLESDLKHLSKYPSIGQLKTLDLSGTRLANFSLVPLQVLLEKVA
pan_3_C    RCLQAPLETVVMTECLLSESDLKHLSCCPSIRQLKELDLRGITLTHFSPEPLAVLLEQAE
pan_7_C    RCLQMPLENLELTCGYLLEEDLKCLYQYPSLGYLKHLNLSFVLLFRISLEPLGSLLEKVA
pan_11_C   RYLKNPLGAFIFSDAYLADRELECLRQYPSLSQLKELRLIRIVMWTTHLQPLGVLLQKVA
pan_31_C   RYLKNPLGAFIFSDAYLIDRDMECLSQCPSLSQLKELCLIHILTGTTNLEPLGVLLEKVA
pan_18_C   RYLKNPLGAFIFSDAYLIDRDMECLSQYPSLSQLKELRLIHILMWTTNLEPLGXLLEKVA
pan_19_C   RCLXNPLENLELTCVYLLEEDSKCLYQYPSLAYPKHLNLSYMLQFSISLEPLGALLEKVS
pan_13_C   RCLQNPLENLELTYGYLLEEDMKCLSQYASLGYLKHLNLSYVLLFRISLEPLRALLEKIA
pan_4_C    RCLQAPLEMVVMTDCLPSQLDLKHLSWCPSIRQLKELDLRGITLTHVSPEPLTVLLEQAD
pan_36_C   RCLQAPLEMVVMTDCLLSESDLKHLSWCPSIRQLKELDLRGVTLTHFSPEPLAGLLEQVV
pan_31_CX  RYLKNPFGAFTFCHAYLTDWDMECLSQYPSLSQLKELRLIHILMWTTNLEPLGVLLEKVA
pan_45_C   RYLKNPLGAFIFSDAYLTDRDMECLSQYPSLSQLKELRLIHILMWTTNLEPLGVLLEKVA
pan_27_C   RCLRSPLETLALTYGFLEEEDLKWLPWYPSLSQLKQLNLSHGALRFIRLEPLRALLEKVA
pan_22_C   RCLQNPLENLELTCGYLLEEDMKCLSQYPSLGYLKHLNLSYVLLFRISLEPLGALLEKIA


homo_13_C  ANTRVSREAAITLKTLISEGCQIHYSQLSAILPGLSRCSQLTTFYFGRNCMSMEALKDLL
homo_1_C   ATLQ----------TLDLEDCGIVDSQLSAILPALSRCSQLSTFSFCGNLISMAALENLL
homo_4_C   ATLK----------TLVLEDCRIQAPQLRVPLPALSHCSQLTTFYFHGNETSTNALKDLL
homo_2_C   ASLK----------TLILEGCQIHYSQLSAILPALSRCSQLTTFYFGRNCMSIDALKDLL
homo_3_C   ATLE----------YLDLDDCGIIDSQVNAILPALSRCFELNTFSFCGNPICMATLENLL
homo_8_C   ATLQ----------TLDLEDCGIMDSQLSAILPVLSRCSQLSTFSFCGNLISMAALENLL
homo_5_C   ASLE----------TLVLEGCQIHYSQLSAILPGLSCCSQLTTFYFGSNCMSIDALKDLL
homo_7_C   ATLK----------TLVLKDCRIQDPQLRVLLPALSHCSQLTTFNFHGNETSMNALKDLL
homo_6_C   ATLE----------YLDLDDCGIIDSQVNAILPALSRCFELNTFSFCGNPICMATLENLL
homo_11_C  ATLE----------TLTLKDCQIQDSQLRVLLPALSHCSQLTTFYFQGNETSMNALKDLL
homo_9_C   ATLK----------TLIFEGCQIHYCQLSAILPGLSRCSQLTTFYFGRNCMSTDTLKDLL
homo_12_C  ATLE----------YLDLDDCGIIDSQVNAILPALSRCFELNTFSFCGNPISMATLENLL
homo_10_C  ATLE----------YLDLDDCGIIDSQVNAILPALSRCFELNTFSFCGNPISMATLENLL
homo_17_C  ATLE----------YLDLDDCGIIDSQVNAILPALSRCFELNTFSFCGNPISMATLENLL
homo_16_C  ATLE----------TLTLKDCQIQDSQLRVLLPALSHCSQLTTFYFQGNETSMNALKDLL
homo_19_C  ATLQ----------TLDLEDCGIMDSQLSAILPVLSRCSQLSTFSFCGNLISMAALENLL
homo_18_C  ATLK----------TLIFEGCQIHYCQLSAILPGLSRCSQLTTFYFGRNCMSTDTLKDLL
homo_15_C  ATLQ----------TLFLVDCGIRDSKLRVILPALSCCSNLTTFCFHGNDTSMDGLKDLL
homo_23_C  ATLQ----------TLFLVDCGIGDSKLRVILPALSRCSNLTTFCFHGNDTSMDGLKDLL
homo_21_C  ATLE----------YLDLDDCGIIDSQVNAILPALSRCFELNTFSFCGNPICMATLENLL
homo_20_C  ATLK----------TLVLKDCRIQDPQLRVLLPALSHCSQLTTFNFHGNETSMNALKDLL
homo_22_C  ASLE----------TLILEGCQIHYSQLSAILPGLSHCSQLTTFYFGRNCMSMGALKDLL
homo_24_C  ATLE----------ILTLKDCQIQDSQLRVLLPALSRCSQLTTFYFRGNETSTNALKDLL
homo_25_C  ATLE----------YLDLDDCGIVDSQVNAILPALSRCFELTTFSFRGNPISTATLENLL
homo_26_C  ATLQ----------TLDLEDCGIMDSQLSAILPVLSRCSQLSTFSFCGNLISMAALENLL
homo_30_C  ATLQ----------TLFLVDCGIGYSKLRVILPALSRCSNLTTFCFHGNDTSMDGLKDLL
homo_28_C  ATLE----------YLDLDDCGIIDSQVNAILPALSRCFELNTFSFCGNPICMATLENLL
homo_27_C  ATLK----------TLVLKDCRIQDPQLRVLLPALSHCSQLTTFNFHGNETSMNALKDLL
homo_29_C  ASLE----------TLILEGCQIHYSQLSAILPGLSHCSQLTTFYFGRNCMSMGALKDLL
homo_31_C  ATLE----------ILTLKDCQIQDSQLRVLLPALSRCSQLTTFYFRGNETSTNALKDLL
homo_32_C  ATLE----------YLDLDDCGIVDSQVNAILPALSRCFELTTFSFRGNPISTATLENLL
pan_3_C    ATLQ----------TLDLEDCGIVDSQLSAILPALSRCSQLSTFSFCGNLISMAALENLL
pan_7_C    ASLE----------TLIFEGCQIHYSQLSAILPGLSRCSQLTTFYFXGNCMSMDALKDLL
pan_11_C   ATLE----------TLVLEDCRIQDPQLRVLLPALSHCSQLTTFKFHGNETSTNALKDLR
pan_31_C   ATLK----------TLVSENCRIQAPQLRVPLPALSHCSQLTTFYFHGNQTSTNALKDLL
pan_18_C   VTLK----------TLVLKDCRIQDPQLRVLLPAXSHCSQLTTFNFHGNETSMNALKDLL
pan_19_C   ATLE----------TLILEGCQIHYSQLSAILPGLSHCSQLTTFYFGRNCMSMEALKDLL
pan_13_C   ASLK----------TLILEGCQIHYSQLSAILPGLSHCSQLTTFYFGRNCMSMGALKDLL
pan_4_C    ATLQ----------TLDLEDCGIKDSQLSAILPALSRCSQLSTFSFCGNLISMAALGKLL
pan_36_C   ATLQ----------TLDLEDCGIMDSQLSAILPVLSRCSQLSTFXFCGNLISMAALENLL
pan_31_CX  ATLK----------TLVLEDCRIQAPQLRVPLPALSHCSQLTTFYFHGNETSMNALKDLL
pan_45_C   VTLK----------TLVLKDCRIQDPQLRVLLPALSHCSQLTTFNFHGNETSMNALKDLL
pan_27_C   ATLQ----------TLFLVDCGIGYSKLRVILPALSRCSNLTTFCFHGNDTSMDALKDLL
pan_22_C   ATLK----------TLILEGCQIHYCQLSAILPGLSRCSQLTTFYFGRNCMSTDALKDLL


homo_13_C  CHTSGLS--KLSLEMYPAPEESLNSLVHVDWEIFTPLRAXLMCTLREVRQPKRIFIGPAP
homo_1_C   RHTVGLS--KLSLELYPAPLESYDAQGALCWGRFSQLGAELMKTLRDLRQPKIIVFSTVP
homo_4_C   RHTGGLS--KLGLDMDPAPLECLDNRGHANWEILTPIRAELMRTLREVRQNRRIFFGPTP
homo_2_C   RHTSGLS--KLSLETYPAPEESLNSLVRVNWEIFTPLRAELMCTLREVRQPKRIFIGPTP
homo_3_C   SHTIILK--NLCLELYPAPQESYGADGTLCWSRFAQIRAELMKKVRHLRHPKRILFCTDN
homo_8_C   RHTVGLS--KLSLELYPAPLESYDTQGALCWGRFAELGAELMKTPRDLRQPKIIVFCTVP
homo_5_C   RHTSGLS--KLSLETYPAPEESLNSLVRVNWEIFTPLRAELMCTLREFRQPKRIFIGPTP
homo_7_C   RHTGGLS--KLGLELYPAPLESLDYKGHVNWEILTPIRAELMRTLREVRQPKRIFFGPVP
homo_6_C   SHTIILK--NLCVELYPAPRESYGADGTLCWSRFAQIRAELMNRVRDLRHPKRILFCTDY
homo_11_C  CHTGGLS--KLGLELYPSRLESLDNRGHANWEILAPIRAELMCTLREVRQPKRIFFGPVP
homo_9_C   RHTSGLS--KLSLETYPAPEESLNSLVRVDWEIFAPLRAELMCTLREVRQPKRIFTGPTP
homo_12_C  SHTIILK--NLCLELYPAPRESYGADGTLCWSRFTQIRAELMKRVRDLRHPKRILFGTDY
homo_10_C  SHTIILK--NLCVELYPAPRESYDADGTLCWSRFAQIRAELMKRVRDLRHPKRILFCTDC
homo_17_C  SHTIILK--NLCVELYPAPRESYDADGTLCWSRFAQIRAELMKRVRDLRHPKRILFCTDC
homo_16_C  CHTGGLS--KLGLELYPSRLESLDNRGHANWEILAPIRAELMCTLREVRQPKRIFFGPVP
homo_19_C  RHTVGLS--KLSLELYPAPLESYDTQGALCWGRFAELGAELMKTLRDLRQPKIIVFCTVP
homo_18_C  RHTSGLS--KLSLETYPAPEESLNSLVRVDWEIFAPLWAELMCTLREVRQPKRIFTGPTP
homo_15_C  RHTGRLS--NLSLETYPAPRESLDDRGRVISELLTPLQAELMRILREVREPKRIFFGPVS
homo_23_C  RHTGRLS--NLSLETYPAPRESLDNRGRVISELLTPLQAELMRILREVREPNRIFFGPVS
homo_21_C  SHTIILK--NLCVELYPAPRESYGADGTLCWSRFAQIRAELMNRVRDLRHPKRILFCTDY
homo_20_C  RHTRGLS--KLGLELYPAPLESLDYKGHVNWEILTPIRAELMRTLREVRQPKRIFFGPVP
homo_22_C  RHTSGLS--KLSLETYPAPEESLNSLVRVDWEIFALLRAELMCTLREVRQPKRIFIGPTP
homo_24_C  CHTGGLS--KLGLELYPAPLECLDNRGHVNWEILAPIRAELMCTLREVRQPKRIFFGPIP
homo_25_C  CHTIRLN--NLCLELYPAPRESYDVRGIVCRSRFAQLGAELMGRVRALREPERILFCTDY
homo_26_C  RHTVGLS--KLSLELYPAPLESYDTQGALCWGRFAELGAELMKTLRDLRQPKIIVFCTVP
homo_30_C  RHTGRLS--NLSLETYPAPRESLDNRGRVISELLTPLQAELMRILREVREPNRIFFGPVS
homo_28_C  SHTIILK--NLCVELYPAPRESYGADGTLCWSRFAQIRAELMNRVRDLRHPKRILFCTDY
homo_27_C  RHTRGLS--KLGLELYPAPLESLDYKGHVNWEILTPIRAELMRTLREVRQPKRIFFGPVP
homo_29_C  CHTSGLS--KLSLETYPAPEESLNSLVRVDWEIFALLRAELMCTLREVRQPKRIFIGPTP
homo_31_C  CHTGGLS--KLGLELYPAPLECLDNRGHVNWEILAPIRAELMCTLREVRQPKRIFFGPIP
homo_32_C  CHTIRLN--NLCLELYPAPRESYDVRGIVCRSRFAQLGAELMGRVRALREPERILFCTDY
pan_3_C    RHTVGLS--KLSLELYPAPLESYDAQGALCWGRFSQLGAELMKTLRDLRQPKIIVFSTVP
pan_7_C    RHTSGLS--KLSLETYPAPEESLNSLVHVDWEIFTPLRAELMCTLREVRQPXRIFIGPTP
pan_11_C   CHTGRLS--KLGLELYPAPLETIDNRGHVNWEIFTPIRAELMRTLREIRQPKRIFFGPAP
pan_31_C   RHTGRLS--KLGLDMYPAPLEYLDNRGHANWEILTPIRAELMRTLREVRPNRRIFFGPTP
pan_18_C   RHTGGLS--KLGLELYPAPLESLDYKGHVNWEILTPXRAELMRTLREFRQPKRIFFGPVP
pan_19_C   CHTSGLS--KLSMEMYPAPEESLNSLVHVDWEIFTPLRAELMCTLREVRQPKRIFTGPTP
pan_13_C   RHTSGLS--KLSLETYPAPEESLNSLVHVNWEIFTPLRAELMCTLREVRQPKRIFIGPTP
pan_4_C    RHTVGLS--KLSLELYPAPLESYDTQGALFWERFXQLGAELMKTLRDFXSPKIIVFSTVP
pan_36_C   RHTVGLS--KLSLELYPAPLESYDTQGALCWGRFAELGAELMKTLRDLRQPKIIVFCTVP
pan_31_CX  RHTGRLS--KLGLDMYPAPLECLDNRGHANWEILTPIRAELMRTLREVRQNRRIFFGPTP
pan_45_C   RHTGGLS--KLGLELYPAPLESLDYKGHVNWEILTPIRAELMRTLREFRQPKRIFFGPVP
pan_27_C   RHTGRLS--NLSLETYPAPRESLDNRGRVILELLTPLQAELMRILREVRXPKRIFFGPVS
pan_22_C   RHASGLS--KLSLETYPAPEESLNSLVRVDWEIFTPLRAELMCTLREVRQPQEDLTGPTP


homo_13_C  CPSCGSSPSEELELHLCC
homo_1_C   CPRCGIRASYDLEPSHCL
homo_4_C   CPSCGSWPSEKLEFHVLL
homo_2_C   CPSCGSSPSEELELHLCC
homo_3_C   CPDHGDRSFYDLEADQYC
homo_8_C   CPRCGIRASYDLEPSHCL
homo_5_C   CPSCGSSPSEELELHLCC
homo_7_C   CPNCGSWPSEKVDFHLCS
homo_6_C   CPDCGNRSFYDLEADQYC
homo_11_C  CPSCGSWPSEKVDLHLCS
homo_9_C   CPSCGSSPSEELELHLCC
homo_12_C  CPDCGNRSFYDLEADQYC
homo_10_C  CPDCGNRSFYDLEADQCC
homo_17_C  CPDCGNRSFYDLEADQCC
homo_16_C  CPSCGSWPSEKVDLHLCS
homo_19_C  CPRCGIRASYDLEPSHCL
homo_18_C  CPSCGSSPSEELELHLCC
homo_15_C  CPCCGTSPTEQLEFNFCL
homo_23_C  CPCCGMSPTEQLEFNFCL
homo_21_C  CPDCGNRSFYDLEADQYC
homo_20_C  CPTCGSWPSEKVDFHLCS
homo_22_C  CPSCGSSPSEELELHLCC
homo_24_C  CPSCGSWPSEKVDFHLCS
homo_25_C  CPQCGNRSLYDLEVDRCC
homo_26_C  CPRCGIRASYDLEPSHCL
homo_30_C  CPCCGMSPTEQLEFNFCL
homo_28_C  CPDCGNRSFYDLEADQYC
homo_27_C  CPTCGSWPSEKVDFHLCS
homo_29_C  CPSCGSSPSEELELHLCC
homo_31_C  CPSCGSWPSEKVDFHLCS
homo_32_C  CPQCGNRSLYDLEVDRCC
pan_3_C    CPRCGIRASYDLEPSHCL
pan_7_C    CPSCGSSPSEELELHLCC
pan_11_C   CPTCGSWPSGNVHFHLCS
pan_31_C   CPSCGSWPSEKLEFHLCS
pan_18_C   CPTCGSWPSEKVDFHLCS
pan_19_C   CPSCGSSPPEELELHLCC
pan_13_C   CPS---------------
pan_4_C    CPRCGIRASYDLEPSHCL
pan_36_C   CPRCGIRASYDLEPSHCL
pan_31_CX  CPSCGSWPSEKVDFHLLL
pan_45_C   CPTCGSWPSEKVDFHLCS
pan_27_C   CPCCGTSPIEQLEFNFCL
pan_22_C   LPLLCS------------
