# Supplementary material for: Duplication and positive selection among hominin-specific PRAME genes
Source: BMC Genomics. 2005 Sep 13;6:120. doi: 10.1186/1471-2164-6-120 (PMC1262708; doi:10.1186/1471-2164-6-120)
Supplement: Additional File 13 — Chimp_exonA_cdna.fa • FASTA format • Chimpanzee exon A cDNA • This contains the (unaligned) chimp exons A cDNA as predicted by Genewise. [file 1471-2164-6-120-S13.fa]

>pan_1_a
ATGAGCCTCCAGGCCCCACCTAGACTCCTGGAGCTGGCTGAGCAGAGTCTGCTGAGAGAC
CGGGCCTTGGCCATCCCCACCCTGGAGGAGCTGCCCAGGGAGCTCTTTCCCCCACTGTTC
ATGGAGGCCTTTACCAGGAGATGCTGCGAGACCCTGACAACTATGGTGCAGGCCTGGCCC
TTCACCTGCCTTCCTCTAGGGTCCCTGATGAAGTCATGTAATCTAGAGACCTTTCGAGCT
GTGCTGGAGGGGCTTGACGCACTGCTTGCCCAGAAGGTTCGCCCC
>pan_5_a
ATGAGCATCCAGGTCCCACCCAGANNNNCTGGAGCTGGCAGTGCAGAGTCTGCTGAGAGA
CCAGGCCTTGGCCATCTCTGCCCTGGAGGAGCTGCCCAGGGAGCTCTATCTCCCACTCTT
CATGGAGGCCTTCAGCAGGAGACACTTTCAGACTCTGACGGTGATGGTGCAGGCCTGGCC
CTTCACCTGCCTCCCTCTGGGATCACTGATGAAGACGCTTCATCTGGAGACCTTAAAAGC
ATTGCTGGAAGGGCTTCATATGCTGCTTACACAGAAGGTTCACCCC
>pan_14_a
ATGAGGATCCAGGCCCCACCGAGACTCCTGCAGCTGGCAGGGCAGAGCCTGCTGAGAGAC
CAGGCCTTGTCCATCTCTGCCATGGAGGAGCTGCCCAGGGTGCTCTATCTCCCACTCTTC
ATGGAGGCCTTCAGCAGGAGACACTTCCAGACTCTGACGGTGATGGTGCAGGCCTGACCT
TTCACCTGCCTCCCTCTGGGATCGCTGATGAAGATGCTTCATCTGGAGCCGTTGAAAGCA
TTGCTGGAAGGGCTTCATAGGCTGCTTATACAGAAGGATCGCCCC
>pan_16_a
ATGAGCCTCCAGTCCCCATCCAGACTGCTGGAGCTGGCAGGGCAGAGCCTGCTGAGGAAC
CAGTTCTTGACCATCTTCACCCTGGATGAGCTGCCCAGGGAGGTCTTCCCTCTGATGTTC
ATGGAGGCCTTCAGCATGAGACGTTTTGAGGCCCTGAAGCTGATGGTGCAGGCCTGGCCC
TTCCTCTGCCTCCCTCTGGGATCCCTGATGAAGACACCTCATCTGGAGACCTTGCAAGCT
GTCCTGAGGGGACTTGATACACTGGTGGCCCAGAAGGTTCGCCCC
>pan_21_a
ATGAGCATCCAGGCCCCACCCAGACTCCTGGAGCTGGCGGGGCAGAGTCTGCTGAGAGAC
AAGCCCTTGGCCATCTCTGCCCTGGAGGAGCTGCCCAGGGAGCTCTACCTCCCACTCTTC
CTGGAGGCCTTCAGCAGGAGACACTTCCAGACTCTGACAGTGATGGTGCAGGCCTGGCCC
TTCACCCGCCTCCCTCTGGGATCGCTGATGAAGACGCTTCATCTGGAGACCTTAAAAGCA
TTGCTGGAAGGGCTTCACATGCTGCTTAAACAGAAGGATCGCCCC
>pan_25_a
ATGAGCATCCGGACTCCACCCAGACTCCTGGAGCTTGCGGGGCGGAGCCTGCTGAAGGAC
CAAGCCTTGGCCATCTCCACCCTGCAGGAGCTGCCCATGGAACTTTTCCCCCCACTGTTC
ATGGAGGCCTTCAGCAGGAGACGCTGTGAGGCCCTGAAGCTGATGGTGCAGGCCTGGCCC
TTCCGCCGCCTCCCTCTGAGGCCTCTGATAAAGATGCCTTGTCTGGAGGCATTCCAAGCT
GTGCTGGATGGGCTTGATGCACTGCTTACCCAAGGGGGTTCATCC
>pan_29_a
ATGAGCCTACAGGCCCCACGCAGACTCCTGGAGCTGGCAGGGCAGAGCCTGCTGAGGGAC
CAGGCCTTGGCCATCTCCGTCCTGGATGAGCTGCCCAGGGAGCTCTTCCCCCCACTGTTC
GTGGAGGCCTTCACTAGCAGACGCTGCGAGGTTCTGAAGGTGATGGTGCAGGCCTGGCCC
TTCCCCTGCCTCCCTCTGGGGTCCCTGATGAAGACGCCTGATCTGGAGATCTTACATTAT
GTAGTGGATGGGATTGATTGCCTGCTTGCCCAAAAGGTTCGCCCC
>pan_24_a
TGTAGTGTGACAGGTCCCATCAGGTTACTTAAGGGTGCATCCTCCCAAAGTGCGAATGGG
GACCAGGCCTTGGCCATCTCCGTCCTGGATGAGCTGCCCAGGGAGCTTTTCCCCCCACGG
TTCGTGGAGGCCTTCACTAGCAGACGCTGCGAGGTTCTGAAGGTGATGGTGCAGGCCTGG
CCCTTCCCCTGCCTCCCTCTGGGGTCCCTGATGAAGACGCCTGATCTGGAGATCTTACAT
TATGTAGTGGATGGGATTGATTGCCTGCTTGCCCAAAAGGTTTGCCCC
>pan_50_a
ATGAGCATCCGGACTCCACCCAGACTCCTGGAGCTTGCGGGGCGGAGCCTGCTGAAGGAC
CAAGCCTTGGCCATCTCCACCCTGCAGGAGCTGCCCATGGAACTTTTCCCCCCACTGTTC
ATGGAGGCCTTCAGCAGGAGACGCTGTGAGGCCCTGAAGCTGATGGTGCAGGCCTGGCCC
TTCCGCCGCCTCCCTCTGAGGCCTCTGATAAAGATGCCTTGTCTGGAGGCATTCCAAGCT
GTGCTGGATGGGCTTGATGCACTGCTTACCCAAGGGGGTTCATCC
>pan_32_a
ATGAGCATCAGGGCCCCACCCAGACTCCTGGAGCTGGCAAGACAGAGGCTGCTGAGGGAC
CAGGCCTTGGCCATCTCCACCGTGGAGGAGCTGCCCAGGGAGCTCTTCCCCACACTGTTC
ATGGAAGCCTTCAGCAGGAGACGCTGTGAAACCCTGAAAACGATGGTGCAGGCCTGGCCT
TTCACCTGCCTCCCTCTAGGGTCCCTGATGAAGTCGCCTCATCTGGAGTCGTTAAAATCT
GTGCTGGAAGGGGTTGATGTGCTGCTGACCCAAGAGGTTCGCCCC
>pan_40_a
ATGAGCCTCCAGGCCCCATCCAGACTCCTGGAGCTGGCAGGGCAGAGCCTGCTGAGGAAC
CAGTTCTTGACCATCTTCACCCTGCACGAGCTGCCCAGGGAGGTCTTCCCTCCGATGTTC
ATGGAGGCCTTCAGCATGAGATGTTGTGAGGCCCTGAAGCTGATGGTGTAGGCCTTGTCC
TTCCTCCACCTCCCTCTGGGATCCCTGATGAAGACACCTCATCTGGAGACCTTGCAAGCT
GTGCTGAAGGGACTTGATACACTGCTGGCCCAGAAGGTTTGCCTC
>pan_42_a
ATGAGCTTCCAGGCCCCACGCAGACTCCTGGAGCTGGCAGGGCAGAGCCTGCTGAGGGAC
CAGGCCTTGGCCATCTCCGTCCTGGATGAGCTGCCCAGGGAGCTCTTCCCCCCACTGTTC
GTGGAGGCCTTCACTAGCAGACGCTGCGAGGTTCTGAGTGTGATGGTGCAGTCCTGGCCC
TTCCCCTGCCTCCCTCTGGGGTCCCTGATGAAGACGCCTGATCTGGAGATCTTATATTAT
GTAGTGGATGGGATTGATTGCCTGCTTTCCCAAAAGGTTCGCCCC
>pan_48_a
ATGAGCCTCCAGTCCCCATCCAGACTCCTGGAGCTGGCAGGGCAGAGCCTGCTGAGGAAC
CAGTTCTTGACCATCTTCACCCTGGATGAGCTGCCCAGGGAGGTCTTCCCTCTGATGTTC
ATGGAGGCCTTCAGCATGAGACGTTTTGAGGCCCTGAAGTTGATGGTGCAGGCCTGGCCC
TTCCTCTGCCTCCCTCTGGGATCCCTGATGAAGACACCTCATCTGGAGACCTTGCAAGCT
GTCCTGAGGGGACTTGATACACTGGTGGCCCAGAAGGTTCGCCCC
>pan_30_a
ATGAGCCTCCAGTCCCCATCCAGACTCCTGGAGCTGGCAGGGCAGAGCCTGCTGAGGAAT
CAGTTCTTGACCATCTTCACCCTGCACGAGCTGCCCAGGGAGGTCTTCCCTCTGATGTTC
ATGGAGGCCATCAGCAGGAGACGCTATGAGGCCCTGAAGCTGATGGTGCAGGCCTGGTCC
TTCCTCTACCTCCCTCTGGGATCCCTGATGAAGACACCTCATCTGGAGACCTTGCAAGCT
GTGCTGAAGGGACTTGATACACTG
>pan_8_a
ATGAGCATCCGGACTCCACCCAGACTACTGGAGCTGGTGGAGCAGAGCCTGCTGAGGCAC
CAGGCCTTGGCTATCTCCACCCAGGAGGAGTTGCCCACGGAACTTTTCCCCTCCCCCCTG
TTCATGGAGGCCTTCAGCAGGAGATGCACTGCTTACCCAGGGTGTTTGTCTCAGGTGAGG
TGGCCCAGGGACATGAGATGTTTTACTTTTCTCTGCCAAGTGCAAAACCATCTTAATCTA
TGTAAGGCCAGCTCCGTCCTGGAGGGTTGTGACTTTCTAAGTGCTCACACCACACACACA
>pan_21_aX
ATGAGCATCCAGGCCCCACCCAGACTCCTGGAGCTGGCGGGGCAGAGTCTGCTGAGAGAC
AAGCCCTTGGCCATCTCTGCCCTGGAGGAGCTGCCCAGGGAGCTCTACCTCCCACTCTTC
CTGGAGGCCTTCAGCAGGAGACACTTCCAGACTCTGACAGTGATGGTGCAGGCCTGGCCC
TTCACCCGCCTCCCTCTGGGATCGCTGATGAAG
