# Supplementary material for: Duplication and positive selection among hominin-specific PRAME genes
Source: BMC Genomics. 2005 Sep 13;6:120. doi: 10.1186/1471-2164-6-120 (PMC1262708; doi:10.1186/1471-2164-6-120)
Supplement: Additional File 14 — Chimp_exonB_cdna.fa • FASTA format • Chimpanzee exon B cDNA • This contains the (unaligned) chimp exons B cDNA as predicted by Genewise. [file 1471-2164-6-120-S14.fa]

>pan_2_B
AGGCGGTGGAAACTTCAAGTGCTGGACTTGCGGAATGTGGATGAGAACTTCTGGGGCATA
TGGTCTGGAGCTTCTGCACTCTCCCCAGAGGCCCTGAGTAAGAGACGAACAGCAGGGAAC
TGTCCAAGGCCGGGTGGGCAGCAGCCCTTGACGGTGATCCTAGACCTTTGCTTCAAGAAT
GGGACGCTGGATGAATGCCTCACCCACTTCTTAGAGTGGGGCAAGCAGAGAAAAGGCTTA
CTGCACGTGTGTTGCAAGGAGCTGCAGATTTTTGGAATAGCCATCCACAGGATCATAGAG
GTCCTGAACACGGTGGAGCTAGACTGTATCCAGGAGGTGGAAGTGTGCTGCCCCTGGGAG
CTGTCCATTCTTNNNNAGGTTCGCCCCTTACCTGGGCCAGATGAGGAATCTCCGCAAACT
TGTTCTCTTCAACATCCATGTCTCTGCCTGCATTCCCCTAGACAGGAAGGAGCAGTTTGT
CACCCAGTTCACCTCTCAGTTCCTCAAGCTGGACTACTTCCAGAAGCTTTACATGCACTC
TGTCTCTTTCCTCGAAGGCCACCTGGACCAGCTGCTC
>pan_6_B
AGGAGGTGGAAACTTCAAGTGCTGGATTTGCAGGATGTTGATGAGAATTTCTGGGCCACA
TGGTGTGGATCCAGGGCCCTGTCCTGCTCCCCAGAGGCCATGAGTAAGAGGCAGACAGCA
GAGGACTGTCCAAGGATGGGAGAGCACCAGCCCTTAAAGGTGTTCATAGACATCTGCCTT
AAGGAAATACCCCAGGATGAATGCCTGAGATACCTCTTCCAGTGGGTTTACCAAAGGAGA
GGTTTAGTACACCTGTGCTGCGGTAGTTTGGTGAGTTATCTAACGCCAATTACATATCTC
AGAAAGTCATTGAAAATAATATACCTGAATAGTATTCAGGAGCTGGAAATTTTCAACATG
TCCTGGGCACATCTGATAAGAAAGCTTCATTGTTACCTGAAGGAGATGAAGAATCTTCGC
AAACTCGTTTTCTCCAGGTGCCATCGTTACACGTCAGACAATGACCTCGAAGAATGCTTA
GTCGCCAAAATCAGCTCTGTGTTCCTCAGGCTGGAACACCTCCAGTTGCTTAAAATGAAT
ATGATCACCTTCTTCAGCGGGTACCTGGAACAGCTGATC
>pan_10_B
AGGAGGTGGAAACTTCAAGTGCTGGATTTACAAGATGTCTGTGAAAACTTCTGGATGGTT
TGGTCTNNNNGCTATGGCCCATGAGTTCTTCCCCAATGCCATGAGGAACAGAAAATTGGT
GCAGGACTGTCCAAGGATGAGAGGACAGCAGCCCTTGACTGTGTTCATAGAACTTTGGCT
CAAGAACAGGACTCTGGATGAATACCTCACCTGCCTCCTTCTGTGGGTCAAGCAGAGGAA
AGATTTACTACACCTGTGCTGTAAGAAGCTGAAAATTTTGGGAATGCCCTTCCACAACAT
CAGAAGCATCCTGAAAATGGTGAACCTAGACTGTATCCAGGAGGTGGAAGTGAATCGCAA
GTGGATACTGCCCATCCTGACACAGTTTACCCCATACCTGGGCCACATGAGGAATCTTCA
GAAGCTTGTTCTCTCCCACATGGATGTCTCTCGCTACGTTTCCCCAGAGCAGAAGAAGAT
TGTTACCCAGTTCACCACTCAGTTCCTCAAGCTGCGCTGCCTCCAAAAGTTTTATATGAA
CTCTGTTTCTTTCCTCGAAGGCCACCTGGACCAGCTGCTC
>pan_15_B
AGGAGGTGGAAACTTCAAGTGCTGGATTTGTGGGATGTTGATGAGAATTTCTGGGCCATA
TGGCCTGGAGCCTGGGCCCTGTCCTGCTTCCCAGAGGCCATGAGTAAGAGGCAGACAGCA
GAGGACTGTCCAAGGACGGGAGAGCACCAGCCCTTAAAGGTGTTCATAGACATCTGCCTC
AAGGAAATACCCCAGGATGAATGCCTGAGATACCTCTTTCAGTGGGTTTACCAAAGGAGA
AGTTTAGTACACCTGTGCTGTAGTAAGCTGGTCAATTATCTAATGTCAATTAAATATCTC
AGAAAGTCATTGAAAATAATGTGCACATGTACCCTAAAACTTAAAGTANAATAAAAAAAA
GAAAATAATATACCTGAATAGTATTGAGGAGCTAGAAATTCACAACACGTGCTGGCCACA
TCTGATAAGAAAGCTTCGTTGTTACCTGAAGGAGATGAAGACTCTTGGCAAACTTGTTTT
CTCCAGGTGCCATCATTACACGTCAGATAATGAACTCCAGGGATGGTTAGTCGCCAAATT
CAGCTCTGTGTTCCTCAGGCTGGAACACCTCCAGTTGCTTAAAATAAAATTGATCACCTT
CTTCAGTGGGCACCTGGAACAGCTGATC
>pan_17_B
AGGAGGTGGAAACTTCAAGTGCTGGATTTGCGGGATGTTGATGAGAATTTCTGGACCATA
TGGTCTGGAGCCAAGGTCCTCTCCTGCTCCCCAGAGGTCATGAGTAAGAGGCAGACAGTG
GAGGACTGTCCAAGGATGGGAGAGCGCCAGCCCTTGAAGGTGTTCATAGACCTCTGCCTA
AAGGAAAGTACACTGGATGAATGCCTGAGCTACCTTTGTGGGTGGATCCACTACAGAAGA
GGCCTAGTGCACCTGTGTTGTAATAAGGTGCAGAATTACTCAATGCCCACTTCAAGTTTC
TGCAATTTATTGGAAAGGATATACCCAGACAGTATCCAGGAGTTGGAAGTCTGGAAAGAG
TCCTCTCTGAATAAAACAGGAAAGTTTGCCCCTTACCTGAGCCAGATGAGCAATCTTCGT
GAACTCTTTTTAGCCTTCAGTTATGAGCGTGAGTTATACGTGAGCGTCCAGTGGCCGTGC
ATTCCTGACTTGGACTCTCCATTCCTCTGCCTGTACTACCCCCAGATGCTTTATATAAAA
AAGATCAGTAATATCAAAGAGCACCTGGAGCACCTGTTC
>pan_20_B
AGGAGGTGGAAACTTCAAGTGCTGGATTTGCGGGATGTTGATGAGAATTTCTGGGCCATA
TGGTCTGAATCCAGGGCCCTGTCCTACTCCCCAGAGGCCATGAGTAAGAGGCAGACAGCA
GAGGACTGTCCAAGGATGGGAGAGCACCAGCCCTTGAAGGTGTTCATAGACATCTGCCTC
AAGGAAATACCCCAGGATGAATGCCTGACATACCTCTTCTGGTGGGTTTACCAAAGGAGA
GGTTTAGTACACCTGTGCTGTAGTAAGTTGGTGAATTATCTAACGTCGATTGAATATCTC
AGAAGATCATTGAAAATAATCCACCTGAATAGTATTCAGGAGCTGGAAATTTGCTATGTG
TCCTGGCCACATCTGATAAGAAAGCTTCATTGTTACCTGAAGGAGATGAAGAATCTTCGC
AAACTCATTTTTCTTCAGGTGCCATCCTTACACATCAATTACCGCGAGGAATGCTCAGTC
GCCAAAATCAGCTCTATGTTCCTCAGGCTGAAACACCTCCAGCTGCTTAAAATGAATATG
GTCACCTTCCACAGAGGGCACCTGGGACAGCTGATC
>pan_26_B
AGGAGATGGAAACTTCAAGTGCTAGATTTACAGGATGTCTGTGAGAACTTCTGGATGGTT
TGGTCTGAAGCTATGGCCCACGGGTGCTTCCTCAATGCCAAGAGGAACAAAAAAACAGTG
CAGGACTGTCCAAGGATGAGAGGACAGCAGCCCTTGACTGTGTTCATAGAACTTTGGCTC
AAGAACAGGACTCTGGATGAATACCTCACCTACCTCCTTCTATGGGTCAAGCAGAGGAAA
GATTTACTACACCTGTGCTGTAAGAAGCTGAAAATTTTGGGAATGCCCTTCCACAATATC
AGAAGCATCCTGAAAATGGTGAACCTAGACTGTATCCAGGAGGTGGAAGTGAATTGCAAG
TGGATACTGCCCATCCTGACACAGTTTACCCCATACCTGGGCCACATGAGGAATCTTCAG
AAGCTCGTTCTCTCCCACATGGATGTCTCTCGCTACGTTTCCCCAGAGCAGAAGAAGGAG
ATTGTTACCCAGTTCACCACTCAGTTCCTCAAGCTGTGCTGCCTCCAAAAGCTTTATATG
AACTCTGTTTCTTTCCTCGAAGGCCACCTGGACCAGCTGCTC
>pan_28_B
AGGAGGTGGAAACTTCAAGTGCTGGAATTGCGGGATGTTGATGAGAATTTTTGGACCATA
TGGTCTGGAGCCAGGCCCCTGTCCTGCTCCCCAGAGGCCATGAGTAAGAGGCAGACAGTG
GAGGACTGTCCAAGGACAGGAGAGAAGCAGCCCTTGAAGGTGTTCATGGATGTTTGCCTC
AAGGAAAAATTCATGGATGAAGATCTGAGCTTCTTCTCTGGGTGGGTCCAGCACAGAAGA
GGTTCAGTACACCTGTGCTGTACTAAGGTGGTGAATTATTCAATGAGCATTCTAAATTTC
AGAAACATATTGGAAACAGTATACCCAGACAGTATCCAAGTGTTGGAAATTTGGAACGTG
TGCTGGCCGTGTATGATAGTAGACTTTAGCCGTTACCTGAGCCAGATGAGGAATCTTCGC
AAACTCTTCATCTCCGATGGCTGTCGTTACCTGCTAAGCTCTGACAGCCAAGAACGGTTA
GTTGCTGAATTCAGCTCTGTGTTCCTCAGGCTGGAGTACCTCCAGATGCTTTATATAAGA
AGGGTCGGCTTCTTCAGAGGCTACCTGGACCAGCTGATC
>pan_23_B
AGGAGGTGGAAACTTCAAGTGCTGGAAATGCGGGATGTTGATGAGAATTTTTGGACCATA
TGGTCTGGAGCCAGGCCCCTGTCCTGCTCCCCAGAGGCCATGAGTAAGAGGCAGACAGTG
GAGGACTGTCCAAGGACAGGAGAGAAGCAGCCCTTGAAGGTGTTCATGGATGTTTGCCTC
AAGGAAAAATTCATGAATGAAGATCTGAGCTTCTTCTCTGGGTGGGTCCAGCACAGAAGA
GGTTCAGTACACCTGTGCTGTACTAAGGTGGTGAATTATTCAATGAACATTCTAAATTTC
AGAAACATATTGGAAACAGTATACCCAGACAGTATCCAAGTGTTGGAAATTTGGAACATG
TGCTGGCCACGTATGATGGTAGAGTTAAGCCGTTACCTGAGCCAGATGAGGAATNNNNCG
CAAACTCTTCATCTCCGATGGCTGTCGTTACCTGCTAAGCTCTGACAGCCAAGAACGGTT
AGTTGCTGAATTCAGCTCTGTGCTCCTCAGGCTGGAGTACCTCCAGATGCTTTATGTAAG
AAGGGTCTGCTTCTTCAGAGGCTACCTGGACCAGCTGATC
>pan_39_B
AGGAGGTGGAAACTTCAAGTGCTGGATTTGCGGGATGTTGATGGGAATTTCTGGACCATA
TGGTCTGGAGCCAGGGCCCTCTCCTGCTCCCCAGAGGCCATGAGTAAAAGGCAGACAGTG
GAGGACTGTCCAAGGATGGGAGAGTGCCAGCCCTTGAAGGTGTTCATAGACCTCTGCCTA
AAGAAAAGTACACTGGATGAATGCCTGAGCTACCTCTGTGGGTGGATCCACTACAGAAGA
GGCCTAGTGCACCTGTGCTGTAATAAGGTGCAGAATTACTCAATGCCAACTTCAAGTTTC
AGAAATTTATTGAAAAGGGTGTACCCAGACAGTATCCAGGAGTTGGAAGTTAGGAGAAAG
TGCTCTCTGAATAAAACAGGAAAGTTTGCCCCTTACCTGAGCCAGATGAGCAATCTTCGC
AAACTCTTTTTAGCATTCGAAAAATGCCAAGCAGGAAATGCTATCACTTCTGAAGATGAA
TTCATAGAGATGGAAATTCTTTCAGAATTTATTTTTCCAGCTTTTTCCTTTGTTTGTTTG
TTCATTTGTGTTTGTTTCCTTGTTTGTTTGTTTGTTTTAAGACGAAGTCTC
>pan_33_BX
AGGCAGTCAAAACTTCAAGTGCTGGACTTGAGGAATGTGGATGAGAACTTCTGCGACATA
TTGTCTGGAGCTGCTGCATCCTTCCCGGAGGCTCCGAGTCAGAAGCAAACAGCAGATAAC
TGTCCAGGGACAGGCGGGCAGCAGCCATTCATGGTGTTCATAGACCTTTGTCTCAAGAAC
AGGACACTGGATGAATGCCTCACCCACCTCTTAGAGTGGGGCAAGCAGAGAAAAGGCTTA
CTGCATGTGTGTTGCAAGGAGCTGCAGGTTTTTGGAATGCCCATCCACAGTATCATAGAG
GTCCTGAACATGGTGGAGCTTGACTGTATCCAGGAGGTGGAAGTGTGCTGCCCCTGGGAG
CTGTCCATTCTTGTCAAGTTTGCCCCTTACCTGGGCCAGATGAGGAATCTCCGCAAACTT
GTTCTCTTCAACATCCATGCATCTGCCCGCATTCCCCCAGACAACAAGGGGCAGTTCATT
GCCCGATTCACCTCTCAGTTCCACAAGCTGGACTATTTCCAGAATCTGTTTATGCACTCT
GTCTCTTTCCTCGAAGGCCATCTGGACCAGCTGCTC
>pan_34_B
AGGAGGTGTGAACTTCAAGTGCTGGATTTACAGGATGTCTGTGAGAACTTCTGGATGGTT
TGGTCTGAAGCTATGGCCCATGGGTGCTTCCTCAATGCCAAGAGGAACAAAAAACCAGTG
CAGGACTGTCCAAGGATGAGAGGACAGCAACCCTTGACTGTGTTCGTAGAACTTTGGCTC
AAGAACAGGACTCTGGATGAATACCTCACCTACCCCCTTCTATGGGTCAAGCAGAGGAGA
GATTTACTACACCTGTGCTGTAAGAAGCTGAAAATTTTGGGAATGCCCTTCCGCAATATC
AGAAGCATCCTGAAAATGGTGAACCTAGACTGTATCCAGGAGGTGGAAGTGAATTGCAGG
TGGAAACTGCAATTCCTGACACAGTTTACCCCATACCTGGGCCACATGAGGAATCTTCAG
AAGCTCGTTCTCTCCCACATGGCACAAGAATGCTCCTTGCAACACACATGCAGTAAGCCT
TTTCTCTGCTTGCCCCACTCTAAGAGTGAATCCCTATCTCTATTAAAAATACAAAATTTA
GCTGAGCATGGTGACAGGCACCTA
>pan_46_B
AGGAGGTGGAAACTTCAAGTGCTGGATTTGCGGGATGTTGATGAGAATTTCTGGACCATA
TGGTCTGGAGCCAGGGTCCTCTCCTGCTCCCCAGAGGCCATGAGTAAGAGGCAGACAGTG
GAGGACTGTCCAAGGATGGGAGAGCGCCAGCCCTTGAAGGTGTTCATAGACCTCTGCCTA
AAGGAAAGTACACTGGATGAATGCCTGAGCTACCTTTGTGGGTGGATCCACTACAGAAGA
GGCCTAGTGCACCTGTGCTGTAATAAGGTGCAGAATTACTCAATGTCCACTTCAAGTTTC
TGCAATTTATTGGAAAGGATATACCCAGACAGTATCCAGGAGTTGGAAGTCTGGAAAGAG
TCCTCTCTGAATAAAACAGGAAAGTTTGCCCCTTACCTGAGCCAGATGAGCAATCTTCGT
GAACTCTTTTTAGCCTTCGGTTATGAGCGTGAGTTATACGTGAGCATCCAGTGGCCGTGC
ATTCCTGACTTGGACTCTCCATTCCTCTGCCTGTACTACCCCCAGATGCTTTATATAAAA
AAGATCAGTAATATCAAAGAGCACCTGGAGCACCTGCTC
>pan_43_B
AGGAGGTGGAAACTTCAAGTGCTGGAAATGCGGGATGTTGATGAGAATTTTTGGACCATA
TGGTCTGGAGCCAGGCCCCTGTCCTGCTCCCCAGAGGCCATGAGTAAGAGGCAGACAGTG
GAGGACTGTCCAAGGACAGGAGAGAAGCAGCCCTTGAAGGTGTTCATGGATGTTTGCCTC
AAGGAAGAATCCGTGGATGAAGATCTGAGCTTCTTCTCTGGGTGGGTCCAGCACAAAAGA
CGTTCAGTACACCTGTGCTGTACTAAGGTGGTAAATTATTCAATGAACATTCTAAATTTC
AGAAACATATTAGAAACAGTATACCCAGACAGTATCCAAGTATTGGAAATTTGGAACATG
TGCTGGCCGTGTATGGTAGTAGAGGTTAGCCGTTACCTGAGCCGGATGAAGAATCTTCGA
AAACTCTTCATCTCCGATTGCTGTGGTTACCTGCCAAGCTTTGAGAGCCACGGACAGTTA
GTTGCTGAATTGAGTTCTGTGTTCCTCAGGCTGGAGTACCTCCAGATGCTTTATATAAGA
AGGATCCGCTTCTTCGAAGGCTACCTGGACCAGCTGATC
>pan_49_B
AGGAGGTGGAAACTTCAAGTGCTGNNNNTTGCTGGATGTTGATGAGAATGTCTGGGCCGG
ATGGCCTGGAGGCTAGGCCCTGTCCTCCTCCCCAGAGGCCATGAGTAAGAGGCAGACAGC
AGAGGACTATCCAAGGATGGGAGAGCACCAGCCCTTAAAGGTGTTCATAGACGTCTGCCT
CAAGGAAACACCCCAAGATGAATGCCTGAGATACCTCTTCCAGTGGGTTTACCAAAGGAG
AGTTTTAGTACACCTGTGCTGTAGTAAGTTGGTGAATTATCTAACACCCATTAAATATCT
TAGAAAGTCATTGAAAATAGTCCACCTGAATAGTATTCAGGAGCTGNNNNATTCACAACA
TGTCCTGGCTGCATCTGATAAGAAAGCTTCATTGTTACCTGAAGGAGATGAAGAATCTTC
GCAAACTCGTTTTCTCCAGGTGCTATCATTACACGTCAGACAATGACCTCGAGGAATGGT
TACTCACCAAATTCAGCNNGTGTTCCTCAGGCTGGAACACCTCCAATTGCTTAAAGTAAA
ATTGATCACCTTCTTCCGTGGGCACCTGGAACAGCTGATC
>pan_41_B
AGGAGGTGGAAACTTCAAGTGCTGGATTTACAGGATGTCAGTGAGAACTTCTGGATGGTT
TGGTCTGAAGCCATGGCCCGTAGGTGCTTACCAAATGCCATGATGAACAGAAAACCAGTG
CAGGACTGTCCAAGGATGAGAGGACAGCAGCCCTTGACTGTGTTCATAGACCTTTGCCTC
AAGAACAGGACTCTGGATGAATACTTCACCTGCCTCCTTCTATGGGTCAAGCAGAGGGAA
GGTTTAGTACACCTGTGCTGTAAGAAGCTGAAAATGTTGGGAATGCTCCTCCACAATATC
AGAAACATCCTGAAAACAGTCAGCCTAGACTGTATCCAGGAGGTGGAAGTGAATTGCAAT
TGGACACTGCCCGTCCTGGCAGAGTTTACCCCATACCTCGGCCAGATGAGGAATCTTCAG
AAGCTCGTTCTCTCTGACATAGATTCTCGCTACATTTCCCCAGAGCAGAAGAAGGAGTTT
GTTACCCAGTTCACCACTCAGTTCCTCAAGCTGCGCTGCCTCCAAAAGCTTTATATGAAC
TCTGTTTCT
>pan_15_BX
AGGAGGTGGAAACTTCAAGTGCTGGATTTGCGGGATGTTGACGAGAATTTCTGGGCCATA
TGGTCTGGAGCCTGGGCCCTGTCCTCCTCCCCAGAGACCATGAGTAAGAGGCAGACAGCA
 GAGGACTGTCCAAGGATGGGAGAGCACCAGCCCTTAAAGGTGTTCATAGACATCTGCCT
CAAGGAAATACCCCAGGATGAATGCCTGAGATACCTCTTTCAGTGGGTTTACCAAAGGAG
A GGTTTAGTACACCTGTGCTGTAGTAAGCTGGTCAATTATCTAACACCAATTAAATATC
TCAGACAGTCATTGAAAATAATATACCTGAATAGTATTCAAGAGCTGGAAATTCGCAACA
TG TCCTGGCCACGTCTGATAAGAAAGCTTCGTTGTTACCTGAAGGAGATGAAGACTCTT
GGCAAACTCGTTTTCTCCAGGTGCCATCATTACACGTCAGATAATGAACTCGAAGGACGG
TTA GTCGCCAAATTTAGCTCTGTGTTCCTCAGGCTGGAACACCTCCAGTTGCTTAAAAT
AAAATTGATCACCTTCCTCAGTGGGCACCTGGAACAGCTGATC
>pan_20_BX
AGGAGGTGGAAACTTCAAGTGCTGGATTTGCGGGATGTTGATGAGAATTTCTGGGCCATA
TGGTCTGAATCCAGGGCCCTGTCCTACTCCCCAGAGGCCATGAGTAAGAGGCAGACAGCA
 GAGGACTGTCCAAGGATGGGAGAGCACCAGCCCTTGAAGGTGTTCATAGACATCTGCCT
CAAGGAAATACCCCAGGATGAATGCCTGACATACCTCTTCTGGTGGGTTTACCAAAGGAG
A GGTTTAGTACACCTGTGCTGTAGTAAGTTGGTGAATTATCTAACGTCGATTGAATATC
TCAGAAGATCATTGAAAATAATCCACCTGAATAGTATTCAGGAGCTGGAAATTTGCTATG
TG TCCTGGCCACATCTGATAAGAAAGCTTCATTGTTACCTGAAGGAGATGAAGAATCTT
CGCAAACTCATTTTTCTTCAGGTGCCATCCTTACACAT----CAATTACCGCGAGGAATG
CTC AGTCGCCAAAATCAGCTCTATGTTCCTCAGGCTGAAACACCTCCAGCTGCTTAAAA
TGAATATGGTCACCTTCCACAGAGGGCACCTGGGACAGCTGATC
>pan_39_BX
AGGAGGTGGAAACTTCAAGTGCTGGATTTGCGGGATGTTGATGAGAATTTCTGGACCATA
TGGTCTGGAGCCAGGGCCCTCTCCTGCTCCCCAGAGGCCATGAGTAAGAGGCAGACAGTG
 GAGGACTGTTCGAGGATGGGAGAGTGCCAGCCCTTGAAGGTGTTCATAGACCTCTGCCT
AAAGAAAAGTATGCTGGATGAATGCCTGAGCTACCTCTGTGGGTGGATCCACTACAGAAG
A GGCCTAGTGCACCTGTGTTGTAATAAGGTGCAGAATTACTCAATGCCAACTTCAAGTT
TCAGAAATTTATTGAAAAGGGTATACCCAGACAGTATCCAGGAGTTGGAAATTAAGAGAA
AG TGCTCTCTGAATAAAACAGGAAAGTTTGCCCCTTTACTTGAGCCAGATGAGCAATCT
TTCGCAAACTCTTTTTAGCCTTCGGTTATGACGATGAGTTATATGTAAGCGGCCAACAGC
AGT TCGTTCCTGACTTGGACTGTCCATTCCTCTGCCTGTACTACCCTCAGATGCTTTAT
ATAAGAAAGATCAGTAATATCGAAGAGCACCTGGAGCACCTG
>pan_33_B
AAACTTCAAGTGCTGGACTTGAGGAATGTGGATGAGAACTTCTGCGACATATTGTCTGGA
GCTGCTGCATCCTTCCCGGAGGCTCCGAGTCAGAAGCAAACAGCAGATAACTGTCCAGGG
 ACAGGCGGGCAGCAGCCATTCATGGTGTTCATAGACCTTTGTCTCAAGAACAGGACACT
GGATGAATGCCTCACCCACCTCTTAGAGTGGGGCAAGCAGAGAAAAGGCTTACTGCATGT
G TGTTGCAAGGAGCTGCAGGTTTTTGGAATGCCCATCCACAGTATCATAGAGGTCCTGA
ACATGGTGGAGCTTGACTGTATCCAGGAGGTGGAAGTGTGCTGCCCCTGGGAGCTGTCCA
TT CTTGTCAA-GTTTGCCCCTTACCTGGGCCAGATGAGGAATCTCCGCAAACTTGTTCT
CTTCAACATCCATGCATCTGCCCGCATTCCCCCAGACAACAAGGGGCAGTTTATTGCCCG
ATT CACCTCTCAGTTCCTCAAGCTGGACTATTTCCAGAATCTGTTTATGCACTCTGTCT
CTTTCCTTGAAGGCCACCTGGACCAGCTGCTC
>pan_35_B
GATAGATGGTTTGCTGATGTTACAGGCATGTCAGGGTCCCCCGCAACCTGGCCACCCCAG
CTGATGTTGCAGGATCCTGCCTGGGTTTGTCATTTATGCCTGTGTCTCCATCGGGCTCCT
GTGGCCCACAGATGTGTTTTAGTACACCTGTGCTGTAGTAAGTTGNNNNAATTATCTAAC
ACCCATTAAATATCTTAGAAAGTCATTGAAAATAGTCCACCTGAATAGTATTCAGGAGCT
GGAAATTCACAACATGTCCTGGCTGCATCTGATAAGAAAGCTTCATTGTTACCTGAAGGA
GATGAAGAATCTTCGCAAACTCGTTTTCTCCAGGTGCTATCATTACACGTCAGACAATGA
CCTCGAGGAATGGTTACTCACCAAATTCAGCNNGTGTTCCTCAGGCTGGAACACCTCCAA
TTGCTTAAAGTAAAATTGATCACCTTCTTCAGTGGGCACCTGGAACAGCTGATC
>pan_51_B
AGGAGGTGTAAACTTCAAGTGCTGGATTTACAGGATGTCTGTGAGAACTTCTGGATGGTT
TGGTCTGAAGCTATGGCCCATGGGTGCTTCCTCAATGCCAAGAGGAACAAAAAACCAGTG
CAGGATTGTCCAAGGATGAGAGGACGGCAGCCCTTGACTGTGTTCATAGAACTTTGGCTC
AAGAACAGGACTCTGGATGAATACCTCACCTGCCTCCTTCTATGGGTCAAGCAGAGGAGA
GATTTACTACACCTGTGCTGTAAGAAGCTGAAAATTTTGGGAATGCCCTTCCACAATATC
AGAAGCATCCTGAAAATGGTGAACCTAGACTGTATCCAGGAAGTGGAAGTGAATTTGCAG
TGGATACTGCCCATCCTGACACCAAAACAACATGACTGGATAAAGCAAATGTGGCACATA
TACATCATGGAATACTATGCAGTCATAAAAAATAAGTTCATTTCCTTTGCAGGGACATGG
ATGAAGCTAGTAACCATCATTCTCAGCAAACTAACA
>pan_47_B
AGGAGGTGGAAACTTCAAGTGCTGGATTTGCGGGATGTTGATGAGAATTTCTGGACCATA
TGGTCTGGAGCCAAGGACCTCTCCTGCTCCCCAGAGGTCATGAGTAAGAGGCAGACAGTG
GAGGACTGTCCAAGGATGGGAGAGCTTCAGACGGTGAAGGTGTTCATAGACCTCTGCCTA
AAGGAAAGTTTTACGGATGAATGCCTGAGCTAACTTTGTGGGTGGATCCACTACAGAAGA
>pan_39_BY
AGGAGGTGGAAACTTCAAGTGCTGGATTTGCGGGATGTTGATGAGAATTTCTGGACCATA
TGGTCTGGAGCCAGGGCCCTCTCCTGCTCCCCAGAGGCCATGAGTAAGAGGCAGACAGTG
 GAGGACTGTTCGAGGATGGGAGAGTGCCAGCCCTTGAAGGTGTTCATAGACCTCTGCCT
AAAGAAAAGTATGCTGGATGAATGCCTGAGCTACCTCTGTGGGTGGATCCACTACAGAAG
A GGCCTAGTGCACCTGTGTTGTAATAAGGTGCAGAA-TACTCAATGCCAACTTCAAGTT
TCAGAAATTTATTGAAAAGGGTATACCCAGACAGTATCCAGGAGTTGGAAATTAAGAGAA
AG TGCTCTCTGAATAAAACAGGAAAGTTTGCCCCTTTACTGAGCCAGATGAGCAATCTT
TCGC-AACTCTTTTTAGCCTTCG
