# Supplementary material for: Duplication and positive selection among hominin-specific PRAME genes
Source: BMC Genomics. 2005 Sep 13;6:120. doi: 10.1186/1471-2164-6-120 (PMC1262708; doi:10.1186/1471-2164-6-120)
Supplement: Additional File 15 — Chimp_exonC_cdna.fa • FASTA format • Chimpanzee exon C cDNA • This contains the (unaligned) chimp exons C cDNA as predicted by Genewise. [file 1471-2164-6-120-S15.fa]

>pan_3_C
AGGTGTCTCCAGGCCCCCTTGGAGACAGTCGTAATGACCGAATGCCTGCTGTCAGAGTCG
GACCTGAAGCATCTCTCTTGCTGCCCGAGCATCCGTCAGCTAAAAGAGCTAGACCTGAGG
GGCATCACACTGACCCATTTCAGCCCTGAGCCCCTCGCAGTTCTGCTGGAGCAAGCTGAG
GCCACCCTGCAGACCCTGGACTTAGAGGACTGTGGGATCGTGGATTCCCAACTCAGCGCC
ATCCTGCCTGCCCTGAGCCGCTGCTCCCAGCTCAGCACCTTCAGCTTCTGTGGGAACCTC
ATCTCCATGGCCGCCCTGGAGAACCTGCTGCGCCACACCGTCGGGCTGAGCAAGCTAAGC
CTGGAGCTGTATCCTGCCCCTCTGGAGAGTTATGATGCCCAGGGTGCTCTCTGCTGGGGA
AGATTTTCTCAACTTGGGGCTGAGCTGATGAAGACACTGAGGGACTTAAGGCAGCCCAAG
ATTATTGTGTTCAGCACTGTCCCCTGCCCTCGCTGTGGCATCAGGGCCTCCTATGACCTG
GAGCCCAGTCACTGCCTC
>pan_4_C
AGGTGTCTCCAGGCCCCCTTGGAGATGGTTGTCATGACCGACTGCCTGCCGTCACAGTTG
GACTTGAAGCATCTCTCTTGGTGCCCAAGCATCCGTCAGTTAAAGGAGCTGGACCTGAGG
GGCATCACACTGACCCACGTCAGCCCTGAGCCCCTCACAGTTCTTCTAGAGCAAGCTGAT
GCCACCCTGCAGACCCTGGACTTAGAAGACTGTGGGATCAAGGACTCCCAACTCAGCGCC
ATCCTGCCTGCCCTGAGCCGCTGCTCCCAGCTCAGCACCTTCAGCTTCTGTGGGAACCTC
ATCTCCATGGCCGCCCTGGGGAAGCTGCTGCGTCACACCGTCGGGCTGAGCAAGCTAAGC
CTGGAGCTGTATCCTGCCCCTCTGGAGAGTTATGACACCCAGGGTGCTCTCTTCTGGGAG
AGATTTNNNNCAACTTGGGGCTGAGCTGATGAAGACACTGAGGGACTTTNNNNNAGCCCC
AAGATCATTGTGTTCAGCACTGTTCCCTGCCCTCGCTGTGGCATCAGGGCCTCCTATGAT
CTGGAGCCCAGTCACTGCCTC
>pan_7_C
AGGTGCCTCCAGATGCCCTTGGAGAACTTGGAATTAACTTGTGGCTACCTATTGGAAGAG
GACTTGAAATGTCTCTACCAGTACCCAAGCCTCGGTTACCTAAAGCATCTGAATCTCAGC
TTTGTGCTGCTGTTCCGCATCAGTCTTGAACCCCTCGGATCTCTGCTGGAGAAAGTTGCT
GCCTCTCTCGAAACCCTCATCTTTGAGGGCTGTCAGATCCACTACTCCCAACTCAGTGCC
ATCCTGCCTGGCCTGAGTCGCTGCTCCCAGCTCACCACCTTCTACTTTNNNNGGAAATTG
CATGTCTATGGACGCCCTGAAGGACCTGCTGCGCCACACCAGTGGGCTGAGCAAGTTAAG
CCTGGAGACGTATCCTGCCCCTGAGGAGAGTTTGAATTCCTTGGTTCATGTCGATTGGGA
GATCTTCACCCCACTTCGGGCTGAGCTGATGTGTACACTGAGGGAAGTCAGGCAGCCCNN
NNAGGATCTTCATTGGCCCCACCCCCTGCCCTTCCTGTGGCTCATCACCGTCTGAGGAAC
TGGAGCTCCATCTTTGCTGC
>pan_11_C
AGGTACCTCAAGAACCCCTTGGGGGCCTTTATATTCAGTGATGCTTACCTAGCTGATCGG
GAATTGGAGTGTCTGCGTCAGTACCCAAGCCTCAGTCAGCTAAAGGAGCTGCGTCTGATT
CGTATCGTAATGTGGACCACCCATCTTCAGCCCCTTGGAGTTCTGCTGCAGAAAGTTGCT
GCTACTCTCGAGACCCTCGTCTTAGAGGACTGTCGGATCCAGGACCCCCAACTCAGGGTC
CTCCTGCCTGCCCTGAGCCACTGTTCCCAGCTCACCACCTTCAAGTTTCACGGAAATGAG
ACATCTACGAATGCCCTAAAAGACCTGCGGTGTCACACAGGCAGGCTGAGCAAGTTAGGC
CTGGAGTTGTATCCTGCCCCTCTGGAGACTATTGACAACAGGGGTCATGTCAATTGGGAG
ATCTTCACCCCAATTCGGGCTGAGCTGATGCGTACACTCAGGGAAATCAGGCAGCCCAAG
AGGATCTTCTTTGGTCCTGCCCCTTGCCCTACCTGTGGCTCATGGCCATCTGGGAACGTG
CACTTCCATCTTTGCTCC
>pan_13_C
AGGTGCCTCCAGAACCCCTTGGAGAACTTGGAATTAACTTATGGCTACCTATTGGAAGAA
GACATGAAGTGTCTCTCCCAGTACGCAAGCCTCGGTTACCTAAAGCATCTGAATCTCAGC
TACGTGCTGCTGTTCCGCATCAGTCTTGAACCCCTCAGAGCTCTGCTAGAGAAAATTGCT
GCCTCTCTCAAAACCCTCATCTTGGAGGGCTGTCAGATCCACTACTCCCAACTCAGTGCC
ATCCTGCCTGGCCTGAGCCACTGCTCCCAGCTCACCACCTTCTACTTTGGCAGAAATTGT
ATGTCTATGGGCGCCCTGAAGGACCTGCTGCGCCACACCAGTGGGCTGAGCAAGTTAAGC
CTGGAGACGTATCCTGCCCCTGAGGAGAGTTTGAATTCCTTGGTTCATGTCAATTGGGAG
ATCTTCACCCCACTTCGGGCTGAGCTGATGTGTACACTGAGGGAAGTCAGGCAGCCCAAG
AGGATCTTCATTGGCCCCACCCCCTGCCCTTCCTAGGGCATCTCTGCAATGACTTCATGG
TATGTACATATATGTGTA
>pan_18_C
AGGTACCTCAAGAACCCCTTGGGTGCTTTTATATTCAGTGATGCTTACCTAATTGATCGG
GACATGGAGTGTCTGTCTCAGTACCCAAGCCTCAGTCAGCTAAAGGAGCTGCGTCTGATT
CATATCCTAATGTGGACCACCAATCTTGAGCCCCTTGGCNNNNCTGCTGGAGAAAGTTGC
TGTTACTCTCAAGACCCTCGTCTTAAAGGACTGTCGGATCCAGGACCCCCAACTCAGGGT
CCTCCTGCCTGCCNNNNAGCCACTGTTCCCAGCTCACCACCTTCAACTTTCATGGAAATG
AGACCTCCATGAATGCTCTGAAAGACCTGCTGCGTCACACAGGTGGGCTGAGCAAGTTAG
GCCTGGAGTTGTATCCTGCCCCTCTGGAGAGTCTTGACTACAAGGGTCATGTCAACTGGG
AGATCCTCACCCCANNNNCGGGCTGAGCTGATGCGTACACTCAGGGAATTCAGGCAGCCC
AAGAGGATCTTCTTTGGTCCCGTCCCTTGCCCTACGTGTGGCTCATGGCCATCTGAGAAA
GTGGACTTCCATCTTTGCTCC
>pan_19_C
AGGTGCCTCTAGAACCCCTTGGAGAACTTGGAATTAACTTGTGTCTACCTATTGGAAGAG
GACTCGAAGTGTCTCTACCAGTACCCAAGCCTCGCTTACCCAAAGCATCTGAATCTCAGC
TACATGCTGCAGTTCTCTATCAGTCTTGAACCCCTCGGAGCTCTGCTGGAGAAAGTTTCT
GCCACTCTTGAGACCCTCATCTTGGAGGGCTGTCAGATCCACTACTCCCAACTCAGTGCC
ATCTTGCCTGGCCTGAGCCACTGCTCCCAGCTCACCACCTTCTACTTTGGCAGAAATTGC
ATGTCTATGGAAGCCCTGAAGGACCTGCTGTGCCACACCAGTGGGCTGAGCAAGTTAAGC
ATGGAGATGTATCCTGCCCCTGAGGAGAGTTTGAATTCCTTGGTTCATGTCGACTGGGAG
ATCTTCACCCCACTTCGGGCTGAGCTGATGTGTACACTGAGGGAAGTCAGGCAGCCCAAG
AGGATCTTCACTGGTCCCACCCCCTGCCCTTCCTGTGGCTCATCACCGCCTGAGGAACTG
GAGCTCCATCTTTGCTGC
>pan_27_B
AGGTGCCTCAGGAGCCCGTTGGAGACATTGGCATTAACTTATGGCTTCCTAGAAGAAGAG
GACTTGAAATGGCTGCCCTGGTACCCAAGTCTCAGTCAACTGAAGCAGCTGAATCTGAGT
CATGGTGCACTGCGCTTCATCCGTCTTGAGCCCCTCCGAGCTCTGCTAGAGAAAGTTGCT
GCCACTCTTCAGACCCTCTTCTTAGTGGACTGTGGGATTGGGTACTCCAAACTCAGGGTC
ATCCTGCCTGCCCTGAGCCGCTGCTCCAACCTCACCACTTTCTGCTTTCACGGCAATGAC
ACGTCCATGGATGCTCTGAAGGACCTGCTGCGCCATACAGGCAGGCTGAGCAATTTGAGC
CTGGAAACATATCCTGCCCCTCGGGAGAGTCTTGACAACAGGGGTCGTGTCATTTTGGAG
CTCCTCACCCCACTTCAGGCTGAGCTGATGCGTATACTGAGGGAAGTAAGGNNNNCCCAA
AAGGATCTTCTTTGGTCCCGTCTCCTGCCCTTGCTGTGGCACGTCGCCCATTGAGCAACT
GGAGTTCAATTTTTGCTTG
>pan_22_C
AGGTGCCTCCAGAACCCCTTGGAGAACTTGGAGTTAACTTGTGGCTACCTATTGGAAGAG
GACATGAAGTGTCTCTCCCAGTACCCAAGCCTCGGTTACCTAAAGCATCTGAATCTCAGC
TACGTGCTGCTGTTCCGCATCAGTCTTGAACCCCTCGGAGCTCTGCTAGAGAAAATTGCT
GCCACTCTCAAGACCCTCATCTTGGAGGGCTGTCAGATCCACTACTGCCAACTCAGCGCC
ATCCTGCCTGGCCTGAGCCGCTGCTCCCAGCTCACCACCTTCTACTTTGGCAGAAATTGC
ATGTCTACGGATGCCCTGAAGGACCTGCTGCGCCACGCCAGTGGGCTGAGCAAGTTAAGC
CTGGAGACGTATCCTGCCCCTGAGGAGAGTTTGAATTCCTTGGTTCGTGTCGATTGGGAG
ATCTTCACCCCACTTCGGGCTGAGCTGATGTGTACACTGAGGGAAGTCAGGCAGCCCCAA
GAGGATCTCACTGGTCCCACTCCCCTGCCATTACTGTGCTCA
>pan_36_C
AGGTGTCTCCAGGCCCCCTTGGAGATGGTCGTTATGACCGACTGCCTGCTGTCAGAGTCG
GACTTGAAGCATCTCTCTTGGTGCCCGAGCATCCGTCAATTAAAGGAGCTGGACCTGAGG
GGCGTCACACTGACCCATTTCAGCCCTGAGCCCCTCGCAGGTCTGCTGGAGCAAGTTGTG
GCCACCCTGCAGACCCTGGACTTAGAGGACTGTGGTATCATGGATTCCCAACTCAGCGCC
ATCCTGCCTGTCCTGAGCCGCTGCTCCCAGCTCAGCACCTTCNNNNTTCTGTGGGAACCT
CATCTCCATGGCTGCCCTTGAGAACCTGCTGCGCCACACCGTCGGGCTGAGCAAGCTAAG
CCTGGAGCTGTATCCTGCCCCTCTGGAGAGTTATGACACCCAGGGTGCTCTCTGCTGGGG
GAGATTTGCTGAACTTGGGGCTGAGCTGATGAAGACACTGAGGGACTTAAGGCAGCCCAA
GATCATTGTGTTCTGCACCGTCCCCTGCCCTCGCTGTGGCATCAGGGCCTCCTATGACCT
GGAGCCCAGTCACTGCCTC
>pan_31_CX
AGGTACCTCAAGAACCCTTTTGGGGCCTTTACATTCTGTCATGCTTACCTAACTGATTGG
GACATGGAGTGTCTGTCTCAGTACCCAAGCCTCAGTCAGCTGAAGGAGCTGCGTCTGATT
CATATCCTAATGTGGACCACCAATCTTGAGCCCCTTGGAGTTCTGCTGGAGAAAGTTGCT
GCTACTCTGAAGACCCTTGTCTTAGAGGACTGTCGGATCCAGGCCCCCCAACTCAGGGTC
CCCCTGCCTGCCCTGAGCCACTGTTCCCAGCTCACCACCTTCTACTTTCATGGAAATGAG
ACCTCCATGAATGCTCTGAAAGACCTGCTGCGTCACACAGGCAGGCTGAGCAAGTTAGGC
CTGGACATGTATCCTGCGCCTCTGGAGTGTCTTGACAACAGGGGTCATGCCAATTGGGAG
ATCCTCACCCCAATTCGGGCTGAGCTGATGCGTACACTCAGGGAAGTCAGGCAGAACAGG
AGGATCTTCTTTGGTCCCACCCCCTGCCCTTCCTGTGGCTCATGGCCATCTGAGAAAGTG
GACTTCCATCTGCTCCTA
>pan_45_C
AGGTACCTCAAGAACCCCTTGGGGGCCTTTATATTCAGTGATGCTTACCTAACTGATCGG
GACATGGAGTGTCTGTCTCAGTACCCAAGCCTCAGTCAGCTAAAGGAGCTGCGTCTGATT
CATATCCTAATGTGGACCACCAATCTTGAGCCCCTTGGCGTTCTGCTGGAGAAAGTTGCT
GTTACTCTCAAGACCCTCGTCTTAAAGGACTGTCGGATCCAGGACCCCCAACTCAGGGTC
CTCCTGCCTGCCCTGAGCCACTGTTCCCAGCTCACCACCTTCAACTTTCATGGAAATGAG
ACCTCCATGAATGCTCTGAAAGACCTGCTGCGTCACACAGGTGGGCTGAGCAAGTTAGGC
CTGGAGTTGTATCCTGCCCCTCTGGAGAGTCTTGACTACAAGGGTCATGTCAATTGGGAG
ATCCTCACCCCAATTCGGGCTGAGCTGATGCGTACACTCAGGGAATTCAGGCAGCCCAAG
AGGATCTTCTTTGGTCCCGTCCCTTGCCCTACGTGTGGCTCATGGCCATCTGAGAAAGTG
GACTTCCATCTTTGCTCC
>pan_31_C
AGGTACCTCAAGAACCCCTTGGGGGCCTTTATATTCAGTGATGCTTACCTAATTGATCGG
GACATGGAGTGTCTGTCTCAGTGCCCAAGCCTCAGTCAGCTAAAGGAGCTGTGTCTGATT
 CATATCCTGACGGGGACCACCAATCTTGAGCCCCTTGG-AGTTCTGCTGGAGAAAGTTG
CTGCTACTCTGAAGACCCTCGTCTCAGAGAACTGTCGGATCCAGGCCCCCCAACTCAGGG
T CCCCCTGCCTGCC-CTGAGCCACTGTTCCCAGCTCACCACCTTCTACTTTCATGGAAA
TCAGACATCCACGAATGCTCTGAAAGATCTGCTGCGTCACACAGGCAGGCTGAGCAAGTT
AG GCCTGGACATGTATCCTGCGCCTCTGGAGTATCTTGACAACAGGGGTCATGCCAATT
GGGAGATCCTCACCCCA-ATTCGGGCTGAGCTGATGCGTACACTCAGGGAAGTCAGGCCG
AAC AGGAGGATCTTCTTTGGTCCCACCCCCTGCCCTTCCTGTGGCTCATGGCCATCTGA
GAAACTGGAGTTCCATCTTTGCTCC
>pan_9_C
AGCTATCTGAAGACCCCGTTAAAGATCCTAGCAATAACTAACTGTGTGCTTTTGGAATCA
GACTTGAGGCATCTGTCCCAGTGCCCAAGTGTCAGTCAACTAAAGACCCTGGACCTGAGG
GGCATCAGACTGGCCAATTTCAGTCTTGTGCCTCTCCAAGTTCTGCTAGAAAAAGTTGCA
GCCACCCTTGAGTACCTGGACTTAGATGACTGTGGCATCGTAGACTCCCAAGTCAACGCC
ATTCTGCCTGCCCTGAACCGCTGCTTTGAGCTCACCACCTTCAGCTTCTGTGGAAATCCC
ATCTCCATGGCCACCCTGGAGAACCTGCTGTGCCACACAATCAGACTCAAATTCTCACAC
ATATGCCTGGAGCTGCATCCTGCCCCGCGGGAGAGTTATGATGCTGATGGTACTCTCTGC
TGGAGCAGATTTGCCCAACTTAGGGCTGAGCTGATGGGGAGAGTGAGGGACTTCAGGCAT
CCCAAGAGGATCTTGTTCTGTACTGACTACTGCTCTCACTGTGGCAACAGATCATTTTAT
GACCTGGAGGTAGATCAATGCTGT
>pan_44_C
ACAGGAGAGAAGCAGCCCTTGAAGGTGTTCATGGATGTTTGCCTCAAGGAAGAATCCGTG
GATGAAGATCTGAGCTTCTTCTCTGGGTGGGTCCAGCACAAAAGACGTTCAGTACACCTG
TGCTGTACTAAGGTGGTAAATTATTCAATGAACATTCTAAATTTCAGAAACATATTAGAA
ACAGTATACCCAGACAGTATCCAAGTATTGGAAATTTGGAACATGTGCTGGCCGTGTATG
GTAGTAGAGGTTAGCCGTTACCTGAGCCGGATGAAGAATCTTCGAAAACTCTTCATCTCC
GATTGCTGTGGTTACCTGCCAAGCTTTGAGAGCCACGGACAGGATGGTGACACACACATC
TCCATGGCTGCCCTTGAGAACCTGCTGCGCCACACCGTCGGGCTGAGCAAGCTAAGCCTG
GAGCTGTATCCTGCCCCTCTGGAGAGTTATGACACCCAGGGTGCTCTCTGCTGGGGGAGA
TTTGCTGAACTTGGGGCTGAGCTGATGAAGACACTGAGGGACTTAAGGCAGCCCAAGATC
ATTGTGTTCTGCACCGTCCCCTGCCCTCGCTGTGGCATCAGGGCCTCCTATGACCTGGAG
CCCAGTCACTGCCTC
>pan_12_C
AGGTGCCTCCAGAACCCCTTGGAGAACTTGGAATTAACTTATGGCTACCTATTGGAAGAA
GACATGAAGTGTCTCTCCCAGTACGCAAGCCTCGGTTACCTAAAGCATCTGAATCTCAGC
TACGTGCTGCTGTTCCGCATCAGTCTTGAACCCCTCAGAGCTCTGCTAGAGAAAATTGCT
GCCTCTCTCAAAACCCTCATCTTGGAGGGCTGTCAGATCCACACATCCCCACGACGAACC
CATCAGCTCACGTCAGCAGCGGTGGGTACCCCTGCTCCAGACGTCACCATCCCGGCGAGG
CGGTGCCTCAGCTGTCCGCTCCAGCTCCCGCAACCCAGGCCCCTCCTGCAGACCACACCC
TGCCCAGCCTGCAGAGCTCACCCTGCCTTGGCTTGGAAGCCTTTGTTGCCCAAC
>pan_37_C
AGGTGCCTCCAGAACCCCTTGGAGAACTTGGAGTTAACTTGTGGCTACCTATTGGAAGAG
GACATGAAGTGTCTCTCCCAGTACCCAAGCCTCGGTTACCTAAAGCATCTGAATCTCAGC
TACGTGCTGCTGTTCCGCATCAGTCTTGAACCCCTAGGAGGGCCTCACAACATCTCATGC
TGAAGGCCTCCATGAACATCGGAGGGAAGACCTCCCTGGGCAGCTCGTGCAGGGTGAAGA
TGGTCAAGAACTGGTTCCTCAGCAGGCTCTGCCCTGCCAGCTCCAGGAGTCTGGATGGGG
CCTGGAGGCTCATTCTGACAAATCTGCAAGGAAAAACTCTAGAGGACAATCCAGTGAAAA
GGCAAGTTTCTCAGGCCAATCCCCTGCAACCCCCGCTTCTCCTAGGGCCAAAGTCATTTC
TCTAGCATGTGTGAAAGAGCCCTCAGTTTACTCCAATTCCATTCTGCAATA
>pan_38_C
AGCTGTCTGAAGACCTCGTTAAAGATCCTCGCAATAACTAACTGTGCGCTTTTGGAATCA
GACTTGAAGCATCTATCCCAGTGCCCGAGCATCAGTCAACTAAAGACCCTGGACCTGAAT
GGCATCAGACTGACCAATTACAGTCTTGTGCCTCTCCAAATTCTCCTAGAAAAAGTTGCA
GCCACCCTTGAGTACCTGGATTTAGATGACTGTGGCATCGTAGACTCCCAAGTCAACACC
ATCCTGCCTGCCTTGAGCCACTGCTTTGAGCTCAACACCGCCTGGGACAGGTCCCAGTGC
AGGGGCCCATCCCTTCTAGGATCCCCTTGCCCAGTCTTAGAGCTGACGAGGCTGCACCTG
GAATGCAGTAAGTCTGTTTCTGAGTCAGGGCTTTCTTTGCCTGTGGTGTTTGCCCTCTCC
ATGTTTCTAACAGTAGAAATCACTGTTCAGGCCCTGCTGGACTTCTTTAGTCCTCAACAG
GATCTCATTCCAGGTCGCATTTGTGACCGTCTTTTTCCAAGATCAGGGGCTGCCCTCCTT
TTTTCCTCAATAAGT
>pan_19_CX
AGGTGCCTCTAGAACCCCTTGGAGAACTTGGAATTAACTTGTGTCTACCTATTGGAAGAG
GACTCGAAGTGTCTCTACCAGTACCCAAGCCTCGCTTACCCAAAGCATCTGAATCTCAGC
 TACATGCTGCAGTTCTCTATCAGTCTTGAACCCCTCGGAGCTCTGCTGGAGAAAGTTTC
TGCCCACTCTTGAGACCCTCATCTTGGAGGGCTGTCAGATCCACTACTCCCAACTCAGTG
C CATCTTGCCTGGCCTGAGCCACTGCTCCCAGCTCACCACCTTCTACTTTGGCAGAAAT
TGCATGTCTATGGAAGCCCTGAAGGACCTGCTGTGCCACACCAGTGGGCTGAGCAAGTTA
AG CATGGAGATGTATCCTGCCCCTGAGGAGAGTTTGAATTCCTTGGTTCATGTCGACTG
GGAGATCTTCACCCCACTTCGGGCTGAGCTGATGTGTACACTGAGGGAAGTCAGGCAGCC
CAA GAGGATCTTCACTGGTCCCACCCCCTGCCCTTCCT
>pan_31_C
AGGTACCTCAAGAACCCCTTGGGGGCCTTTATATTCAGTGATGCTTACCTAATTGATCGG
GACATGGAGTGTCTGTCTCAGTGCCCAAGCCTCAGTCAGCTAAAGGAGCTGTGTCTGATT
 CATATCCTGACGGGGACCACCAATCTTGAGCCCCTTGG-AGTTCTGCTGGAGAAAGTTG
CTGCTACTCTGAAGACCCTCGTCTCAGAGAACTGTCGGATCCAGGCCCCCCAACTCAGGG
T CCCCCTGCCTGCC-CTGAGCCACTGTTCCCAGCTCACCACCTTCTACTTTCATGGAAA
TCAGACATCCACGAATGCTCTGAAAGATCTGCTGCGTCACACAGGCAGGCTGAGCAAGTT
AG GCCTGGACATGTATCCTGCGCCTCTGGAGTATCTTGACAACAGGGGTCATGCCAATT
GGGAGATCCTCACCCCA-ATTCGGGCTGAGCTGATGCGTACACTCAGGGAAGTCAGGCCG
AAC AGGAGGATCTTCTTTGGTCCCACCCCCTGCCCTTCCTGTGGCTCATGGCCATCTGA
GAAACTGGAGTTCCATCTTTGCTCC
