# Supplementary material for: Duplication and positive selection among hominin-specific PRAME genes
Source: BMC Genomics. 2005 Sep 13;6:120. doi: 10.1186/1471-2164-6-120 (PMC1262708; doi:10.1186/1471-2164-6-120)
Supplement: Additional File 16 — Human_prames_info.xls • Excel spreadsheet format • Human PRAME information • This excel spread sheet contains details of human PRAMEs, including translational start and end positions, length, chimpanzee orthologues and pseudogene assignment. [file 1471-2164-6-120-S16.xls]

## Sheet: Sheet1
Name	start	end	length	No of aas	status	reason	strand 1=+ 2=-	chimpanzee orthologue	other
homo_1	12769277	12771975	2698	473			1	pan_1
homo_2	12787643	12790408	2765	474			1	pan_2	Refseq LOC65121/NP_075389
homo_3	12819072	12822908	3836	475	pseudo	frameshift in exon A	2	pan_6
homo_4	12832245	12835476	3231	474	pseudo	Stop codon in exon B and frame shift of one	2	none
homo_5	12853131	12855897	2766	474			1	none full length. Individual exons pan_14_A,pan_15_B,pan_19_C
homo_6	12873637	12877475	3838	475			2	none
homo_7	12887016	12889944	2928	474			2	pan_3, pan_12
homo_8	12911779	12914493	2714	473			1	pan_8	99.8% identical to 27
homo_9	12919966	12922344	2378	473	pseudo	No exon A, stop at pos 25 of exon 2. frame shift of two at aa 166 in exon 2	1	None full length. Individual exons pan_49_B, pan_22_C	99.1% identical to 17.
homo_10	12932777	12936614	3837	475			2	none
homo_11	12947184	12950021	2837	473	pseudo	3 stop codons all in exon B. same as homo_16	2	pan_9	98.9% identical to 15
homo_12	12964439	12968977	4538	474			1	pan_7
homo_13	12986631	12989426	2795	483	pseudo	Two stop codons both in exon C	2	pan_4
homo_14	12994003	12997114	3111	449	pseudo	No exon C Stop codon in exon A (not in Homo_4) and exon B. Also a framshift in exon B	2	none
homo_15	13074157	13076971	2814	474			2	pan_7
homo_16	13096788	13099626	2838	473	pseudo	3 stop codons all in exon B. same as homo_11	1	pan_9	99.%identical to 9
homo_17	13110197	13114033	3836	475			1	none
homo_18	13124455	13126833	2378	473	pseudo	No exon A . Stop in exon B. frameshift of 2 in exon B	2	none full length. Individual exons pan_49_B, pan_22_C	99.1% identical to 10. No exon1
homo_19	13132294	13135008	2714	473			2	pan_8	99.8% identical to 5 and 27
homo_20	13156857	13159785	2928	474	pseudo	trp->stop mutation in exon B. same as homo_27	1	pan_3, pan_12	99.4% identical to 26
homo_21	13169315	13173159	3844	475			1	none	100% identical to 29
homo_22	13193359	13196142	2783	474			2	pan_2	99.8% identical to 31
homo_23	13220013	13222828	2815	474			2	pan_10	99.8% identity to 28
homo_24	13240590	13243431	2841	474			1	pan_9	99.8% identical to 32
homo_25	13267279	13272173	4894	474			1	none	100%identical to 33
homo_26	13353079	13355793	2714	473			2	pan_8	99.8% identical to 18 and 5
homo_27	13377654	13380582	2928	474	pseudo	trp->stop mutation in exon B. same as homo_20	1	pan_3, pan_12
homo_28	13390112	13393956	3844	475			1	none	100% identical to 21
homo_29	13414214	13416997	2783	474			2	pan_2	99.8% identical to 23
homo_30	13440849	13443664	2815	474			2	pan_10	99.8% identical to 20
homo_31	13461424	13464265	2841	474			1	pan_9	99.8% identical to 24
homo_32	13488118	13493033	4915	474			1	none	100% identical to 25
	average length=		3181.16
