# Supplementary material for: Duplication and positive selection among hominin-specific PRAME genes
Source: BMC Genomics. 2005 Sep 13;6:120. doi: 10.1186/1471-2164-6-120 (PMC1262708; doi:10.1186/1471-2164-6-120)
Supplement: Additional File 17 — chimp_prames_info.xls • Excel spreadsheet format • Full length chimpanzee PRAME information • This excel spread sheet contains details of full length chimpanzee PRAMEs. It indicates exons which constitute each PRAME and contains details of pseudogene assignment. [file 1471-2164-6-120-S17.xls]

## Sheet: Sheet1
Full length Pan name	exon A name	exon B name	exon C name	intron a name	intron b name	status	reason	other
pan_1	pan_1_A	pan_2_B	pan_3_C	pan_1_ia	pan_1_ib	pseudo	pan_2_B contains frameshift	pan_1_ib removed from alignment as it does not align. Probably incorrectly assembled in the genome.
pan_2	pan_5_A	pan_6_B	pan_7_C	pan_2_ia	pan_2_ib	pseudo	pan_5_A and pan_7C ontain frameshifts	pan_2_ia removed from alignment as it does not align. Probably incorrectly assembled in the genome.
pan_3	pan_16_A	pan_17_B	pan_18_C	pan_3_ia	pan_3_ib	pseudo	pan_18_C contains several frameshifts
pan_4	pan_21_A	pan_20_B	pan_19_C	pan_4_ia	pan_4_ib	pseudo	pan_19_C contains a STOP codon
pan_5	pan_24_A	pan_23_B	pan_22_C	pan_5_ia	pan_5_ib	pseudo	pan_23_B contains a framshift	pan_5_ia removed from alignment as it is all Ns. Pan_5_ib does not align.Probably incorrectly assembled in the genome.
pan_6	pan_25_A	pan_26_B		pan_6_ia
pan_7	pan_29_A	pan_28_B	pan_27_C	pan_7_ia	pan_6_ib	pseudo	pan_27_C contains a frameshift
pan_8	pan_32_A	pan_33_B		pan_8_ia
pan_9	pan_40_A	pan_39_B	pan_38_C	pan_9_ia	pan_7_ib	pseudo	pan_40_A contains a stop codon	pan_7_ib removed from alignment as it does not align and is much longer than other intron sequences. Probably incorrectly assembled in the genome.
pan_10	pan_42_A	pan_43_B		pan_10_ia			pan_10 and pan_11 predictions were found to be duplicates so pan_11 was excluded from further analysis. Pan_12 retained its name.
pan_11	pan_42_A	pan_43_B		pan_11_ia
pan_12		pan_46_B	pan_45_C		pan_8_ib
