# Supplementary material for: Duplication and positive selection among hominin-specific PRAME genes
Source: BMC Genomics. 2005 Sep 13;6:120. doi: 10.1186/1471-2164-6-120 (PMC1262708; doi:10.1186/1471-2164-6-120)
Supplement: Additional File 18 — Human_chimp_introna.aln • Clustal format • Human and chimpanzee introns a sequence • This contains human and chimpanzee introns a sequence aligned. [file 1471-2164-6-120-S18.aln]

CLUSTAL W (1.7) multiple sequence alignment


homo_1_ia   -CAGGTGAGGTGACCCAGCTAACCAGGTGGGGAGGGCTCAGGCATCCAGG-GTAGGGTTA
homo_4_ia   CCAGTTGAGGTGACTCAGGTGGCCTGGTGGGAAGGGTCCAGACATCCAGG-GAAGGGACA
homo_2_ia   --AGGTGAGGTGACCCAGGAGGGCTGGTAGATAGGGCTCAGGTGTCCAGG-GAAAGAACA
homo_8_ia   --AGGTGAGGTGACCCAGGTGTCCAGGTGGGGAGGGCCCTTTTGTCCAGG-GTAGGGACA
homo_5_ia   --AGGTGAGGTGACCCAGGAGGGCTAGTAGATAGGGCTCAGGTGTCCAGG-GAAAGAACA
homo_7_ia   CCAGGTGAGGTGACTCAGGTGGCTTTCGGGGAAGGGTCCAGGCATCCAGG-GAAGGGACA
homo_11_ia  TCAGGTGAGGTGACTCAGGTGGCCTGGTGGGAAGGGTCCAGGCATCCAGG-GAAGGGACA
homo_12_ia  --AGGTGAGGTGACCCA--------GGTGGGGAGGGCCCAGGTGTCCAGG-GACTAAACA
homo_13_ia  CCAGGTGAGGTGACCCAGGAAGGCTGGTAGATGGGGCTCAGGTGTCCAGG-GAAAGAACA
homo_14_ia  CCAGTTGAGGTGACTCAGGTGGCCTGGTGGGAAGGGTCCAGGCATCCAGG-GAAGGGACA
homo_16_ia  --AGGTGAGGTGACTCAGGTGGCCTGGTGGGAAGGGTCCAGGCATCCAGG-GAAGGGACA
homo_19_ia  CCAGGTGAGGTGACCCAGGTGTCCAGGTGGGGAGGGCCCTTTTGTCCAGG-GTAGGGACA
homo_15_ia  CCAGGTGAGGTGACCCA--------GGTGGGGAGGGCCCAGGTGTCCAGG-GACTAAACA
homo_23_ia  CCAGGTGAGGTGACCCA--------GGTGGGGAGGGCCCAGGTGTCCAGG-GACTAAGCA
homo_20_ia  --AGGTGAGGTGACTCAGGTGGCTTTCGGGGAAGGGTCCAGGCATCCAGG-GAAGGGACA
homo_22_ia  CCAGGTGAGGTGACCCAGGAGGGCTGGTAGATAGGGCTCAGGTGTCCAGG-GAAAGAACA
homo_24_ia  --AGGTGAGGTGACTCAGGTGGCCTGGTGGGAAGGGTCCAGGCATCCAGG-GAAGGGACA
homo_27_ia  --AGGTGAGGTGACTCAGGTGGCTTTCGGGGAAGGGTCCAGGCATCCAGG-GAAGGGACA
homo_26_ia  CCAGGTGAGGTGACCCAGGTGTCCAGGTGGGGAGGGCCCTTTTGTCCAGG-GTAGGGACA
homo_30_ia  CCAGGTGAGGTGACCCA--------GGTGGGGAGGGCCCAGGTGTCCAGG-GACTAAGCA
homo_29_ia  CCAGGTGAGGTGACCCAGGAGGGCTGGTAGATAGGGCTCAGGTGTCCAGG-GAAAGAACA
homo_31_ia  --AGGTGAGGTGACTCAGGTGGCCTGGTGGGAAGGGTCCAGGCATCCAGG-GAAGGGACA
homo_3_ia   CCAGGTGAGGTGGCCCAGGTGGGCTGGTGGGGAGGGCCCAGGTGTCCAACTGAAGGAACA
homo_6_ia   CCAGGTGAGGTGGCCCAGGTGGGCTGGTGGGGAGGGCCCAGGTGTCCAACTGAAGGAACA
homo_10_ia  CCAGGTGAGGTGGCCCAGGTGGGCTGGTGGGGAGGGCCCAGGTATCCAACCAAAGGAAGA
homo_17_ia  --AGGTGAGGTGGCCCAGGTGGGCTGGTGGGGAGGGCCCAGGTATCCAACCAAAGGAAGA
homo_21_ia  --AGGTGAGGTGGCCCAGGTGGGCTGGTGGGGAGGGCCCAGGTGTCCAACTGAAGGAACA
homo_28_ia  --AGGTGAGGTGGCCCAGGTGGGCTGGTGGGGAGGGCCCAGGTGTCCAACTGAAGGAACA
homo_32_ia  --AGGTGAGGTGGCCCAAGTGGGCTGGTGGGGAGGGCCCAGGTGTCCAACAGAAGGAACA
homo_25_ia  --AGGTGAGGTGGCCCAAGTGGGCTGGTGGGGAGGGCCCAGGTGTCCAACAGAAGGAACA
pan_1_iar   -CAGGTGAGGTGACCCAGCTAACCAGGTGGGGAGGGCTCAGGCATCCAGG-GTAGGGTTA
pan_3_iar   -CAGGTGAGGTGACTCAGGTGGCTTGCGAGGAAGGGTCCAGGCATCCAGG-GAAGGGACA
pan_8_ia    -CAGGTGAGGTGACCCAGGTGTCCAGGTGGGGAGGGCCCTTTTGTCCAGG-GTAGGGACA
pan_10_ia   -CAGGTGAGGTGACCCA--------GGTGGGGAGGGCCCAGGTGTCCAGG-GAATAAGCA
pan_6_iar   CCAGGTGAGGTGGCCCAGGTGGGCTGGTGGGGAGGGCCCAGGTGTCCAACAGAAGGAACA
pan_4_iar   -CAGGTGAGGTGACGCAGGAAGGCTGGTAGATGGGGCTCAGGTGTCCAGG-GAAAGAACA
pan_7_iar   -CAGGTGAGGTGACCCA--------GGTGGGGAGGGCCCAGGTGTCCAGG-GACTAAACA
pan_9_ia    -CAGGTGAAGTGATTCAGGTGGCCTGGTGGGAAGGGTCCAGGCATCCAGG-GAAGGGACA
pan_11_ia   -CAGGTGAGGTGACCCA--------GGTGGGGAGGGCCCAGGTGTCCAGG-GAATAAGCA


homo_1_ia   GCTGGGTCAGA-AGGAGTG-G-------GAGGCCCAA-GGGTGGCCCAGAGACTTCTGAT
homo_4_ia   GCTGGCTCAGG-AGGAGTG-GCAGTGTGTGGGAGCTA-GGGTGGCTCAGAGGCTTCTGAT
homo_2_ia   GCAGGGTCAGG-CAGAGAA---------GTAGCCCAA-GTGTGGCCCAGAGTCTTCTGAT
homo_8_ia   GCTGTTTCAGG-AGGAGGA---------GGGGCACCA-TGGAGGCCCAGAGGTTTCTGAT
homo_5_ia   GCAGGGTCAGG-CAGAGAA---------GTAACCCAA-GTGCGGCCCAGAGTCTTCTGAT
homo_7_ia   GCTGGCTCAGG-AGGAGTG-GTGGGGTTGGGGAGCTA-GGGTGGCTCAGAGGCTTCTGAC
homo_11_ia  GCTGGCTCAGG-AGGAGTG-GTGGGGTTGGGGAGCTA-GGGTGGCTCAGAGGCTTCTGAT
homo_12_ia  GCTGGGTCAGA-CAAA----------TTGGGAACCCG-GGGTGGCCCAGGGGCTTCTGAT
homo_13_ia  GCAGGGTCAGG-CAAAGAA---------GTATCCCAA-GGATGGCCCAGTGTCTTCTGGT
homo_14_ia  GCTGGCTCAGG-AGGAGTG-GCAGTGTGTGGGAGCTA-GGGTGGCTCAGAGGCTTCTGAT
homo_16_ia  GCTGGCTCAGG-AGGAGTG-GTGGGGTTGGGGAGCTA-GGGTGGCTCAGAGGCTTCTGAT
homo_19_ia  GCTGTTTCAGG-AGGAGGA---------GGGGCACCA-TGGAGGCCCAGAGGTTTCTGAT
homo_15_ia  GCTGGGTCAGA-CAAA----------TTGGGAACCCG-GGGTGGCCCAGGGGCTTCTGAT
homo_23_ia  GCTGGGTCAGA-CAAA----------TTGGGAACCTG-GGGTGGCCCAGGGGCTTCTGAT
homo_20_ia  GCTGGCTCAGG-AGGAGTG-GTGGGGTTGGGGAGCTA-GGGTGGCTCAGAGGCTTCTGAC
homo_22_ia  GCAGGGTCAGG-CAGAGAA---------GTAGCCCAA-GTGTGGCCCAGAGTCTTCTGAT
homo_24_ia  GCTGGCTCAGG-AGGAGTG-GTGGGGTTGGGGAGCTA-GGGTGGCTCAGAGGCTTCTGAT
homo_27_ia  GCTGGCTCAGG-AGGAGTG-GTGGGGTTGGGGAGCTA-GGGTGGCTCAGAGGCTTCTGAC
homo_26_ia  GCTGTTTCAGG-AGGAGGA---------GGGGCACCA-TGGAGGCCCAGAGGTTTCTGAT
homo_30_ia  GCTGGGTCAGA-CAAA----------TTGGGAACCTG-GGGTGGCCCAGGGGCTTCTGAT
homo_29_ia  GCAGGGTCAGG-CAGAGAA---------GTAGCCCAA-GTGTGGCCCAGAGTCTTCTGAT
homo_31_ia  GCTGGCTCAGG-AGGAGTG-GTGGGGTTGGGGAGCTA-GGGTGGCTCAGAGGCTTCTGAT
homo_3_ia   GCTGGGTCATG-TGAAGTGAG-------GAGGCCCAA-GGGG---------------GAT
homo_6_ia   GCTGCGTCGTG-AGAAGTGAG-------GAGGCCCAA-GGGG---------------GAT
homo_10_ia  GCTGTGTCATG-ACAAGTGAG-------GAGGCCCAA-GGGG---------------GAT
homo_17_ia  GCTGTGTCATG-ACAAGTGAG-------GAGGCCCAA-GGGG---------------GAT
homo_21_ia  GCTGGGTCATG-TGAAGTGAG-------GAGGCCCAA-GGGG---------------GAT
homo_28_ia  GCTGGGTCATG-TGAAGTGAG-------GAGGCCCAA-GGGG---------------GAT
homo_32_ia  GCTGGGTCATG-AGGAGTGAG-------GAGGTCCAA-GGAGGGCCCACAGGCTTCTAAT
homo_25_ia  GCTGGGTCATG-AGGAGTGAG-------GAGGTCCAA-GGAGGGCCCACAGGCTTCTAAT
pan_1_iar   GCTGGGTCAGA-AGGAGTG-G-------GAGGCCCAA-GGGTGGCCCAGAGACTTCTGAT
pan_3_iar   GCTGGCTCAGG-AGGAGTG-GTGGGGTTGGGGAGCTA-GGGTGGCTCAGAGCCTTCTGAC
pan_8_ia    GCTGTTTCAGG-AGGAGGA---------TGGGCACAA-TGGAGGCCCAGAGGCTTCTGAT
pan_10_ia   GCTGGGTCAGA-CAAA----------TTGGGAACCTG-GGGTGGCCCAGGGGCTTCTGAT
pan_6_iar   ACTGGGTCATG-AGAAGTGAG-------GAGGCCCAAGGGGG---------------GAT
pan_4_iar   GCAGGGTCAGGGCAAAGAA---------GTAGCCCAA-GGATGGCCCAGTGTCTTCTGGT
pan_7_iar   GCTGGGTCAGA-CAAA----------TTGGGAACCCG-GGGTGGCCCAGGGGCTTCTGAT
pan_9_ia    GCTGGCTCAGG-AGGAGTG-GTGGGGTTGGGGAGCTA-GGGTGGCTCAGAGGCTTCTGAT
pan_11_ia   GCTGGGTCAGA-CAAA----------TTGGGAACCTG-GGGTGGCCCAGGGGCTTCTGAT


homo_1_ia   -GGGGCTGGGGAGGAAGCTCAGAGAGGCCTTGGCCATTGTCCAGCTCCTCTGGGAAAGGA
homo_4_ia   -GGTGCCCA-----------TGAGAAGCCTTGGCCATTGCCCAGATCCTCTGGAAAAGGA
homo_2_ia   -GGTGTTGGCGAGGAAGATCAGGGAGGCTTTGGCCATTTTCCAGATCCTCAGAGAAAGGA
homo_8_ia   -GGTGCCAGTGAGGAAGCTCAGGAAGGCCTTGGCCATTGCCCAGCCCCTCTGGGAAAGGA
homo_5_ia   -GGTGTTGGCGAGGAAGCTCAGGGAGGCTTTGGCCATTGTCCAGATCCTCAGAGAAAGGA
homo_7_ia   -GGTGCCCA-----------TGAGAGGCCTTGGCCATTGCCCAGATCCTCTGGAAAAGGT
homo_11_ia  -GGTGCCCA-----------TGAGAGGCCTTGACCATTGCCCAGATCCTCTGGGAAAGGA
homo_12_ia  -GGTGCCAGTGAGAAAGCTGGGAACGTTCTTGGCTATTGCCCAGCTCCTCTGGGAAAGGA
homo_13_ia  -GGTGCTGGTGACGAAGCTCAGGCATGCCTTGGCCATTGCCCAGATCCTCAGGGAAAGAA
homo_14_ia  -GGTACCCA-----------TGAGAGGCCTTGGCCATTGCCCAGATCCTCTGGAAAAGGA
homo_16_ia  -GGTGCCCA-----------TGAGAGGCCTTGACCATTGCCCAGATCCTCTGGGAAAGGA
homo_19_ia  -GGTGCCAGTGAGGAAGCTCAGGAAGGCCTTGGCCATTGCCCAGCCCCTCTGGGAAAGGA
homo_15_ia  -GGTGCCAGTGAGAAAGCTGGGAACGTTCTTGGCTATTGCCCAGCTCCTCTGGGAAAGGA
homo_23_ia  -GGTGCCAGTGAGAAAGCTGGGAACGTTCTTGGCTATTGCCCAGCTCCTCTGGGAAAGGA
homo_20_ia  -GGTGCCCA-----------TGAGAGGCCTTGGCCATTGCCCAGATCCTCTGGAAAAGGT
homo_22_ia  -GGTGTTGGCGAGGAAGATCAGGGAGACTTTGGCCATTGTCCAGATCCTCAGAGAAAGGA
homo_24_ia  -GGTGCCCA-----------TGAGAGACCTTGACCATTGCCCAGATCCTCTGGAAAAGGA
homo_27_ia  -GGTGCCCA-----------TGAGAGGCCTTGGCCATTGCCCAGATCCTCTGGAAAAGGT
homo_26_ia  -GGTGCCAGTGAGGAAGCTCAGGAAGGCCTTGGCCATTGCCCAGCCCCTCTGGGAAAGGA
homo_30_ia  -GGTGCCAGTGAGAAAGCTGGGAACGTTCTTGGCTATTGCCCAGCTCCTCTGGGAAAGGA
homo_29_ia  -GGTGTTGGCGAGGAAGATCAGGGAGACTTTGGCCATTGTCCAGATCCTCAGAGAAAGGA
homo_31_ia  -GGTGCCCA-----------TGAGAGACCTTGACCATTGCCCAGATCCTCTGGAAAAGGA
homo_3_ia   -GGTGGTGGTGAGGAAG--CCGAGAGGACTTGGCCATTCACCAGCTCCTCAGGGAAAGCA
homo_6_ia   -GGTGGTGGTGAGGAAG--CCGAGAGGACTTGGCCATTCACCAGCTCCTCAGGGAAAGCA
homo_10_ia  -GGTGGTGGTGAGGAAG--CCGAGAGGACTTGGCCATTCACCAGCTCCTCAGGGAAAGCA
homo_17_ia  -GGTGGTGGTGAGGAAG--CCGAGAGGACTTGGCCATTCACCAGCTCCTCAGGGAAAGCA
homo_21_ia  -GGTGGTGGTGAGGAAG--CCGAGAGGACTTGGCCATTCACCAGCTCCTCAGGGAAAGCA
homo_28_ia  -GGTGGTGGTGAGGAAG--CCGAGAGGACTTGGCCATTCACCAGCTCCTCAGGGAAAGCA
homo_32_ia  -GGTTTTGGTGAGGAAGCTTAGAGAGGCCTTGGCCATTGCCCAGCTCCTCAGGGAAAGGA
homo_25_ia  -GGTTTTGGTGAGGAAGCTTAGAGAGGCCTTGGCCATTGCCCAGCTCCTCAGGGAAAGGA
pan_1_iar   -GGGGCTGGGGAGGAAGCTCAGAGAGGCCTTGGCCATTGTCCAGCTCCTCTGGGAAAGGA
pan_3_iar   -GGTGCCCA-----------TGAGAGGCGTTGGCCTTTGCCCAGATCCTCTGGGAAAGGT
pan_8_ia    -GGTGCCAGTGAGGAAGCTCAGGAAGGCCTTGGCCATTGCCCAGCCCCTCTGGGAAAGGA
pan_10_ia   GGGTGCCAGTGAGAAAGCTGGGAAAGTTCTTGGCCACTGCCCAGCTCCTCTGGGAAAGGA
pan_6_iar   -GGTGGTGGTGAGGAAG--CTGAGAGGACTTGGTCATTCACCAACTCCTCAGGGAAAGCA
pan_4_iar   -GGTGCTGGTGACGAAGCTCAGGGATGCCTTGGCCACTGCCCAGATCCTCAGGGAAAGAA
pan_7_iar   -GGTGCCAGTGAGAAAGCTGGGAAAGTTCTTGGCTATTGCCCAGCTCCTCTGGGAAAGGA
pan_9_ia    -GGTGCCCA-----------TGAGAGGCCTTGACCATTGCCCAGATCCTCTGGGAAAGGA
pan_11_ia   GGGTGCCAGTGAGAAAGCTGGGAAAGTTCTTGGCCACTGCCCAGCTCCTCTGGGAAAGGA


homo_1_ia   CTGCTCACCATGCAGGGTCCACTGAAGGATCAGGAACCTGCCTCCTGCCAGTGGCAATTG
homo_4_ia   CTGCTTACCATACAGGGTCCACTGAGGAAACAGGAACCTGCTTCCTCCCAGTGGAAGGTA
homo_2_ia   CTGCTCACCATACAGGGTCCACTGTGGGAACAGAAACCTGCCTTTACTCAGTGGAAGGTA
homo_8_ia   CTGCTCACCATGCAGGGTCCACTGAGGAAACAGAAACTTCTCTTCT---AGTGGCTCTGA
homo_5_ia   CTGCTCACCATACAGGGTCCACTGTGGGAACAGAAACCGGCCTTTACTCAGTGGAAGGTA
homo_7_ia   CTGCTCACCATACAGGGTCCACTGAGGAAACAGGAGCTTGTTTCCTCCCAGCAGAAAGTA
homo_11_ia  CTGCTCACCATACAGGGTCCACTGAGGAAACAGGAACCTGCTTTCTCCCAGTGGAACGTA
homo_12_ia  CTGCTCACCATACAGGGTCCACTGAGGAAACAGGAACCTGCCTGCTCCCAGTGGAAGGTA
homo_13_ia  CTGCCCACAATGTAGGGTCCACTGTGGGAACAGAAACTTGCCTATTCCCAGTGGAAGGTA
homo_14_ia  CTGCTCACCATACAGAGTCCACTGAGGAAACAGGAACCTGCTTCCTCCCAGTGGAAGGTA
homo_16_ia  CTGCTCACCATACAGGGTCCACTGAGGAAACAGGAACCTGCTTTCTCCCAGTGGAACGTA
homo_19_ia  CTGCTCACCATGCAGGGTCCACTGAGGAAACAGAAACTTCTCTTCT---AGTGGCTCTGA
homo_15_ia  CTGCTCACCATACAGGGTCCACTGAGGAAACAGGAACCTGCCTGCTCCCAGTGGAAGGTA
homo_23_ia  CTGCTCACCATACAGGGTCCACTGAGGAAACAGGAACCTGCCTGCTCCCAGTGGAAGGTA
homo_20_ia  CTGCTCACCATACAGGGTCCACTGAGGAAACAGGAGCCTGCTTCCTCCCAGCAGAAAGTA
homo_22_ia  GTGCTCACCATACAGGGTCCACTGTGGGAACAGAAACCTGCCTTTACTCAGTGGAAGGTA
homo_24_ia  CTGCTCACCATACAGGGTCCACTGAGGAAACAGGAACCTGCTTCCTCCCAGTGGAAGGTA
homo_27_ia  CTGCTCACCATACAGGGTCCACTGAGGAAACAGGAGCCTGCTTCCTCCCAGCAGAAAGTA
homo_26_ia  CTGCTCACCATGCAGGGTCCACTGAGGAAACAGAAACTTCTCTTCT---AGTGGCTCTGA
homo_30_ia  CTGCTCACCATACAGGGTCCACTGAGGAAACAGGAACCTGCCTGCTCCCAGTGGAAGGTA
homo_29_ia  GTGCTCACCATACAGGGTCCACTGTGGGAACAGAAACCTGCCTTTACTCAGTGGAAGGTA
homo_31_ia  CTGCTCACCATACAGGGTCCACTGAGGAAACAGGAACCTGCTTCCTCCCAGTGGAAGGTA
homo_3_ia   CTGCTCACCAGGCAAGGTCCATAGAGGTAACAGGAACCTCTCCTCT---AATGGCACTGA
homo_6_ia   CTGCTCACCACGCAAGGTCCATGGAGGTAACAGGAACCTCTCCTCT---AATGGCACTGA
homo_10_ia  CTGCTCACCACGCAAGGTCCATGGAGGTAACAGGAACCTCTCCTCT---AATGGCACTGA
homo_17_ia  CTGCTCACCACGCAAGGTCCATGGAGGTAACAGGAACCTCTCCTCT---AATGGCACTGA
homo_21_ia  CTGCTCACCACGCAAGGTCCATGGAGGTAACAGGAACCTCTCCTCT---AATGGCACTGA
homo_28_ia  CTGCTCACCACGCAAGGTCCATGGAGGTAACAGGAACCTCTCCTCT---AATGGCACTGA
homo_32_ia  CTGCTCATCACCCGGGGTCCACCGAGGTAACAGGAACCTCTCTTCT---AGTGGCACTGA
homo_25_ia  CTGCTCATCACCCGGGGTCCACCGAGGTAACAGGAACCTCTCTTCT---AGTGGCACTGA
pan_1_iar   CTGCTCACCATGCAGGGCCCACTGAAGGATCAGGAACCTGCCTCCTGCCAGTGGCAATTG
pan_3_iar   CTGCTCACCATACAGGGTCCACTGAGGAAACAGGAGCCTGCTTCCTCCCAGCAGAAAGTA
pan_8_ia    CTGCTCACCATGCAGGGTCCACTGAGGAAACAGAAACTTCTCTTCT---AGTGGCTCTGA
pan_10_ia   CTGCTCACCATACAGGGTCCACTGAGGAAACAGGAACCTGCCTGCTCCCAGTGGAAGGTA
pan_6_iar   CTGCTCACCATGCCAGGTCCATGGAGGTAACAGGAACCTCTCCTCT---AATGGCACTGA
pan_4_iar   CTGCCCACAATATAGGGTCCACTGTGGGAACAGAAACTTGCCTATTCCCAGTGGAAGGTA
pan_7_iar   CTGCTCACCATACAGGGTCCACTGGGGAAACAGGAACCTGCCTGCTCCCAGTGGAAGGTA
pan_9_ia    CTGCTCACCATACAGGGTCCACTGAGGAAACAGGAACCTGCTTTCTCCCAGTGGAACGTA
pan_11_ia   CTGCTCACCATACAGGGTCCACTGAGGAAACAGGAACCTGCCTGCTCCCAGTGGAAGGTA


homo_1_ia   AAGAC-------------------------------------------------------
homo_4_ia   AAGGT-------------------------------------------------------
homo_2_ia   AAGGG-------------------------------------------------------
homo_8_ia   AAGCT-------------------------------------------------------
homo_5_ia   AAGGG-------------------------------------------------------
homo_7_ia   AAGGT-------------------------------------------------------
homo_11_ia  AAGAT-------------------------------------------------------
homo_12_ia  AAGGC-------------------------------------------------------
homo_13_ia  AATGG-------------------------------------------------------
homo_14_ia  AAGGT-------------------------------------------------------
homo_16_ia  AAGAT-------------------------------------------------------
homo_19_ia  AAGCT-------------------------------------------------------
homo_15_ia  AAGGC-------------------------------------------------------
homo_23_ia  AAGGC-------------------------------------------------------
homo_20_ia  AAGGT-------------------------------------------------------
homo_22_ia  AAGGG-------------------------------------------------------
homo_24_ia  AAGGT-------------------------------------------------------
homo_27_ia  AAGGT-------------------------------------------------------
homo_26_ia  AAGCT-------------------------------------------------------
homo_30_ia  AAGGC-------------------------------------------------------
homo_29_ia  AAGGG-------------------------------------------------------
homo_31_ia  AAGGT-------------------------------------------------------
homo_3_ia   AAGGCACCATGAAAAGTGAGAACTGGGCCGGGCACGGTGGCTCACAA-TGTAATCCCAGC
homo_6_ia   AAGGCACCATGAAAAGTGAGAACTGGGCCGGGCACGGTGGCTCACAA-TGTATTCCCAGC
homo_10_ia  AAGGCACCATGAAAAGTGAGAACTGGGCCGGGCACGGTGGCTCACAA-TGTAATCCCAGC
homo_17_ia  AAGGCACCATGAAAAGTGAGAACTGGGCCGGGCACGGTGGCTCACAA-TGTAATCCCAGC
homo_21_ia  AAGGCACCATGAAAAGTGAGAACTGGGCCGGGCACGGTGGCTCACAA-TGTAATCCCAGC
homo_28_ia  AAGGCACCATGAAAAGTGAGAACTGGGCCGGGCACGGTGGCTCACAA-TGTAATCCCAGC
homo_32_ia  AAGGCACCACTAAAAGTGGGAACTAGGCTGGGCACAGTGGCTCACACCTGTAATCCCAGC
homo_25_ia  AAGGCACCACTAAAAGTGGGAACTAGGCTGGGCACAGTGGCTCACACCTGTAATCCCAGC
pan_1_iar   AAGAC-------------------------------------------------------
pan_3_iar   AAGGT-------------------------------------------------------
pan_8_ia    AAGCT-------------------------------------------------------
pan_10_ia   AAGGC-------------------------------------------------------
pan_6_iar   AAGGCACCATGAAAAGTGAGAACTGGGCCAGGCACGGTGGCTCACAG-TGTAATCCCAGC
pan_4_iar   AAAGG-------------------------------------------------------
pan_7_iar   AAGGC-------------------------------------------------------
pan_9_ia    AAGGT-------------------------------------------------------
pan_11_ia   AAGGC-------------------------------------------------------


homo_1_ia   ------------------------------------------------------------
homo_4_ia   ------------------------------------------------------------
homo_2_ia   ------------------------------------------------------------
homo_8_ia   ------------------------------------------------------------
homo_5_ia   ------------------------------------------------------------
homo_7_ia   ------------------------------------------------------------
homo_11_ia  ------------------------------------------------------------
homo_12_ia  ------------------------------------------------------------
homo_13_ia  ------------------------------------------------------------
homo_14_ia  ------------------------------------------------------------
homo_16_ia  ------------------------------------------------------------
homo_19_ia  ------------------------------------------------------------
homo_15_ia  ------------------------------------------------------------
homo_23_ia  ------------------------------------------------------------
homo_20_ia  ------------------------------------------------------------
homo_22_ia  ------------------------------------------------------------
homo_24_ia  ------------------------------------------------------------
homo_27_ia  ------------------------------------------------------------
homo_26_ia  ------------------------------------------------------------
homo_30_ia  ------------------------------------------------------------
homo_29_ia  ------------------------------------------------------------
homo_31_ia  ------------------------------------------------------------
homo_3_ia   ACATTGGGAGGCTGAGGT------------------CAAGAGTTGGAGGCCAG-CCTGTC
homo_6_ia   ACATTGGGAGGCTGAGGT------------------CAAGAGTTGGAGGCCAG-CCTGTC
homo_10_ia  ACATTGGGAGGCTGAGGC------------------CAAGAGTTGGAGGCCAG-CCTGTC
homo_17_ia  ACATTGGGAGGCTGAGGC------------------CAAGAGTTGGAGGCCAG-CCTGTC
homo_21_ia  ACATTGGGAGGCTGAGGT------------------CAAGAGTTGGAGGCCAG-CCTGTC
homo_28_ia  ACATTGGGAGGCTGAGGT------------------CAAGAGTTGGAGGCCAG-CCTGTC
homo_32_ia  ATTTTGGGAGGCTGAGGCAGGTGGATCACCTGAAGTCAGGAGTTCAAGACCAG-CCTGGC
homo_25_ia  ATTTTGGGAGGCTGAGGCAGGTGGATCACCTGAAGTCAGGAGTTCAAGACCAG-CCTGGC
pan_1_iar   ------------------------------------------------------------
pan_3_iar   ------------------------------------------------------------
pan_8_ia    ------------------------------------------------------------
pan_10_ia   ------------------------------------------------------------
pan_6_iar   ACATTGGGAGGCTGAGGT------------------CAAGAGTTGGAGGCCAGTCCTGTC
pan_4_iar   ------------------------------------------------------------
pan_7_iar   ------------------------------------------------------------
pan_9_ia    ------------------------------------------------------------
pan_11_ia   ------------------------------------------------------------


homo_1_ia   ------------------------------------------------------------
homo_4_ia   ------------------------------------------------------------
homo_2_ia   ------------------------------------------------------------
homo_8_ia   ------------------------------------------------------------
homo_5_ia   ------------------------------------------------------------
homo_7_ia   ------------------------------------------------------------
homo_11_ia  ------------------------------------------------------------
homo_12_ia  ------------------------------------------------------------
homo_13_ia  ------------------------------------------------------------
homo_14_ia  ------------------------------------------------------------
homo_16_ia  ------------------------------------------------------------
homo_19_ia  ------------------------------------------------------------
homo_15_ia  ------------------------------------------------------------
homo_23_ia  ------------------------------------------------------------
homo_20_ia  ------------------------------------------------------------
homo_22_ia  ------------------------------------------------------------
homo_24_ia  ------------------------------------------------------------
homo_27_ia  ------------------------------------------------------------
homo_26_ia  ------------------------------------------------------------
homo_30_ia  ------------------------------------------------------------
homo_29_ia  ------------------------------------------------------------
homo_31_ia  ------------------------------------------------------------
homo_3_ia   CAACATGGT---------------------------------------------------
homo_6_ia   CAACATGGT---------------------------------------------------
homo_10_ia  CAACATGGT---------------------------------------------------
homo_17_ia  CAACATGGT---------------------------------------------------
homo_21_ia  CAACATGGT---------------------------------------------------
homo_28_ia  CAACATGGT---------------------------------------------------
homo_32_ia  CAACATTGTGTCCAGAATTGGTTCCTGCCGGTGGGTTCATGGTCTTGCTGACTTCAAGAA
homo_25_ia  CAACATTGTGTCCAGAATTGGTTCCTGCCGGTGGGTTCATGGTCTTGCTGACTTCAAGAA
pan_1_iar   ------------------------------------------------------------
pan_3_iar   ------------------------------------------------------------
pan_8_ia    ------------------------------------------------------------
pan_10_ia   ------------------------------------------------------------
pan_6_iar   CAACATGGC---------------------------------------------------
pan_4_iar   ------------------------------------------------------------
pan_7_iar   ------------------------------------------------------------
pan_9_ia    ------------------------------------------------------------
pan_11_ia   ------------------------------------------------------------


homo_1_ia   ------------------------------------------------------------
homo_4_ia   ------------------------------------------------------------
homo_2_ia   ------------------------------------------------------------
homo_8_ia   ------------------------------------------------------------
homo_5_ia   ------------------------------------------------------------
homo_7_ia   ------------------------------------------------------------
homo_11_ia  ------------------------------------------------------------
homo_12_ia  ------------------------------------------------------------
homo_13_ia  ------------------------------------------------------------
homo_14_ia  ------------------------------------------------------------
homo_16_ia  ------------------------------------------------------------
homo_19_ia  ------------------------------------------------------------
homo_15_ia  ------------------------------------------------------------
homo_23_ia  ------------------------------------------------------------
homo_20_ia  ------------------------------------------------------------
homo_22_ia  ------------------------------------------------------------
homo_24_ia  ------------------------------------------------------------
homo_27_ia  ------------------------------------------------------------
homo_26_ia  ------------------------------------------------------------
homo_30_ia  ------------------------------------------------------------
homo_29_ia  ------------------------------------------------------------
homo_31_ia  ------------------------------------------------------------
homo_3_ia   ------------------------------------------------------------
homo_6_ia   ------------------------------------------------------------
homo_10_ia  ------------------------------------------------------------
homo_17_ia  ------------------------------------------------------------
homo_21_ia  ------------------------------------------------------------
homo_28_ia  ------------------------------------------------------------
homo_32_ia  TGAAGCCACAGACCTTTGCAGTGAGTGTTACAGTTCTTAAAGATGGCACGGACCCAAAGA
homo_25_ia  TGAAGCCACAGACCTTTGCAGTGAGTGTTACAGTTCTTAAAGATGGCACGGACCCAAAGA
pan_1_iar   ------------------------------------------------------------
pan_3_iar   ------------------------------------------------------------
pan_8_ia    ------------------------------------------------------------
pan_10_ia   ------------------------------------------------------------
pan_6_iar   ------------------------------------------------------------
pan_4_iar   ------------------------------------------------------------
pan_7_iar   ------------------------------------------------------------
pan_9_ia    ------------------------------------------------------------
pan_11_ia   ------------------------------------------------------------


homo_1_ia   ------------------------------------------------------------
homo_4_ia   ------------------------------------------------------------
homo_2_ia   ------------------------------------------------------------
homo_8_ia   ------------------------------------------------------------
homo_5_ia   ------------------------------------------------------------
homo_7_ia   ------------------------------------------------------------
homo_11_ia  ------------------------------------------------------------
homo_12_ia  ------------------------------------------------------------
homo_13_ia  ------------------------------------------------------------
homo_14_ia  ------------------------------------------------------------
homo_16_ia  ------------------------------------------------------------
homo_19_ia  ------------------------------------------------------------
homo_15_ia  ------------------------------------------------------------
homo_23_ia  ------------------------------------------------------------
homo_20_ia  ------------------------------------------------------------
homo_22_ia  ------------------------------------------------------------
homo_24_ia  ------------------------------------------------------------
homo_27_ia  ------------------------------------------------------------
homo_26_ia  ------------------------------------------------------------
homo_30_ia  ------------------------------------------------------------
homo_29_ia  ------------------------------------------------------------
homo_31_ia  ------------------------------------------------------------
homo_3_ia   ------------------------------------------------------------
homo_6_ia   ------------------------------------------------------------
homo_10_ia  ------------------------------------------------------------
homo_17_ia  ------------------------------------------------------------
homo_21_ia  ------------------------------------------------------------
homo_28_ia  ------------------------------------------------------------
homo_32_ia  GTGAGCGGTAGCAAGGTTTATGGTGAAGAGCAGAAGGACGAAGCTTCCACAGCGTGGAAG
homo_25_ia  GTGAGCGGTAGCAAGGTTTATGGTGAAGAGCAGAAGGACGAAGCTTCCACAGCGTGGAAG
pan_1_iar   ------------------------------------------------------------
pan_3_iar   ------------------------------------------------------------
pan_8_ia    ------------------------------------------------------------
pan_10_ia   ------------------------------------------------------------
pan_6_iar   ------------------------------------------------------------
pan_4_iar   ------------------------------------------------------------
pan_7_iar   ------------------------------------------------------------
pan_9_ia    ------------------------------------------------------------
pan_11_ia   ------------------------------------------------------------


homo_1_ia   ------------------------------------------------------------
homo_4_ia   ------------------------------------------------------------
homo_2_ia   ------------------------------------------------------------
homo_8_ia   ------------------------------------------------------------
homo_5_ia   ------------------------------------------------------------
homo_7_ia   ------------------------------------------------------------
homo_11_ia  ------------------------------------------------------------
homo_12_ia  ------------------------------------------------------------
homo_13_ia  ------------------------------------------------------------
homo_14_ia  ------------------------------------------------------------
homo_16_ia  ------------------------------------------------------------
homo_19_ia  ------------------------------------------------------------
homo_15_ia  ------------------------------------------------------------
homo_23_ia  ------------------------------------------------------------
homo_20_ia  ------------------------------------------------------------
homo_22_ia  ------------------------------------------------------------
homo_24_ia  ------------------------------------------------------------
homo_27_ia  ------------------------------------------------------------
homo_26_ia  ------------------------------------------------------------
homo_30_ia  ------------------------------------------------------------
homo_29_ia  ------------------------------------------------------------
homo_31_ia  ------------------------------------------------------------
homo_3_ia   ------------------------------------------------------------
homo_6_ia   ------------------------------------------------------------
homo_10_ia  ------------------------------------------------------------
homo_17_ia  ------------------------------------------------------------
homo_21_ia  ------------------------------------------------------------
homo_28_ia  ------------------------------------------------------------
homo_32_ia  GGGACCTGAGTAGGTTGCCGCTGCTGACTGGGGTGGCCAGCTTTTATTCCCTTATGGTCC
homo_25_ia  GGGACCTGAGTAGGTTGTCGCTGCTGACTGGGGTGGCCAGCTTTTATTCCCTTATGGTCC
pan_1_iar   ------------------------------------------------------------
pan_3_iar   ------------------------------------------------------------
pan_8_ia    ------------------------------------------------------------
pan_10_ia   ------------------------------------------------------------
pan_6_iar   ------------------------------------------------------------
pan_4_iar   ------------------------------------------------------------
pan_7_iar   ------------------------------------------------------------
pan_9_ia    ------------------------------------------------------------
pan_11_ia   ------------------------------------------------------------


homo_1_ia   ------------------------------------------------------------
homo_4_ia   ------------------------------------------------------------
homo_2_ia   ------------------------------------------------------------
homo_8_ia   ------------------------------------------------------------
homo_5_ia   ------------------------------------------------------------
homo_7_ia   ------------------------------------------------------------
homo_11_ia  ------------------------------------------------------------
homo_12_ia  ------------------------------------------------------------
homo_13_ia  ------------------------------------------------------------
homo_14_ia  ------------------------------------------------------------
homo_16_ia  ------------------------------------------------------------
homo_19_ia  ------------------------------------------------------------
homo_15_ia  ------------------------------------------------------------
homo_23_ia  ------------------------------------------------------------
homo_20_ia  ------------------------------------------------------------
homo_22_ia  ------------------------------------------------------------
homo_24_ia  ------------------------------------------------------------
homo_27_ia  ------------------------------------------------------------
homo_26_ia  ------------------------------------------------------------
homo_30_ia  ------------------------------------------------------------
homo_29_ia  ------------------------------------------------------------
homo_31_ia  ------------------------------------------------------------
homo_3_ia   ------------------------------------------------------------
homo_6_ia   ------------------------------------------------------------
homo_10_ia  ------------------------------------------------------------
homo_17_ia  ------------------------------------------------------------
homo_21_ia  ------------------------------------------------------------
homo_28_ia  ------------------------------------------------------------
homo_32_ia  CCTCCCATGTTCCATTTCTGTCCTATCAGAGTGCCTTTTTTTCAATCATCCCCACGATTG
homo_25_ia  CCTCCCATGTTCCATTTCTGTCCTATCAGAGTGCCTTTTTTTCAATCATCCCCACGATTG
pan_1_iar   ------------------------------------------------------------
pan_3_iar   ------------------------------------------------------------
pan_8_ia    ------------------------------------------------------------
pan_10_ia   ------------------------------------------------------------
pan_6_iar   ------------------------------------------------------------
pan_4_iar   ------------------------------------------------------------
pan_7_iar   ------------------------------------------------------------
pan_9_ia    ------------------------------------------------------------
pan_11_ia   ------------------------------------------------------------


homo_1_ia   ------------------------------------------------------------
homo_4_ia   ------------------------------------------------------------
homo_2_ia   ------------------------------------------------------------
homo_8_ia   ------------------------------------------------------------
homo_5_ia   ------------------------------------------------------------
homo_7_ia   ------------------------------------------------------------
homo_11_ia  ------------------------------------------------------------
homo_12_ia  ------------------------------------------------------------
homo_13_ia  ------------------------------------------------------------
homo_14_ia  ------------------------------------------------------------
homo_16_ia  ------------------------------------------------------------
homo_19_ia  ------------------------------------------------------------
homo_15_ia  ------------------------------------------------------------
homo_23_ia  ------------------------------------------------------------
homo_20_ia  ------------------------------------------------------------
homo_22_ia  ------------------------------------------------------------
homo_24_ia  ------------------------------------------------------------
homo_27_ia  ------------------------------------------------------------
homo_26_ia  ------------------------------------------------------------
homo_30_ia  ------------------------------------------------------------
homo_29_ia  ------------------------------------------------------------
homo_31_ia  ------------------------------------------------------------
homo_3_ia   ------------------------------------------------------------
homo_6_ia   ------------------------------------------------------------
homo_10_ia  ------------------------------------------------------------
homo_17_ia  ------------------------------------------------------------
homo_21_ia  ------------------------------------------------------------
homo_28_ia  ------------------------------------------------------------
homo_32_ia  GCTACTTTTAGAATCCTGCTGATTGGTGCATTTTATAGAGCGTTGATTGGTGCATTTTAC
homo_25_ia  GCTACTTTTAGAATCCTGCTGATTGGTGCATTTTATAGAGCGTTGATTGGTGCATTTTAC
pan_1_iar   ------------------------------------------------------------
pan_3_iar   ------------------------------------------------------------
pan_8_ia    ------------------------------------------------------------
pan_10_ia   ------------------------------------------------------------
pan_6_iar   ------------------------------------------------------------
pan_4_iar   ------------------------------------------------------------
pan_7_iar   ------------------------------------------------------------
pan_9_ia    ------------------------------------------------------------
pan_11_ia   ------------------------------------------------------------


homo_1_ia   ------------------------------------------------------------
homo_4_ia   ------------------------------------------------------------
homo_2_ia   ------------------------------------------------------------
homo_8_ia   ------------------------------------------------------------
homo_5_ia   ------------------------------------------------------------
homo_7_ia   ------------------------------------------------------------
homo_11_ia  ------------------------------------------------------------
homo_12_ia  ------------------------------------------------------------
homo_13_ia  ------------------------------------------------------------
homo_14_ia  ------------------------------------------------------------
homo_16_ia  ------------------------------------------------------------
homo_19_ia  ------------------------------------------------------------
homo_15_ia  ------------------------------------------------------------
homo_23_ia  ------------------------------------------------------------
homo_20_ia  ------------------------------------------------------------
homo_22_ia  ------------------------------------------------------------
homo_24_ia  ------------------------------------------------------------
homo_27_ia  ------------------------------------------------------------
homo_26_ia  ------------------------------------------------------------
homo_30_ia  ------------------------------------------------------------
homo_29_ia  ------------------------------------------------------------
homo_31_ia  ------------------------------------------------------------
homo_3_ia   ------------------------------------------------------------
homo_6_ia   ------------------------------------------------------------
homo_10_ia  ------------------------------------------------------------
homo_17_ia  ------------------------------------------------------------
homo_21_ia  ------------------------------------------------------------
homo_28_ia  ------------------------------------------------------------
homo_32_ia  AATCCTCATGTAAGACAGGGAAGTTCCCCAAGTCCCCACTGGAGCCAGGAAGTCCAGCTG
homo_25_ia  AATCCTCATGTAAGACAGGGAAGTTCCCCAAGTCCCCACTGGAGCCAGGAAGTCCAGCTG
pan_1_iar   ------------------------------------------------------------
pan_3_iar   ------------------------------------------------------------
pan_8_ia    ------------------------------------------------------------
pan_10_ia   ------------------------------------------------------------
pan_6_iar   ------------------------------------------------------------
pan_4_iar   ------------------------------------------------------------
pan_7_iar   ------------------------------------------------------------
pan_9_ia    ------------------------------------------------------------
pan_11_ia   ------------------------------------------------------------


homo_1_ia   ------------------------------------------------------------
homo_4_ia   ------------------------------------------------------------
homo_2_ia   ------------------------------------------------------------
homo_8_ia   ------------------------------------------------------------
homo_5_ia   ------------------------------------------------------------
homo_7_ia   ------------------------------------------------------------
homo_11_ia  ------------------------------------------------------------
homo_12_ia  ------------------------------------------------------------
homo_13_ia  ------------------------------------------------------------
homo_14_ia  ------------------------------------------------------------
homo_16_ia  ------------------------------------------------------------
homo_19_ia  ------------------------------------------------------------
homo_15_ia  ------------------------------------------------------------
homo_23_ia  ------------------------------------------------------------
homo_20_ia  ------------------------------------------------------------
homo_22_ia  ------------------------------------------------------------
homo_24_ia  ------------------------------------------------------------
homo_27_ia  ------------------------------------------------------------
homo_26_ia  ------------------------------------------------------------
homo_30_ia  ------------------------------------------------------------
homo_29_ia  ------------------------------------------------------------
homo_31_ia  ------------------------------------------------------------
homo_3_ia   ---------------------AAACCCCAACTCTACTACAAATACTAAAATTAGCTGGGC
homo_6_ia   ---------------------AAACCCCAACTCTACTAAAAATACTAAAATTAGCTGGGC
homo_10_ia  ---------------------AAACCCCAACTCTACTAAAAATACAAAAATTAGCTGGGC
homo_17_ia  ---------------------AAACCCCAACTCTACTAAAAATACAAAAATTAGCTGGGC
homo_21_ia  ---------------------AAACCCCAACTCTACTACAAATACAAAAATTAGCTGGGC
homo_28_ia  ---------------------AAACCCCAACTCTACTACAAATACAAAAATTAGCTGGGC
homo_32_ia  GCCTCACCTCTGAACATGGTGAAACCCCAACTCAGCTAAAAATACAAAAATTAGCTGGGC
homo_25_ia  GCCTCACCTCTGAACATGGTGAAACCCCAACTCAGCTAAAAATACAAAAATTAGCTGGGC
pan_1_iar   ------------------------------------------------------------
pan_3_iar   ------------------------------------------------------------
pan_8_ia    ------------------------------------------------------------
pan_10_ia   ------------------------------------------------------------
pan_6_iar   ---------------------AAACCCCAACTCTACTAAAAATACTAAAATTAGCTGGGC
pan_4_iar   ------------------------------------------------------------
pan_7_iar   ------------------------------------------------------------
pan_9_ia    ------------------------------------------------------------
pan_11_ia   ------------------------------------------------------------


homo_1_ia   ------------------------------------------------------------
homo_4_ia   ------------------------------------------------------------
homo_2_ia   ------------------------------------------------------------
homo_8_ia   ------------------------------------------------------------
homo_5_ia   ------------------------------------------------------------
homo_7_ia   ------------------------------------------------------------
homo_11_ia  ------------------------------------------------------------
homo_12_ia  ------------------------------------------------------------
homo_13_ia  ------------------------------------------------------------
homo_14_ia  ------------------------------------------------------------
homo_16_ia  ------------------------------------------------------------
homo_19_ia  ------------------------------------------------------------
homo_15_ia  ------------------------------------------------------------
homo_23_ia  ------------------------------------------------------------
homo_20_ia  ------------------------------------------------------------
homo_22_ia  ------------------------------------------------------------
homo_24_ia  ------------------------------------------------------------
homo_27_ia  ------------------------------------------------------------
homo_26_ia  ------------------------------------------------------------
homo_30_ia  ------------------------------------------------------------
homo_29_ia  ------------------------------------------------------------
homo_31_ia  ------------------------------------------------------------
homo_3_ia   ATGGTGGTGGGTTCCTGTAATCCCAGCTACTTGTGAGGTTGAGGCAGGAGAATCATTTGA
homo_6_ia   ATGGTGGTGGGCTCCTGTAATCCCAGCTACTTGTGAGGTTGAAGCAGGAGAATCATTTGA
homo_10_ia  ATGGTGGTGGGTTCCTGTAATCCCAGCTACTTGTGAGGTTGAGGCAGGAGAATCATTTGA
homo_17_ia  ATGGTGGTGGGCTCCTGTAATCCCAGCTACTTGTGAGGTTGAGGCAGGAGAATCATTTGA
homo_21_ia  ATGGTGGTGGGTTCCTGTAATCCCAGCTACTTGTGAGGTTGAGGCAGGAGAATCATTTGA
homo_28_ia  ATGGTGGTGGGTTCCTGTAATCCCAGCTACTTGTGAGGTTGAGGCAGGAGAATCATTTGA
homo_32_ia  ATGGTAGCAGACACCTGTAATCCCAGCTACTTGGGAGGCTGAGGCAGGAGAATTGCTTGA
homo_25_ia  ATGGTAGCAGACACCTGTAATCCCAGCTACTTGGGAGGCTGAGGCAGGAGAATTGCTTGA
pan_1_iar   ------------------------------------------------------------
pan_3_iar   ------------------------------------------------------------
pan_8_ia    ------------------------------------------------------------
pan_10_ia   ------------------------------------------------------------
pan_6_iar   ATGGTGGTGGGTTCCTGTAATCCCAGCTACTTGTGAGGTTGAGGCAGGAGAATCATTTGA
pan_4_iar   ------------------------------------------------------------
pan_7_iar   ------------------------------------------------------------
pan_9_ia    ------------------------------------------------------------
pan_11_ia   ------------------------------------------------------------


homo_1_ia   ------------------------------------------------------------
homo_4_ia   ------------------------------------------------------------
homo_2_ia   ------------------------------------------------------------
homo_8_ia   ------------------------------------------------------------
homo_5_ia   ------------------------------------------------------------
homo_7_ia   ------------------------------------------------------------
homo_11_ia  ------------------------------------------------------------
homo_12_ia  ------------------------------------------------------------
homo_13_ia  ------------------------------------------------------------
homo_14_ia  ------------------------------------------------------------
homo_16_ia  ------------------------------------------------------------
homo_19_ia  ------------------------------------------------------------
homo_15_ia  ------------------------------------------------------------
homo_23_ia  ------------------------------------------------------------
homo_20_ia  ------------------------------------------------------------
homo_22_ia  ------------------------------------------------------------
homo_24_ia  ------------------------------------------------------------
homo_27_ia  ------------------------------------------------------------
homo_26_ia  ------------------------------------------------------------
homo_30_ia  ------------------------------------------------------------
homo_29_ia  ------------------------------------------------------------
homo_31_ia  ------------------------------------------------------------
homo_3_ia   ACCCGGGAAGAAGAGGTTGCAGTGAGGTGACATCACACCACTGCACTCTAGCCTGGGCGA
homo_6_ia   ATCTGGGAAGCAGAGGTTGCAGTGAGGTGACATCACACCACTGCACTCTAGCCTGGGCGA
homo_10_ia  ACCCGGGAAGCAGAGGTTGCAGTGAGGTGACATCACACCACTGCACTCCAGCCTGGGTGA
homo_17_ia  ACCCGGGAAGCAGAGGTTGCAGTGAGGTGACATCACACCACTGCACTCCAGCCTGGGCGA
homo_21_ia  ACCCGGGAAGCAGAGGTTGCAGTGAGGTGACATCACACCACTGCACTCTAGCCTGGGCGA
homo_28_ia  ACCCGGGAAGCAGAGGTTGCAGTGAGGTGACATCACACCACTGCACTCTAGCCTGGGCGA
homo_32_ia  ACCCGGGAGCTGGAGGTTGCAGTGAGGCGAGATTGCGCCACTGCACTCCAGCCTGGGCGA
homo_25_ia  ACCCGGGAGCTGGAGGTTGCAGTGAGGCGAGATTGCGCCACTGCACTCCAGCCTGGGCGA
pan_1_iar   ------------------------------------------------------------
pan_3_iar   ------------------------------------------------------------
pan_8_ia    ------------------------------------------------------------
pan_10_ia   ------------------------------------------------------------
pan_6_iar   ACCCGGGAAGCAGAGGTTGCAGTGAGGTGACCTCACACCACTGCACTCCAGCCTGGGCGA
pan_4_iar   ------------------------------------------------------------
pan_7_iar   ------------------------------------------------------------
pan_9_ia    ------------------------------------------------------------
pan_11_ia   ------------------------------------------------------------


homo_1_ia   -----------------------A-----CTAGC-AG------TGGGGACC----AGGCA
homo_4_ia   -----------------------A-----CTAGA-AG------TGGGTACC----ATGCA
homo_2_ia   -----------------------A-----ATAGA-AG------TGGGGAATCAAAAGTCA
homo_8_ia   -----------------------A-----CAGGC-AA------TGGGGATG----AGGCA
homo_5_ia   -----------------------A-----ATAGA-AG------TGGGGACC----ACTCA
homo_7_ia   -----------------------A-----CTAGA-AG------TGGGTACC----AGGCA
homo_11_ia  -----------------------T-----CTAGA-AG------TGAGAACC----AGGCA
homo_12_ia  -----------------------A-----CTAGA-AG------TGGGTACC----AGGCA
homo_13_ia  -----------------------A-----ATAGA-AG------TGGGGACC----AGTCA
homo_14_ia  -----------------------A-----CTAGA-AG------TGGGTACC----ATGCA
homo_16_ia  -----------------------T-----CTAGA-AG------TGAGAACC----AGGCA
homo_19_ia  -----------------------A-----CAGGC-AA------TGGGGATG----AGGCA
homo_15_ia  -----------------------A-----CTAGA-AG------TGGGTACC----AGGCA
homo_23_ia  -----------------------A-----CTAGA-AG------TGGGTACC----AGGCA
homo_20_ia  -----------------------A-----CTAGA-AG------TGGGTACC----AGGCA
homo_22_ia  -----------------------A-----ATAGA-AG------TGGGGAATCAAAAGTCA
homo_24_ia  -----------------------T-----CTAGA-AG------TGAGAACC----AGGCA
homo_27_ia  -----------------------A-----CTAGA-AG------TGGGTACC----AGGCA
homo_26_ia  -----------------------A-----CAGGC-AA------TGGGGATG----AGGCA
homo_30_ia  -----------------------A-----CTAGA-AG------TGGGTACC----AGGCA
homo_29_ia  -----------------------A-----ATAGA-AG------TGGGGAATCAAAAGTCA
homo_31_ia  -----------------------T-----CTAGA-AG------TGAGAACC----AGGCA
homo_3_ia   CAGAAGGAGACTTGGTCTCAAAAAA----AAAAACAAAAAAATGTGGAAGT----GGGTA
homo_6_ia   CACAGGGAGACTTGGTCTCAAAAA-----AAAAACAAAACAATGTGGAAGT----GGGTA
homo_10_ia  CAGAGGGAGACTTGGTCTCAAAAG-----AAAAACAAAAAAATGTGGAAGT----GGGCA
homo_17_ia  CAGAGGGAGACTTGGTCTCAAAAG-----AAAAACAAAAAAATGTGGAAGT----GGGCA
homo_21_ia  CACAGGGAGACTTGGTCTCAAAAAAAAAACAAAACAAAACAATGTGGAAGT----GGGCA
homo_28_ia  CACAGGGAGACTTGGTCTCAAAAAAAAAAAAAAACAAAACAATGTGGAAGT----GGGCA
homo_32_ia  CAGAGGGAGACTCTGTCTCAAAAA-----AAAAA-AA------GTGGAACT----GGGCA
homo_25_ia  CAGAGGGAGACTCTGTCTCAAAAA-----AAAAA-AA------GTGGAACT----GGGCA
pan_1_iar   -----------------------A-----CTAGC-AG------TGGGGACC----AGGCA
pan_3_iar   -----------------------A-----CTAGA-AG------TGGGTACC----AGGCA
pan_8_ia    -----------------------A-----CAGGC-AA------TGGGGATG----AGGCA
pan_10_ia   -----------------------A-----CTAGA-AG------TGGGTACC----AGGCA
pan_6_iar   AAAAGGGAGACTTGGTCTCAAAAA-----AAAAA-AAAAAAATGTGGAAGT----GGGCA
pan_4_iar   -----------------------A-----ATAGA-AG------TGGGGACC----AGTCA
pan_7_iar   -----------------------A-----CTAGA-AG------TGGGTACC----AGGCA
pan_9_ia    -----------------------T-----CTAGA-AG------TGAGAACC----AGGCA
pan_11_ia   -----------------------A-----CTAGA-AG------TGGGTACC----AGGCA


homo_1_ia   G-----------GTTTCAAGGAGAAAGAGGGATGGAGAAAAGACAGAGAGT----GGGAG
homo_4_ia   G-----------AATCCAAGGGGGAA-CAGGATGGAGAAAAGACAGAAGGA----GGAGC
homo_2_ia   G-----------AATCAAAAGGGAAC-AGGGATTGAGAAAAGACAAAGAGAACAGGGAGC
homo_8_ia   A-----------AATCCGGAGGGAAA-AGGGGTTGGACAAAATC--AGAGA----GGGAA
homo_5_ia   G-----------AATCCAAAGGGAAA-AGGGATTGAGAAAAGACAAAGAGAACAGGGAGC
homo_7_ia   G-----------AATCCAAGAGGGAG-CAGGATGGAGAAGAGACAGAAGGA----GGAGC
homo_11_ia  G-----------AACCCAAGGGGGAG-CGGGATGGAGAAGAGACAGAAGGA----GGAGC
homo_12_ia  G-----------AATCCAAGGGGGAA-AGGGATGGAGAAGAGACAGAAGGA----GGGGC
homo_13_ia  G-----------AATTGAAAGAGAAA-AGGGACCAAGAAAACTCAGAGAGAACAGGGAGC
homo_14_ia  G-----------AATCCAAGGGGGAA-CAGGATGGAGAAAAGACAGAAGGA----GGAGC
homo_16_ia  G-----------AACCCAAGGGGGAG-CGGGATGGAGAAGAGACAGAAGGA----GGAGC
homo_19_ia  A-----------AATCCGGAGGGAAA-AGGGGTTGGACAAAATC--AGAGA----GGGAA
homo_15_ia  G-----------AATCCAAGGGGGAA-AGGGATGGAGAAGAGACAGAAGGA----GGGGC
homo_23_ia  G-----------AATCCAAGGGGGAA-AGGGATGGAGAAGAGACAGAAGGA----GGGGC
homo_20_ia  G-----------AATCCAAGAGGGAG-CAGGATGGAGAAGAGACAGAAGGA----GGAGC
homo_22_ia  GAATCAAAAGGGAATCAAAAGGGAAC-AGGGATTGAGAAAAGACAAAGAGAACAGGGAGC
homo_24_ia  G-----------AATCCAAGGGGGAG-CGGGATGGAGAAGAGACAGAAGGA----GGAGC
homo_27_ia  G-----------AATCCAAGAGGGAG-CAGGATGGAGAAGAGACAGAAGGA----GGAGC
homo_26_ia  A-----------AATCCGGAGGGAAA-AGGGGTTGGACAAAATC--AGAGA----GGGAA
homo_30_ia  G-----------AATCCAAGGGGGAA-AGGGATGGAGAAGAGACAGAAGGA----GGGGC
homo_29_ia  GAATCAAAAGGGAATCAAAAGGGAAC-AGGGATTGAGAAAAGACAAAGAGAACAGGGAGC
homo_31_ia  G-----------AATCCAAGGGGGAG-CGGGATGGAGAAGAGACAGAAGGA----GGAGC
homo_3_ia   G-----------GATCCAAGGGGAAAACAGGGTGAAGAAAACTCAGAGAGA----GGGAC
homo_6_ia   G-----------GATCCAAGGGGAAAACAGAGTGAAGAAAAGTCAGAGAGA----GGGAC
homo_10_ia  G-----------GATCCAAGGGGAAAACAGGGTGAAGAAAAGTCAGAGAGA----GGGAC
homo_17_ia  G-----------GATCCAAGGGGAAAACAGGGTGAAGAAAAGTCAGAGAGA----GGGAC
homo_21_ia  G-----------GATCCAAGGGGAAAACAGAGTGAAGAAAAGTCAGAGAGA----GGGAC
homo_28_ia  G-----------GATCCAAGGGGAAAACAGAGTGAAGAAAAGTCAGAGAGA----GGGAC
homo_32_ia  G-----------GATCCAAGGGTAAAACAGGGTGGAGAAAAGTCAGAGAGA----GGGAA
homo_25_ia  G-----------GATCCAAGGGTAAAACAGGGTGGAGAAAAGTCAGAGAGA----GGGAA
pan_1_iar   G-----------GTTTCAAGGAGAAAGAGGGATGCAGAAAAGACAGAGAGT----GGGAG
pan_3_iar   G-----------AATCCAAGGGAGAA-CAGGATGGAGAAGAGACAGAAGGA----GGAGC
pan_8_ia    A-----------AATCTGGAGGGCAA-AGGGGTTGGACAAAATC--AGAGA----GGGAA
pan_10_ia   G-----------AATCCAAGGGGGAA-AGGGATGGAGAAGAGACAGAAGGA----GGGGC
pan_6_iar   G-----------GATCCAAGGGGAAAACAGGGTGAAGAAAAGTCAGAGAGA----GGGAC
pan_4_iar   G-----------AATTGAAAGAGAAA-AGGGACCAAGAAAACTCAGAGAGAACAGGGAGC
pan_7_iar   G-----------AATCCAAGGGGGAA-AGGGATGGAGAAGAGACAGAAGGA----GGGAT
pan_9_ia    G-----------AACCCAAGGGGGAG-CGGGATGGAGAAGAGACAGAAGGA----GGAGC
pan_11_ia   G-----------AATCCAAGGGGGAA-AGGGATGGAGAAGAGACAGAAGGA----GGGGC


homo_1_ia   AAGCAGCAG-GGAGGAGAGTCGCTGATGTCCG----GGATGT-GGATAAA----------
homo_4_ia   A-----CTG-GGACAGGAGCAGCTGACTCATGTCCTGGATGCGGAGTGAA----------
homo_2_ia   A-----CTGAGGACAGGAGCAGCTGATTTATG----GGATGA-CAATGAA----------
homo_8_ia   AAGTGGCAG-AGAGGAGAACAGCTGATGTCTG----GGATGT-AAATAAA----------
homo_5_ia   A-----CTGAGGACAGGAGCAGCTGATTTATG----GGATGA-GAATGAA----------
homo_7_ia   A-----CTGAGGACAGGAGCAGCTGACTGATGTCCTGGATGTGGAGTGAA----------
homo_11_ia  A-----CTGAGGACAGGAGCAGCTGACTGATGTCCTGGATGTGGAGTGAA----------
homo_12_ia  G-----CTGAGGAAAAAAGCAG----CTGAAGTCCTTGATGTGGAGTGAA----------
homo_13_ia  A-----GCGAGGACAGGAGCAGCTGATTTATT----GGATGA-GAATGAA----------
homo_14_ia  A-----CTG-GGACAGGAGCAGCTGACTCATGTCCTGGATGTGGAGTGAA----------
homo_16_ia  A-----CTGAGGACAGGAGCAGCTGACTGATGTCCTGGATGTGGAGTGAA----------
homo_19_ia  AAGTGGCAG-AGAGGAGAACAGCTGATGTCTG----GGATGT-AAATAAA----------
homo_15_ia  G-----CTGAGGAAAAAAGCAG----CTGAAGTCCTTGATGTGGAGTGAA----------
homo_23_ia  G-----CTGAGGAAAAAAGCAG----CTGAAGTCCTTGATGTGGAGTGAA----------
homo_20_ia  A-----CTGAGGACAGGAGCAGCTGACTGATGTCCTGGATGTGGAGTGAA----------
homo_22_ia  A-----CTGAGGACAGGAGCAGCTGATTTATG----GGATGA-GAATGAA----------
homo_24_ia  A-----CTGAGGACAGGAGCAGCTGACTGATGTCCTGGATGTTGAGTGAA----------
homo_27_ia  A-----CTGAGGACAGGAGCAGCTGACTGATGTCCTGGATGTGGAGTGAA----------
homo_26_ia  AAGTGGCAG-AGAGGAGAACAGCTGATGTCTG----GGATGT-AAATAAA----------
homo_30_ia  G-----CTGAGGAAAAAAGCAG----CTGAAGTCCTTGATGTGGAGTGAA----------
homo_29_ia  A-----CTGAGGACAGGAGCAGCTGATTTATG----GGATGA-GAATGAA----------
homo_31_ia  A-----CTGAGGACAGGAGCAGCTGACTGATGTCCTGGATGTTGAGTGAA----------
homo_3_ia   AACAAGCAG-GGAGGGGAGGAGCTGCTATGCA----GGATGT-GGAGTTTAAGTTCAGAA
homo_6_ia   AAGAAGCAG-GGAGGGGAGGAGCTGCTATCCA----GGATGT-GGAGTTTAAGTTCAGAA
homo_10_ia  AAGAAGCAG-GGAGGGGAGGAGCTGCTCTCCA----GGATGT-GGAGTTTAAGTTCAGAA
homo_17_ia  AAGAAGCAG-GGAGGGGAGGAGCTGCTATCCA----GGATGT-GGAGTTTAAGTTCAGAA
homo_21_ia  AACAAGCAG-GGAGGGGAGGAGCTGCTATCCA----GGATGT-GGAGTTTAAGTTCAGAA
homo_28_ia  AACAAGCAG-GGAGGGGAGGAGCTGCTATCCA----GGATGT-GGAGTTTAAGTTCAGAA
homo_32_ia  AAGAAGCAG-GGAAGAGAGCAGCTGATATCCA----GGATGT-GAAGTATAAGTTCAGAA
homo_25_ia  AAGAAGCAG-GGAAGAGAGCAGCTGATATCCA----GGATGT-GAAGTATAAGTTCAGAA
pan_1_iar   AAGCAGCAG-GGAGGAGAGTCGCTGATGTCCA----GGATGT-GGATAAA----------
pan_3_iar   A-----CTGAGGACAGGAGCAGCTGACTGATGTCCTGGATGTGGAGTGAA----------
pan_8_ia    AAGTGGCAG-AG--GAGAACAGCTGATGTCTG----GGATGT-AAATAAA----------
pan_10_ia   G-----CTGAGGAAAAAAGCAG----CTGAAGTCTTTGATGTGGAGTGAA----------
pan_6_iar   AAGAAGCAG-GGAGAGGAGGAGCTGCTATCCA----GGATGT-GGAGTTTAAGTTCAGAA
pan_4_iar   A-----CCGAGGACAGGAGCAGCTGATTTATT----GGATGA-GAATGAA----------
pan_7_iar   G-----CTGAGGATAAAAGCAG----CTGAAGTCCTTGATATGGAGTGAA----------
pan_9_ia    A-----CTGAGGACAGGAGCAGCTGATTGATGTCCTGGATGTGGAGTGAA----------
pan_11_ia   G-----CTGAGGAAAAAAGCAG----CTGAAGTCTTTGATGTGGAGTGAA----------


homo_1_ia   ------------------------------------------------------------
homo_4_ia   ------------------------------------------------------------
homo_2_ia   ------------------------------------------------------------
homo_8_ia   ------------------------------------------------------------
homo_5_ia   ------------------------------------------------------------
homo_7_ia   ------------------------------------------------------------
homo_11_ia  ------------------------------------------------------------
homo_12_ia  ------------------------------------------------------------
homo_13_ia  ------------------------------------------------------------
homo_14_ia  ------------------------------------------------------------
homo_16_ia  ------------------------------------------------------------
homo_19_ia  ------------------------------------------------------------
homo_15_ia  ------------------------------------------------------------
homo_23_ia  ------------------------------------------------------------
homo_20_ia  ------------------------------------------------------------
homo_22_ia  ------------------------------------------------------------
homo_24_ia  ------------------------------------------------------------
homo_27_ia  ------------------------------------------------------------
homo_26_ia  ------------------------------------------------------------
homo_30_ia  ------------------------------------------------------------
homo_29_ia  ------------------------------------------------------------
homo_31_ia  ------------------------------------------------------------
homo_3_ia   A-----------------------------------------------------------
homo_6_ia   A-----------------------------------------------------------
homo_10_ia  A-----------------------------------------------------------
homo_17_ia  A-----------------------------------------------------------
homo_21_ia  A-----------------------------------------------------------
homo_28_ia  A-----------------------------------------------------------
homo_32_ia  GTGAGTCCTTTTTTTTTTTTTTTTTCTGAGACGGAGTCTTGCTCTGTCGCCCAGGCTGGG
homo_25_ia  GTGAGTCCTTTTTTTTTTTTTT-TTCTGAGACGGAGTCTTGCTCTGTCGCCCAGGCTGGG
pan_1_iar   ------------------------------------------------------------
pan_3_iar   ------------------------------------------------------------
pan_8_ia    ------------------------------------------------------------
pan_10_ia   ------------------------------------------------------------
pan_6_iar   A-----------------------------------------------------------
pan_4_iar   ------------------------------------------------------------
pan_7_iar   ------------------------------------------------------------
pan_9_ia    ------------------------------------------------------------
pan_11_ia   ------------------------------------------------------------


homo_1_ia   ------------------------------------------------------------
homo_4_ia   ------------------------------------------------------------
homo_2_ia   ------------------------------------------------------------
homo_8_ia   ------------------------------------------------------------
homo_5_ia   ------------------------------------------------------------
homo_7_ia   ------------------------------------------------------------
homo_11_ia  ------------------------------------------------------------
homo_12_ia  ------------------------------------------------------------
homo_13_ia  ------------------------------------------------------------
homo_14_ia  ------------------------------------------------------------
homo_16_ia  ------------------------------------------------------------
homo_19_ia  ------------------------------------------------------------
homo_15_ia  ------------------------------------------------------------
homo_23_ia  ------------------------------------------------------------
homo_20_ia  ------------------------------------------------------------
homo_22_ia  ------------------------------------------------------------
homo_24_ia  ------------------------------------------------------------
homo_27_ia  ------------------------------------------------------------
homo_26_ia  ------------------------------------------------------------
homo_30_ia  ------------------------------------------------------------
homo_29_ia  ------------------------------------------------------------
homo_31_ia  ------------------------------------------------------------
homo_3_ia   ------------------------------------------------------------
homo_6_ia   ------------------------------------------------------------
homo_10_ia  ------------------------------------------------------------
homo_17_ia  ------------------------------------------------------------
homo_21_ia  ------------------------------------------------------------
homo_28_ia  ------------------------------------------------------------
homo_32_ia  GCTAGAGTGCAGTGGCGCGATCTCAGCTCACTGCAAGCTCCGCCTCCCGGGTTCACATTA
homo_25_ia  GCTAGAGTGCAGTGGCGCGATCTCAGCTCACTGCAAGCTCCGCCTCCCGGGTTCACATTA
pan_1_iar   ------------------------------------------------------------
pan_3_iar   ------------------------------------------------------------
pan_8_ia    ------------------------------------------------------------
pan_10_ia   ------------------------------------------------------------
pan_6_iar   ------------------------------------------------------------
pan_4_iar   ------------------------------------------------------------
pan_7_iar   ------------------------------------------------------------
pan_9_ia    ------------------------------------------------------------
pan_11_ia   ------------------------------------------------------------


homo_1_ia   ------------------------------------------------------------
homo_4_ia   ------------------------------------------------------------
homo_2_ia   ------------------------------------------------------------
homo_8_ia   ------------------------------------------------------------
homo_5_ia   ------------------------------------------------------------
homo_7_ia   ------------------------------------------------------------
homo_11_ia  ------------------------------------------------------------
homo_12_ia  ------------------------------------------------------------
homo_13_ia  ------------------------------------------------------------
homo_14_ia  ------------------------------------------------------------
homo_16_ia  ------------------------------------------------------------
homo_19_ia  ------------------------------------------------------------
homo_15_ia  ------------------------------------------------------------
homo_23_ia  ------------------------------------------------------------
homo_20_ia  ------------------------------------------------------------
homo_22_ia  ------------------------------------------------------------
homo_24_ia  ------------------------------------------------------------
homo_27_ia  ------------------------------------------------------------
homo_26_ia  ------------------------------------------------------------
homo_30_ia  ------------------------------------------------------------
homo_29_ia  ------------------------------------------------------------
homo_31_ia  ------------------------------------------------------------
homo_3_ia   ------------------------------------------------------------
homo_6_ia   ------------------------------------------------------------
homo_10_ia  ------------------------------------------------------------
homo_17_ia  ------------------------------------------------------------
homo_21_ia  ------------------------------------------------------------
homo_28_ia  ------------------------------------------------------------
homo_32_ia  TTCTCCTGCCTCAGCCTCCCGAGTAGCTGGGACTACAGGCGCCCGCCACCACGCCCGGCT
homo_25_ia  TTCTCCTGCCTCAGCCTCCCGAGTAGCTGGGACTACAGGCGCCCGCCACCACGCCCGGCT
pan_1_iar   ------------------------------------------------------------
pan_3_iar   ------------------------------------------------------------
pan_8_ia    ------------------------------------------------------------
pan_10_ia   ------------------------------------------------------------
pan_6_iar   ------------------------------------------------------------
pan_4_iar   ------------------------------------------------------------
pan_7_iar   ------------------------------------------------------------
pan_9_ia    ------------------------------------------------------------
pan_11_ia   ------------------------------------------------------------


homo_1_ia   ------------------------------------------------------------
homo_4_ia   ------------------------------------------------------------
homo_2_ia   ------------------------------------------------------------
homo_8_ia   ------------------------------------------------------------
homo_5_ia   ------------------------------------------------------------
homo_7_ia   ------------------------------------------------------------
homo_11_ia  ------------------------------------------------------------
homo_12_ia  ------------------------------------------------------------
homo_13_ia  ------------------------------------------------------------
homo_14_ia  ------------------------------------------------------------
homo_16_ia  ------------------------------------------------------------
homo_19_ia  ------------------------------------------------------------
homo_15_ia  ------------------------------------------------------------
homo_23_ia  ------------------------------------------------------------
homo_20_ia  ------------------------------------------------------------
homo_22_ia  ------------------------------------------------------------
homo_24_ia  ------------------------------------------------------------
homo_27_ia  ------------------------------------------------------------
homo_26_ia  ------------------------------------------------------------
homo_30_ia  ------------------------------------------------------------
homo_29_ia  ------------------------------------------------------------
homo_31_ia  ------------------------------------------------------------
homo_3_ia   ------------------------------------------------------------
homo_6_ia   ------------------------------------------------------------
homo_10_ia  ------------------------------------------------------------
homo_17_ia  ------------------------------------------------------------
homo_21_ia  ------------------------------------------------------------
homo_28_ia  ------------------------------------------------------------
homo_32_ia  AATGTGTGTGTGTGTGTGTGTGTGTGTGTGTGTGTGTGTGTGTGTGTGTGTGTGTGTGTG
homo_25_ia  AATTTGTGTGTGTGTGTGTGTGTGTGTGTGTGTGTGTGTGTGTG----------------
pan_1_iar   ------------------------------------------------------------
pan_3_iar   ------------------------------------------------------------
pan_8_ia    ------------------------------------------------------------
pan_10_ia   ------------------------------------------------------------
pan_6_iar   ------------------------------------------------------------
pan_4_iar   ------------------------------------------------------------
pan_7_iar   ------------------------------------------------------------
pan_9_ia    ------------------------------------------------------------
pan_11_ia   ------------------------------------------------------------


homo_1_ia   ------------------------------------------------------------
homo_4_ia   ------------------------------------------------------------
homo_2_ia   ------------------------------------------------------------
homo_8_ia   ------------------------------------------------------------
homo_5_ia   ------------------------------------------------------------
homo_7_ia   ------------------------------------------------------------
homo_11_ia  ------------------------------------------------------------
homo_12_ia  ------------------------------------------------------------
homo_13_ia  ------------------------------------------------------------
homo_14_ia  ------------------------------------------------------------
homo_16_ia  ------------------------------------------------------------
homo_19_ia  ------------------------------------------------------------
homo_15_ia  ------------------------------------------------------------
homo_23_ia  ------------------------------------------------------------
homo_20_ia  ------------------------------------------------------------
homo_22_ia  ------------------------------------------------------------
homo_24_ia  ------------------------------------------------------------
homo_27_ia  ------------------------------------------------------------
homo_26_ia  ------------------------------------------------------------
homo_30_ia  ------------------------------------------------------------
homo_29_ia  ------------------------------------------------------------
homo_31_ia  ------------------------------------------------------------
homo_3_ia   ------------------------------------------------------------
homo_6_ia   ------------------------------------------------------------
homo_10_ia  ------------------------------------------------------------
homo_17_ia  ------------------------------------------------------------
homo_21_ia  ------------------------------------------------------------
homo_28_ia  ------------------------------------------------------------
homo_32_ia  TGTGTTTAGTAGAGACGGGGTTTCACCATGCTAGCCAGGATGTTCTCGATCTCCTGACCT
homo_25_ia  ----TTTAGTAGAGACGGGGTTTCACCATGCTAGCCAGGATGTTCTCGATCTCCTGACCT
pan_1_iar   ------------------------------------------------------------
pan_3_iar   ------------------------------------------------------------
pan_8_ia    ------------------------------------------------------------
pan_10_ia   ------------------------------------------------------------
pan_6_iar   ------------------------------------------------------------
pan_4_iar   ------------------------------------------------------------
pan_7_iar   ------------------------------------------------------------
pan_9_ia    ------------------------------------------------------------
pan_11_ia   ------------------------------------------------------------


homo_1_ia   ----------------------AGCTCAAATC-----------C----------------
homo_4_ia   ----------------------AGTTCAGGTCAAGGGTCGG-TC----------------
homo_2_ia   ----------------------AGCAAAGGTCAGGGATGAG-TC----------------
homo_8_ia   ----------------------AGCTCAGGTC-----------C----------------
homo_5_ia   ----------------------AGCAAAGGTCAGGGATGAG-TC----------------
homo_7_ia   ----------------------AGCTCAGGTCAGGGGTGGG-TC----------------
homo_11_ia  ----------------------AGCTCAGGTCAGGGGTGGG-TC----------------
homo_12_ia  ----------------------AGCCCAGGTCAGGGGTGGG-TC----------------
homo_13_ia  ----------------------AGCAAAGGTCAGGGATTTGT-C----------------
homo_14_ia  ----------------------AGTTCAGGTCAAGGGTCGG-TC----------------
homo_16_ia  ----------------------AGCTCAGGTCAGGGGTGGG-TC----------------
homo_19_ia  ----------------------AGCTCAGGTC-----------C----------------
homo_15_ia  ----------------------AGCCCAGGTCAGGGGTGGG-TC----------------
homo_23_ia  ----------------------AGCCCAGGTCAGGGGTGGG-TC----------------
homo_20_ia  ----------------------AGCTCAGGTCAGGGGTGGG-TC----------------
homo_22_ia  ----------------------AGCAAAGGTCAGGGATGAG-TC----------------
homo_24_ia  ----------------------AGCTCAGGTCAGGGGTGGG-TC----------------
homo_27_ia  ----------------------AGCTCAGGTCAGGGGTGGG-TC----------------
homo_26_ia  ----------------------AGCTCAGGTC-----------C----------------
homo_30_ia  ----------------------AGCCCAGGTCAGGGGTGGG-TC----------------
homo_29_ia  ----------------------AGCAAAGGTCAGGGATGAG-TC----------------
homo_31_ia  ----------------------AGCTCAGGTCAGGGGTGGG-TC----------------
homo_3_ia   ------------------------------------------------------------
homo_6_ia   ------------------------------------------------------------
homo_10_ia  ------------------------------------------------------------
homo_17_ia  ------------------------------------------------------------
homo_21_ia  ------------------------------------------------------------
homo_28_ia  ------------------------------------------------------------
homo_32_ia  TGTGATCCGCCCGCCTTGGCCTCCCAAAGTGCTGGGATTACAAGCGTGAGCCACTGAGCC
homo_25_ia  TGTGATCCGCCCGCCTTGGCCTCCCAAAGTGCTGGGATTACAAGCGTGAGCCACTGAGCC
pan_1_iar   ----------------------AGCTCAAATC-----------C----------------
pan_3_iar   ----------------------AGTTCAGGTCAAGGGTCGG-TC----------------
pan_8_ia    ----------------------AGCTCAGGTC-----------C----------------
pan_10_ia   ----------------------AGCCCAGGTCAGGGGTGGG-TC----------------
pan_6_iar   ------------------------------------------------------------
pan_4_iar   ----------------------AGCAAAGGTCAGGGATTTGTTC----------------
pan_7_iar   ----------------------AGCCCAGGTCAGGGGTGGG-TC----------------
pan_9_ia    ----------------------AGTTCAGGTCAGGGGTGGG-TC----------------
pan_11_ia   ----------------------AGCCCAGGTCAGGGGTGGG-TC----------------


homo_1_ia   ----------------TT-C--CTAAATTTGGAGCCTCTCTTCTCTTTTACCCACA-
homo_4_ia   ----------------CT-TGCCTACATTCTGAGCTTTTCCCTTATGTTACTCACAG
homo_2_ia   ----------------CT-T--CTAAATTCTGAGTCTCTCCCTTACTTTACCCAC--
homo_8_ia   ----------------TTGC--CTTAGTTTGGAGCCTCTCTTCTCCTTTACCCAC--
homo_5_ia   ----------------CC-T--CTAAATTCTGAGCCTCTCCCTTACTTTACCCAC--
homo_7_ia   ----------------CT-TGCCTACATTCTGAGCTTTTCCCCTATGTTACTCACAG
homo_11_ia  ----------------CT-TGCCTACATTCTGAGCTTTTCCCCTGTGTTACTCACAG
homo_12_ia  ----------------CT-TGTCTACGTTCTGAGCTTTTCCCCTATGTTACTCAC--
homo_13_ia  ----------------CT-T--CAAAGTTCTGAGCCTCTGCCTTACTTTACCCACAG
homo_14_ia  ----------------CT-CGCCTACATTCTGAGCTTTTCCCTTATGTTACTCACAG
homo_16_ia  ----------------CT-TGCCTACATTCTGAGCTTTTCCCCTGTGTTACTCAC--
homo_19_ia  ----------------TTGC--CTTAGTTTGGAGCCTCTCTTCTCCTTTACCCACAG
homo_15_ia  ----------------CT-TGTCTACGTTCTGAGCTTTTCCCCTATGTTACTCACAG
homo_23_ia  ----------------CT-TGTCTACGTTCTGAGCTTTTCCCCTATGTTACTCACAG
homo_20_ia  ----------------CT-TGCCTACATTCTGAGCTTTTCCCCTATGTTACTCAT--
homo_22_ia  ----------------CT-T--CTAAATTCTGAGTCTCTCCCTTACTTTACCCACAG
homo_24_ia  ----------------TT-TGCCTACATTCTGAGCTTTTCCCCTATGTTACTCAC--
homo_27_ia  ----------------CT-TGCCTACATTCTGAGCTTTTCCCCTATGTTACTCAT--
homo_26_ia  ----------------TTGC--CTTAGTTTGGAGCCTCTCTTCTCCTTTACCCACAG
homo_30_ia  ----------------CT-TGTCTACGTTCTGAGCTTTTCCCCTATGTTACTCACAG
homo_29_ia  ----------------CT-T--CTAAATTCTGAGTCTCTCCCTTACTTTACCCACAG
homo_31_ia  ----------------TT-TGCCTACATTCTGAGCTTTTCCCCTATGTTACTCAC--
homo_3_ia   ------------TGAGTT-C--TTAAATTCTCAGTCTCACCTCTATTTTCCCACAG-
homo_6_ia   ------------TGAGTT-C--TGAAATTCTCAGTCTCACCTCTATTTTCCCACAG-
homo_10_ia  ------------TGAGTT-C--TGAAATTCTCAGTCTCACCTCTATTTTCCCACAG-
homo_17_ia  ------------TGAGTT-C--TGAAATTCTCATTCTCACCTCTATTTTCCCAC---
homo_21_ia  ------------TGAGTT-C--TTAAATTCTCAGTCTCACCTCTATTTTGCCAC---
homo_28_ia  ------------TGAGTT-C--TTAAATTCTCAGTCTCACCTCTATTTTGCCAC---
homo_32_ia  CAGCCTCAGAAGTGAGTC-C--TTAAATTCTCAGCCTCTCTTCTATTTTTCCTC---
homo_25_ia  CAGCCTCAGAAGTGAGTC-C--TTAAATTCTCAGCCTCTCTTCTATTTTTCCTC---
pan_1_iar   ----------------TT-C--CTAAATTTGGAGCCTCTCTTCTCTTTTACCCACA-
pan_3_iar   ----------------CT-TTCCTACATTCTGAGCTTTTCCCCTATGTTACTCACA-
pan_8_ia    ----------------TTGC--CTTAGTTTGGAGCCTCTCTTCTCCTTTACCCACA-
pan_10_ia   ----------------CT-TGTCTACGTTCTGAGCTTTTCCCCTATGTTACTCACA-
pan_6_iar   ------------TGAGTT-C--TGAAATTCTCAGTCTCACCTCTATTTTCCCACA--
pan_4_iar   ----------------CT-T--CTAAATTCTGAGCCTCTGCCTTACTTTACCCACA-
pan_7_iar   ----------------CT-TGTCTACGTTCTGAGCTTTTCCCCTATGTTACTTACA-
pan_9_ia    ----------------CT-TGCCTACATTCCGAGCTTTTCCCCTATGTTACTCACA-
pan_11_ia   ----------------CT-TGTCTACGTTCTGAGCTTTTCCCCTATGTTACTCACA-
