# Supplementary material for: Duplication and positive selection among hominin-specific PRAME genes
Source: BMC Genomics. 2005 Sep 13;6:120. doi: 10.1186/1471-2164-6-120 (PMC1262708; doi:10.1186/1471-2164-6-120)
Supplement: Additional File 19 — Human_chimp_intronb.aln • Clustal format • Human and chimpanzee introns b sequence • This contains human and chimpanzee intron b sequences aligned. [file 1471-2164-6-120-S19.aln]

CLUSTAL W (1.7) multiple sequence alignment


homo_1_ib   ------------------------------------------------------------
homo_4_ib   -TCAGGTAGGAAACGATGGTGGGCTTTCTGTGCAGACCATAACACAGAC-----TTTTGT
homo_2_ib   ------------------------------------------------------------
homo_3_ib   ------------------------------------------------------------
homo_8_ib   ------------------------------------------------------------
homo_5_ib   ---AGGTGAGAAAGGATTGTGCACTTTGTATGCAGACCACAGCACAGAC-----TTGTTC
homo_7_ib   -TCAGGTAAGAAATGATGGTGAGCTTTCTCTGCAGACCATACCACAGAC-----TTATGT
homo_6_ib   ------------------------------------------------------------
homo_11_ib  -TCAGGTAAGAAAGGATGGTGAGCTTTCTCTGCGGACCATACCACAGAC-----TTTTGT
homo_9_ib   ---AGGTGAGAAAGGATCGTGCACTTTCTCTGAAGACCACAGCACAGCC-----TTTTTT
homo_13_ib  -TCAGGTGAGAAAGGATCGTGCCCTTTCTCTGCAGACCACAGCGCAGCCTTTTTTTTTTG
homo_12_ib  ---AGGTGAGGAAGGATGGTGAGCTTTCTCTGGGGGCCATAGCACAGCC-----TTTTTT
homo_10_ib  ------------------------------------------------------------
homo_16_ib  ---AGGTAAGAAAGGATGGTGAGCTTTCTCTGCGGACCATACCACAGAC-----TTTTGT
homo_17_ib  ------------------------------------------------------------
homo_18_ib  -TCAGGTGAGAAAGGATCGTGCACTTTCTCTGAAGACCACAGCACAGCC-----TTTTTT
homo_19_ib  ------------------------------------------------------------
homo_15_ib  -TCAGGTGAGGAAGGATGGTGAGCTTTCTCTGGGGGCCATAGCACAGCC-----TTTTTT
homo_23_ib  -TCAGGTGAGGAAAGATGGTGAGCTTTCTCTGGGGGACACAGCACAGCC-----TTTTTT
homo_21_ib  ------------------------------------------------------------
homo_20_ib  ---AGGTAAGAAATGATGGTGAGCTTTCTCTGCAGACCATACCACAGAC-----TTATGT
homo_22_ib  -TCAGGTGAGGAAGGATCATGCACTTTATATGCAGACCACAGCATAGCC-----TTGTTC
homo_24_ib  ---AGGTAAGAAAGGATGGTGAGCTTTCTCTGCAGACCATACCACAGAC-----TTTTGT
homo_25_ib  ------------------------------------------------------------
homo_27_ib  ---AGGTAAGAAATGATGGTGAGCTTTCTCTGCAGACCATACCACAGAC-----TTATGT
homo_26_ib  ------------------------------------------------------------
homo_30_ib  -TCAGGTGAGGAAAGATGGTGAGCTTTCTCTGGGGGACACAGCACAGCC-----TTTTTT
homo_28_ib  ------------------------------------------------------------
homo_29_ib  -TCAGGTGAGGAAGGATCATGCACTTTATATGCAGACCACAGCATAGCC-----TTGTTC
homo_31_ib  CTCAGGTAAGAAAGGATGGTGAGCTTTCTCTGCAGACCATACCACAGAC-----TTTTGT
homo_32_ib  ------------------------------------------------------------
pan_1_ibr   ------------------------------------------------------------
pan_8_ib    --CAGGTAAGAAATGATGGTGAGCTTTCTCTGCAGACCATACCACAGAC-----TTATGT
pan_2_ibr   --CAGGTGAGAAAGGATCGTGCACTTTCTCTGCAGACCACAGCACAGCC-----TTTTTT
pan_3_ibr   --CACGTAAGAAAGGATGGTGAGCTTTCTCTGCAGACCATACCACAGAC-----TTATGT
pan_4_ibr   --CAGGTGAGAAAGGATCATGCCCTTTCTCTGCAGACCACAGCGCAGCCTTTTTTTTTTT
pan_6_ibr   --CAGGTGAGGAAGGATGGTGAGCTTTCTCTGGGGGCCATAACACAGCC-----TTTTTT


homo_1_ib   ------------------------------------------------------------
homo_4_ib   TCTTTTTCACAGTAAATGTTAGTGGGCATCTACTGTGTGCCATCCACTGAGGATGTCACA
homo_2_ib   ---------------ACATTAGAAGGCATGTACTGTGTGCCAGCCAGTGGCAACGTCACA
homo_3_ib   ------------------------------------------------------------
homo_8_ib   ------------------------------------------------------------
homo_5_ib   TGTT----ACAGCAAACATTAGAAGGCGTGTACTGTGTGCCAGCCAGTGGCAACGTCACA
homo_7_ib   TCTTTTTCACAGTAAATGTTAGTGGGCATCTACTGTGTGCCAGCCACCGGTGATGTCATA
homo_6_ib   ------------------------------------------------------------
homo_11_ib  TCTTTTTCACAGTAAACGCTAGTGGGCATCTACTGTGTGCCAGCCACTGGTGATGTCACA
homo_9_ib   TGTT----ACAGCAAACGCTAGAAGGCATAACTTTTGTGTCAGCCAGTGGTGACATCACA
homo_13_ib  ------TTACAGTAAACACTAGAAGACGTGTACTGTGTGCCAGCCAGTGGCGACGGCACA
homo_12_ib  TGTT----ACAATAAACACCAATCAGCATCTACTGTGTGCCAGCCACTGGAGATGTC-TA
homo_10_ib  ------------------------------------------------------------
homo_16_ib  TCTTTTTCACAGTAAACGCTAGTGGGCGTCTACTGTGTGCCAGCCACTGGTGATGTCACA
homo_17_ib  ------------------------------------------------------------
homo_18_ib  TGTT----ACAGCAAACGCTAGAAGGCATAACTTTTGTGTCAGCCAGTGGTGACATCACA
homo_19_ib  ------------------------------------------------------------
homo_15_ib  TGTT----ACAATAAACACCAATCAGCATCTACTGTGTGCCAGCCACTGGAGATGTC-TA
homo_23_ib  TGTT----ACAGTAAACACTAGTCAGCATCTACTGTGTGCCAGCCACTGGAGATGTC-CA
homo_21_ib  ------------------------------------------------------------
homo_20_ib  TCTTTTTCACAGTAAATGTTAGTGGGCATCTACTGTGTGCCAGCCACCGGTGATGTCATA
homo_22_ib  TGTT----ACAGCAAACATTAGAAGGCGTGTACTGTGTGCCAGCCAGTGGCAACGTCACA
homo_24_ib  TCTTTTTCACAGTAAACGCTAGTGGGCATCTACTGTGTGCCAGCCACTGGTGATGTCACA
homo_25_ib  ------------------------------------------------------------
homo_27_ib  TCTTTTTCACAGTAAATGTTAGTGGGCATCTACTGTGTGCCAGCCACCGGTGATGTCATA
homo_26_ib  ------------------------------------------------------------
homo_30_ib  TGTT----ACAGTAAACACTAGTCAGCATCTACTGTGTGCCAGCCACTGGAGATGTC-CA
homo_28_ib  ------------------------------------------------------------
homo_29_ib  TGTT----ACAGCAAACATTAGAAGGCGTGTACTGTGTGCCAGCCAGTGGCAACGTCACA
homo_31_ib  TCTTTTTCACAGTAAACGCTAGTGGGCATCTACTGTGTGCCAGCCACTGGTGATGTCACA
homo_32_ib  ------------------------------------------------------------
pan_1_ibr   ------------------------------------------------------------
pan_8_ib    TCTTTTTCACAGTAAATGTTAATGGGCATCTACTGTGTGCCAGCCACCGGTGATGTCACA
pan_2_ibr   TGTT----ACAGCAAACACTAGAAGGCTTGTACTGTGTGCCAGCCAGTGGCGACGTCACA
pan_3_ibr   TCTTTTTCACAGTAAATGTTAATGGGCATCTACTGTGTGCCAGCCACCGGTGATGTCACA
pan_4_ibr   TGTT----ACAGCAAACACTAGAAGACGTGTACTGTGTGCCAGCCAGTGGCAACGGCACA
pan_6_ibr   TGTT----ACAATAAACACCAATCAGCATCTACCGTGTGCCAGCCACTGGAGATGTC-TA


homo_1_ib   ------------------------------------------------------------
homo_4_ib   GGGAATGGGATGCTAGAATGTCAACTCATTAAGCTGTTCAGTGCTCTATATCCTGAAGTT
homo_2_ib   GTGAAGGGGACATCAGAATGTCAACACATTGTCCCATTCAGTGTTCCATGTCCTGGAGTG
homo_3_ib   ------------------------------------------------------------
homo_8_ib   ------------------------------------------------------------
homo_5_ib   GTGAAGGGAACACCAGAATGTCAACACATTGTCCCATTCAGTGTTCCATGTCCTGGAGTG
homo_7_ib   GGGAATGGGACGCTAGAATGTCAACTCATTATGCTCTTCAGTGCTCTATATCCTGAAATG
homo_6_ib   ------------------------------------------------------------
homo_11_ib  GGGAATGGGACGCTAGAATGTCAACTCATTATGCTGTTCAGTGCTCTATATCCTGAAGTG
homo_9_ib   GTGAAGGGGACACCAGAATATCAACACATTGTCCCATTCAGTGCTCCATGTTCTGGAGTG
homo_13_ib  GTGCAGGGAACACCAGAATGTCAACACATTGTCCCGTTCAGTGCTCCATGTCCTGGAGTG
homo_12_ib  GGGAAGGGGACACTAGAATG------CACTGTCCTGTTTGGTGCTCTATATCCTGAAGTG
homo_10_ib  ------------------------------------------------------------
homo_16_ib  GGGAATGGGACGCTAGAATGTCAACTCATTATGCTGTTCAGTGCTCTATATCCTGAAGTG
homo_17_ib  ------------------------------------------------------------
homo_18_ib  GTGAAGGGGACACCAGAATATCAACACATTGTCCCATTCAGTGCTCCATGTTCCGGAGTG
homo_19_ib  ------------------------------------------------------------
homo_15_ib  GGGAAGGGGACAGTAGAATG------CACTGTCCTGTTTGGTGCTCTATATCCTGAAGTG
homo_23_ib  GGGAAGGGGATACTAGAATG------CATTGTCCTGTTTGGTGCTCTATATCCTGAAGTG
homo_21_ib  ------------------------------------------------------------
homo_20_ib  GGGAATGGGACACTAGAATGTCAACTCATTATGCTCTTCAGTGCTCTATATCCTGAAGTG
homo_22_ib  GTGAAGGGGACACCAGAATGTCAACACATTGTCCCATTCAGTGTTCCATGTCCTGGAGTG
homo_24_ib  GGGAATGGGACGCTAGAATGTCAACTCATTATGCTGTTCAGTGCTCTATATCCTGAAGTG
homo_25_ib  ------------------------------------------------------------
homo_27_ib  GGGAATGGGACACTAGAATGTCAACTCATTATGCTCTTCAGTGCTCTATATCCTGAAGTG
homo_26_ib  ------------------------------------------------------------
homo_30_ib  GGGAAGGGGATACTAGAATG------CATTGTCCTGTTTGGTGCTCTATATCCTGAAGTG
homo_28_ib  ------------------------------------------------------------
homo_29_ib  GTGAAGGGGACACCAGAATGTCAACACATTGTCCCATTCAGTGTTCCATGTCCTGGAGTG
homo_31_ib  GGGAATGGGACGCTAGAATGTCAACTCATTATGCTGTTCAGTGCTCTATATCCTGAAGTG
homo_32_ib  ------------------------------------------------------------
pan_1_ibr   ------------------------------------------------------------
pan_8_ib    GGGAATGGGACGCTAGAATGTCAACTCATTATGCTCTTCAGTGCTCTATATCCTGAAGTG
pan_2_ibr   ATGAAGGGGACACCAGAATGTCAACACATTGTCCCATTCAGTGCTCCATGTCCTGGAGTG
pan_3_ibr   GGGAATGGGACGCTAGAATGTCAACTCATTATGCTCTTCAGTGCTCTATATCCTGAAGTG
pan_4_ibr   GTGCAGGGGACACCAGAATGTCAACACATTGTCCCATTCGGTGCTCCATGTCCTGGAGTG
pan_6_ibr   GGGAAGGGGACACTAGAATG------CATTGTCCTGTTTGGTGCTCTATATCCTGAAGTG


homo_1_ib   ------------------------------------------------------------
homo_4_ib   GGTATCACAAGACCACTC----AAATAAGGGCAGAGGGATGGCCTGGGGTAGATGCTACA
homo_2_ib   GCTATCACAGGATCGCTCC----AATAAGGGGAGAGGGGTCACCTGGGGTAGAAGCTAGA
homo_3_ib   ------------------------------------------------------------
homo_8_ib   ------------------------------------------------------------
homo_5_ib   GCTATCACAGGATCGCTCC----AATAAGGGCAGAGGGGTCACCTGGGGTAGAAGCTAGA
homo_7_ib   GGTATCACAAGACCACTC----AAATAAGGGCAGAGGGATGGCCTGGGGTAGATGCCACA
homo_6_ib   ------------------------------------------------------------
homo_11_ib  GGTATCACAAACCCGCTCAAATA----AGGGCAGAGGGATGGCCCGGGCCAGATGCTACA
homo_9_ib   GCTATCACAGGATCTCTGC----AATGAGGGCAGCGGGGTCACCTGGGGTAGAGGCTAGA
homo_13_ib  GCTATCACAGGATCACTTC----AATAAAGGCAGAGGGGTCACCTAGGGTAGAGGCTAGA
homo_12_ib  GGTATCACAGGATCGCTCC----AGTAAGGGCAGAGGGATGACCTGGGGTAGAAGCTACA
homo_10_ib  ------------------------------------------------------------
homo_16_ib  GGTATCACAAACCCGCTCAAATA----AGGGCAGAGGGATGGCCCGGGGCAGATGCTACA
homo_17_ib  ------------------------------------------------------------
homo_18_ib  GCTATCACAGGATCTCTGC----AATGAGGGCAGCGGGGTCACCTGGGGTAGAGGCTAGA
homo_19_ib  ------------------------------------------------------------
homo_15_ib  GGTATCACAGGATCGCTCC----AGTAAGGGCAGAGGGATGACCTGGGGTAGAAGCTACA
homo_23_ib  GGTATCACAGGATCGCTCC----AGTAAGGGCAGAGGGATGACCTGGCATAGACGCTACA
homo_21_ib  ------------------------------------------------------------
homo_20_ib  GGTATCACAAGACCACTC----AAATAAGGGCAGAGGGATGGCCTGGGGTAGATGCCACA
homo_22_ib  GCTATCACAGGAACGCTCC----AATAAGGGCAGAGGGGTCACCTGGGGTAGAAGCTAGA
homo_24_ib  GGTATCACAAGCCCGCTCAAATA----AGGGCGGAGGGATGGCCCGGGGCAGATGCTACA
homo_25_ib  ------------------------------------------------------------
homo_27_ib  GGTATCACAAGACCACTC----AAATAAGGGCAGAGGGATGGCCTGGGGTAGATGCCACA
homo_26_ib  ------------------------------------------------------------
homo_30_ib  GGTATCACAGGATCGCTCC----AGTAAGGGCAGAGGGATGACCTGGCATAGACGCTACA
homo_28_ib  ------------------------------------------------------------
homo_29_ib  GCTATCACAGGAACGCTCC----AATAAGGGCAGAGGGGTCACCTGGGGTAGAAGCTAGA
homo_31_ib  GGTATCACAAGCCCGCTCAAATA----AGGGCGGAGGGATGGCCCGGGGCAGATGCTACA
homo_32_ib  ------------------------------------------------------------
pan_1_ibr   ------------------------------------------------------------
pan_8_ib    GGTATCACAAGACCAGTC----AAATAAGGGCAGAGGGATGGCCTGGGGTAGATGCCACA
pan_2_ibr   GCT--------------CC----AATAAAGGCAGCAGGGTCACCTGGGGTAGAGGCTAGA
pan_3_ibr   GGTATCACAAGACCACTC----A----AGGGCAGAGGGATGGCCTGGGGTAGATGCCACA
pan_4_ibr   GCTATCACAGGATCACTTC----AGTAAAGGCAGAGGGGTCACCTAGGGTAGAGGCTAGA
pan_6_ibr   GGTATCACAGGATCGCTCC----AGTAAGGGCAGAGGGATGACCTGGGGTAGAAGCTACA


homo_1_ib   ------------------------------------------------------------
homo_4_ib   GAGAG--AGAT-GTATAGGGAGCTAGTTAGTTGGGGATTCACATCTAGT-GAAGGGG---
homo_2_ib   GAGGG--ACATCATGTACA-AGCTAGTTAGTGGGGGTTTCAGCTCTATT-GGGGGT----
homo_3_ib   ------------------------------------------------------------
homo_8_ib   ------------------------------------------------------------
homo_5_ib   GAGGG--ACATCATGTACA-AGCTAGTCAGTGGGGGTTTCAGCTCTATT-GGGGGT----
homo_7_ib   GAGAG--AGGT-GTGTAGGGAGCCGGTTAGTTGAGGGTTCAGATCTAGT-GAGGGTG---
homo_6_ib   ------------------------------------------------------------
homo_11_ib  GAGAG--AGAC-ATGCAGGGATCTAGTTAGTCAGGGGTTCAGATCTAGG-GAGGGTG---
homo_9_ib   GAGCT--ACATCATGTACA-AGCCAGGTAGTGGGGGTTTCAGCTCTACTGGGGGGT----
homo_13_ib  GAGGG--ACATCATGTACA-AGGTACTTAGTGGGCGTTTTGTCTCTACT-GCATGT----
homo_12_ib  GAGAGGGACATCGTGTAGGGAGCTGGTTAGTGGAGGGTTCAGCTCTAGT-GAGGGTGAAT
homo_10_ib  ------------------------------------------------------------
homo_16_ib  GAGAG--AGAC-ATGCAGGGATCTAGTTAGTCAGGGGTTCAGATCTAGG-GAGGGTG---
homo_17_ib  ------------------------------------------------------------
homo_18_ib  GAGCT--ACATCATGTACA-AGCCAGGTAGTGGGGGTTTCAGCTCTACTGGGGGGT----
homo_19_ib  ------------------------------------------------------------
homo_15_ib  GAGAGGGACATCGTGTAGGGAGCTGGTTAGTGGAGGGTTCAGCTCTAGT-GAGGGTGAAT
homo_23_ib  GAGAGGGACATCGTGTAGGGAGCTGGTTAGTGGGGGGTTCAGCTCCAGT-GAGGGTGAAT
homo_21_ib  ------------------------------------------------------------
homo_20_ib  GAGAG--AGGT-GTGTAGGGAGCCGGTTAGTTGAGGGTTCAGATCTAGT-GAGGGTG---
homo_22_ib  GAGAG--ACATCATGTACA-AGCTAGTTAGTGGGGGTTTCAGCTCTATT-GGGGGT----
homo_24_ib  GAGAG--AGAC-ATGCAGGGAGCTAGTTAGTCAGGGGTTCAGATCTAGG-GAGGGTG---
homo_25_ib  ------------------------------------------------------------
homo_27_ib  GAGAG--AGGT-GTGTAGGGAGCCGGTTAGTTGAGGGTTCAGATCTAGT-GAGGGTG---
homo_26_ib  ------------------------------------------------------------
homo_30_ib  GAGAGGGACATCGTGTAGGGAGCTGGTTAGTGGGGGGTTCAGCTCCAGT-GAGGGTGAAT
homo_28_ib  ------------------------------------------------------------
homo_29_ib  GAGAG--ACATCATGTACA-AGCTAGTTAGTGGGGGTTTCAGCTCTATT-GGGGGT----
homo_31_ib  GAGAG--AGAC-ATGCAGGGAGCTAGTTAGTCAGGGGTTCAGATCTAGG-GAGGGTG---
homo_32_ib  ------------------------------------------------------------
pan_1_ibr   ------------------------------------------------------------
pan_8_ib    GAGAG--AGGT-GTGTAGGGAGCTGGTTAGTTGAGGGTTCAGATCTAGT-GAGGGTG---
pan_2_ibr   GAGGG--TCATCATGTACA-AGCTAGTTAGTGAGGATTTCAGCTCTACT-GAGGGT----
pan_3_ibr   GAGAG--AGGT-GTGTACGGAGCCGGTTAGTTGAGGGTTCAGATCTAGT-GAGGGTG---
pan_4_ibr   GAGGG--ACATCATGTACA-AGGTACTTAGTGGGCATTTTGTCTCTACT-GCATGT----
pan_6_ibr   GAGAGGGACATCGTGTAGGGAGCTGGTTAGTGGAGGGTTCAGCTCTAGT-GAGGGAGAAT


homo_1_ib   ------------------------------------------------------------
homo_4_ib   ------------------------------------------------------------
homo_2_ib   -----------------------------------------------------------G
homo_3_ib   ------------------------------------------------------------
homo_8_ib   ------------------------------------------------------------
homo_5_ib   -----------------------------------------------------------G
homo_7_ib   ------------------------------------------------------------
homo_6_ib   ------------------------------------------------------------
homo_11_ib  ------------------------------------------------------------
homo_9_ib   -----------------------------------------------------------G
homo_13_ib  -----------------------------------------------------------G
homo_12_ib  TCCTTTTAGGAATTCCTTGTTAGGAAGTGTGTTTAAAGTTAATATGATAAATATGAATAG
homo_10_ib  ------------------------------------------------------------
homo_16_ib  ------------------------------------------------------------
homo_17_ib  ------------------------------------------------------------
homo_18_ib  -----------------------------------------------------------G
homo_19_ib  ------------------------------------------------------------
homo_15_ib  TCCTTTTAGGAATTCCTTGTTAGGAAGTGTGTTTAAAGTTAATATGATAAATATGAATAG
homo_23_ib  TCCTTTTAGGAATTCCTTGTTAGGAAGTGTGTTTAAAGTTAATATGATAAGTATGAATAG
homo_21_ib  ------------------------------------------------------------
homo_20_ib  ------------------------------------------------------------
homo_22_ib  -----------------------------------------------------------G
homo_24_ib  ------------------------------------------------------------
homo_25_ib  ------------------------------------------------------------
homo_27_ib  ------------------------------------------------------------
homo_26_ib  ------------------------------------------------------------
homo_30_ib  TCCTTTTAGGAATTCCTTGTTAGGAAGTGTGTTTAAAGTTAATATGATAAGTATGAATAG
homo_28_ib  ------------------------------------------------------------
homo_29_ib  -----------------------------------------------------------G
homo_31_ib  ------------------------------------------------------------
homo_32_ib  ------------------------------------------------------------
pan_1_ibr   ------------------------------------------------------------
pan_8_ib    ------------------------------------------------------------
pan_2_ibr   -----------------------------------------------------------G
pan_3_ibr   ------------------------------------------------------------
pan_4_ibr   -----------------------------------------------------------G
pan_6_ibr   TCCTTTTAGGAATTCCTTGTTAGGAAGTGTGTTTAAAGTTAATATGATAAATATGAATAG


homo_1_ib   ------------------------------------------------------------
homo_4_ib   CATTTGTGAATTCCTCCTTAGGAAGTGTGTATAAAGTTAATATGATGAAAACGTATTCTT
homo_2_ib   CACGTGTGAATTTCCTGTTACAAAGTGTGTTTCAAGTTGATATGATGTCAAAGAGATA--
homo_3_ib   ------------------------------------------------------------
homo_8_ib   ------------------------------------------------------------
homo_5_ib   CACGTGTGAATTTCCTGTTACAAAGTGTGTTTCAAGTTGATATGATGTCAAAGAGATA--
homo_7_ib   CATTTGTGAACTCCTTGTGAGGAACAGTGTATAAAGTTAATATGATGAAAACACATTCTT
homo_6_ib   ------------------------------------------------------------
homo_11_ib  CATTTGTGAATTCCTTTTTAGGAAGTGCGTTTGAAGTTAATATGATGAAACT-TACTCTT
homo_9_ib   CATATGTGAATTTCTTGTTACAAAGTGTGTTTCAAGTTGATATGATAGGAAAGAGGTA--
homo_13_ib  CACGTGTGAATTTCTTGTTACAAAGTGTGTTTCAAGTTGATATGATGTAAAAGAGGTA--
homo_12_ib  CTTTTGTGAATTCCTTGTTAGGAAGTGTGTTTAAAGTTAATATGATAAAAAAGAGGCA--
homo_10_ib  ------------------------------------------------------------
homo_16_ib  CATTTGTGAATTCCTTTTTAGGAAGTGCGTTTGAAGTTAATATGATGAAACT-TACTCTT
homo_17_ib  ------------------------------------------------------------
homo_18_ib  CATATGTGAATTTCTTGTTACAAAGTGTGTTTCAAGTTGATATGATAGGAAAGAGGTA--
homo_19_ib  ------------------------------------------------------------
homo_15_ib  CTTTTGTGAATTCCTTGTTAGGAAGTGTGTTTAAAGTTAATATGATAAAAAAGAGGCA--
homo_23_ib  CTTTTGTGAATTCCTTGTTAGGAAGTGTGTTTAAAGTTAATATGATAAAAAAGAGGCA--
homo_21_ib  ------------------------------------------------------------
homo_20_ib  CATTTGTGAACTCCTTGTGAGGAACAGTGTATAAAGTTAATATGATGAAAACACATTCTT
homo_22_ib  CACGTGTGAATTTCCTGTTACAAAGTGTGTTTCAAGTTGATATGATGTCAAAGAGATA--
homo_24_ib  CATTTGTGAATTCCTTTTTAGGAAGTGTGTTTGAAGTTAATATGATGAAACT-TATTCTT
homo_25_ib  ------------------------------------------------------------
homo_27_ib  CATTTGTGAACTCCTTGTGAGGAACAGTGTATAAAGTTAATATGATGAAAACACATTCTT
homo_26_ib  ------------------------------------------------------------
homo_30_ib  CTTTTGTGAATTCCTTGTTAGGAAGTGTGTTTAAAGTTAATATGATAAAAAAGAGGCA--
homo_28_ib  ------------------------------------------------------------
homo_29_ib  CACGTGTGAATTTCCTGTTACAAAGTGTGTTTCAAGTTGATATGATGTCAAAGAGATA--
homo_31_ib  CATTTGTGAATTCCTTTTTAGGAAGTGTGTTTGAAGTTAATATGATGAAACT-TATTCTT
homo_32_ib  ------------------------------------------------------------
pan_1_ibr   ------------------------------------------------------------
pan_8_ib    CATTTGTGAACTCCTTGTGAGGAACAGTGTATAAAGTTAATATGATGAAAACACATTCTT
pan_2_ibr   CACATGTGAATTTCTTGTTACAAAGTATGTTTCAAGTTGATATGATGTCAAAGAGATA--
pan_3_ibr   CATTTGTGAACTCCTTGTGAGGAACAGTGTATAAAGTTAATATGATGAAAACATATTCTT
pan_4_ibr   CACATGTGAATTTCTTGTTACAAAGTGTGTTTCAAGTTGATATGATGTAAAAGAGGTA--
pan_6_ibr   CTTTTGTGAATTCCTTGTTAGGAAGTGTGTTTAAAGTTAATATGATCAAAAAGAGGCA--


homo_1_ib   ------------------------------------------------------------
homo_4_ib   CATAAAGA--AGAGGGTATGAAAGAAGGGAAAGTGCAGTCTGGTGTGATGTCTCATGCCT
homo_2_ib   ---ATAGA--GGAGGGTATGAAAGG-----------------------------------
homo_3_ib   ------------------------------------------------------------
homo_8_ib   ------------------------------------------------------------
homo_5_ib   ---ATAGA--GGAGGGTATGAAAGG-----------------------------------
homo_7_ib   CATACAGA--GGATGGTATGAAAGAAGGGAAGGTGTGGCCGGTTGTGGTGTCTCATGCCT
homo_6_ib   ------------------------------------------------------------
homo_11_ib  CATATAGA--GGAGAGTATGAAAGA-----------------------------------
homo_9_ib   ---ATAGA--GGAGGGTATGAAAGG-----------------------------------
homo_13_ib  ---ACAAA--GGAGGGTATGAAAGG-----------------------------------
homo_12_ib  ---ACAGAGGGGAGGGTGTAAAAGA-----------------------------------
homo_10_ib  ------------------------------------------------------------
homo_16_ib  CATATAGA--GGAGAGTATGAAAGA-----------------------------------
homo_17_ib  ------------------------------------------------------------
homo_18_ib  ---ATAGA--GGAGGGTATGAAAGG-----------------------------------
homo_19_ib  ------------------------------------------------------------
homo_15_ib  ---ACAGAGGGGAGGGTGTAAAAGA-----------------------------------
homo_23_ib  ---ACAGAGGGGAGGGTGTAAAAGA-----------------------------------
homo_21_ib  ------------------------------------------------------------
homo_20_ib  CATACAGA--GGATGGTATGAAAGAAGGGAAGGTGTGGCCGGTTGTGGTGTCTCATGCCT
homo_22_ib  ---ATAGA--GGAGGGTATGAAAGG-----------------------------------
homo_24_ib  CATATAGA--GGAGAGTATGAAAGA-----------------------------------
homo_25_ib  ------------------------------------------------------------
homo_27_ib  CATACAGA--GGATGGTATGAAAGAAGGGAAGGTGTGGCCGGTTGTGGTGTCTCATGCCT
homo_26_ib  ------------------------------------------------------------
homo_30_ib  ---ACAGAGGGGAGGGTGTAAAAGA-----------------------------------
homo_28_ib  ------------------------------------------------------------
homo_29_ib  ---ATAGA--GGAGGGTATGAAAGG-----------------------------------
homo_31_ib  CATATAGA--GGAGAGTATGAAAGA-----------------------------------
homo_32_ib  ------------------------------------------------------------
pan_1_ibr   ------------------------------------------------------------
pan_8_ib    CATACAGA--GGATGGTATGAAAGAAGGGAAGGTGTGGCCGGTTGTGGTGTCTCATGCCT
pan_2_ibr   ---ATAGA--GGAGGGTATGAAAGG-----------------------------------
pan_3_ibr   CATACAGA--GGATGGTATGAAAGAAGGGAAGGTGTGGCCGGTTGTGGTGTCTCATGCCT
pan_4_ibr   ---ACAGA--GGAGGGTATGAAAGG-----------------------------------
pan_6_ibr   ---ACAGAGGGGAGGGTGTAAAAGA-----------------------------------


homo_1_ib   ------------------------------------------------------------
homo_4_ib   GTAATCCCAGGACTTTGGAAGGCTGAGGCAGGCAGATCACGAGGTCAGGAGTTTCAGACC
homo_2_ib   ------------------------------------------------------------
homo_3_ib   ------------------------------------------------------------
homo_8_ib   ------------------------------------------------------------
homo_5_ib   ------------------------------------------------------------
homo_7_ib   GTAATCCCAGCACTTCGGGAGGCCAAGGCAGGGAGATCATGAGGTCAGGAATTTGAGACC
homo_6_ib   ------------------------------------------------------------
homo_11_ib  ------------------------------------------------------------
homo_9_ib   ------------------------------------------------------------
homo_13_ib  ------------------------------------------------------------
homo_12_ib  ------------------------------------------------------------
homo_10_ib  ------------------------------------------------------------
homo_16_ib  ------------------------------------------------------------
homo_17_ib  ------------------------------------------------------------
homo_18_ib  ------------------------------------------------------------
homo_19_ib  ------------------------------------------------------------
homo_15_ib  ------------------------------------------------------------
homo_23_ib  ------------------------------------------------------------
homo_21_ib  ------------------------------------------------------------
homo_20_ib  GTAATCCCAGCACTTCGGGAGGCCAAGGCAGGGAGATCATGAGGTCAGGAATTTGAGACC
homo_22_ib  ------------------------------------------------------------
homo_24_ib  ------------------------------------------------------------
homo_25_ib  ------------------------------------------------------------
homo_27_ib  GTAATCCCAGCACTTCGGGAGGCCAAGGCAGGGAGATCATGAGGTCAGGAATTTGAGACC
homo_26_ib  ------------------------------------------------------------
homo_30_ib  ------------------------------------------------------------
homo_28_ib  ------------------------------------------------------------
homo_29_ib  ------------------------------------------------------------
homo_31_ib  ------------------------------------------------------------
homo_32_ib  ------------------------------------------------------------
pan_1_ibr   ------------------------------------------------------------
pan_8_ib    GTAATCTCAGCACTTCGGGAGGCCAAGGCAGGGAGATCATGAGGTCAGGAATTTGAGACC
pan_2_ibr   ------------------------------------------------------------
pan_3_ibr   GTAATCCCAGCACTTCGGGAGGCCAAGGCAGGGAGATCATGAGGTCGGGAATTTGAGACC
pan_4_ibr   ------------------------------------------------------------
pan_6_ibr   ------------------------------------------------------------


homo_1_ib   ------------------------------------------------------------
homo_4_ib   ACCCTGACCAACACAGTGAATCCCTATCTCTATTAAAAATACAAAATTTAGCTGA-----
homo_2_ib   ------------------------------------------------------------
homo_3_ib   ------------------------------------------------------------
homo_8_ib   ------------------------------------------------------------
homo_5_ib   ------------------------------------------------------------
homo_7_ib   AGTCTGGCCAACACAGTGAATCCCCGTCTCTACTAAAAATACAAAAAAAA-ATGTCACCG
homo_6_ib   ------------------------------------------------------------
homo_11_ib  ------------------------------------------------------------
homo_9_ib   ------------------------------------------------------------
homo_13_ib  ------------------------------------------------------------
homo_12_ib  ------------------------------------------------------------
homo_10_ib  ------------------------------------------------------------
homo_16_ib  ------------------------------------------------------------
homo_17_ib  ------------------------------------------------------------
homo_18_ib  ------------------------------------------------------------
homo_19_ib  ------------------------------------------------------------
homo_15_ib  ------------------------------------------------------------
homo_23_ib  ------------------------------------------------------------
homo_21_ib  ------------------------------------------------------------
homo_20_ib  AGTCTGGCCAACACAGTGAATCCCCGTCTCTACTAAAAATACAAAAAAAA-ATGTCACCG
homo_22_ib  ------------------------------------------------------------
homo_24_ib  ------------------------------------------------------------
homo_25_ib  ------------------------------------------------------------
homo_27_ib  AGTCTGGCCAACACAGTGAATCCCCGTCTCTACTAAAAATACAAAAAAAA-ATGTCACCG
homo_26_ib  ------------------------------------------------------------
homo_30_ib  ------------------------------------------------------------
homo_28_ib  ------------------------------------------------------------
homo_29_ib  ------------------------------------------------------------
homo_31_ib  ------------------------------------------------------------
homo_32_ib  ------------------------------------------------------------
pan_1_ibr   ------------------------------------------------------------
pan_8_ib    AGTCTGGCCAACACAGTGAATCCCCGTCTCTACTAAAAATACAAAAAAAAAATGTCACCG
pan_2_ibr   ------------------------------------------------------------
pan_3_ibr   AGTCTGGCCAACACAGTGAATCCCCGTCTCTACTAAAAATACAAAAAAAA---GTCACCG
pan_4_ibr   ------------------------------------------------------------
pan_6_ibr   ------------------------------------------------------------


homo_1_ib   ------------------------------------------------------------
homo_4_ib   -GCATGGTGCCAGGCACCTGTAATCCCAGCTACTTGGGAGGCTGAGGCAAGGGAAGTGAA
homo_2_ib   ------------------------------------------------------------
homo_3_ib   ------------------------------------------------------------
homo_8_ib   ------------------------------------------------------------
homo_5_ib   ------------------------------------------------------------
homo_7_ib   GGCATGCAGACAGGCACCTGTAATCCCAGCTGCTTGGGAGACTGAGGCAAGGGAAGTGGA
homo_6_ib   ------------------------------------------------------------
homo_11_ib  ------------------------------------------------------------
homo_9_ib   ------------------------------------------------------------
homo_13_ib  ------------------------------------------------------------
homo_12_ib  ------------------------------------------------------------
homo_10_ib  ------------------------------------------------------------
homo_16_ib  ------------------------------------------------------------
homo_17_ib  ------------------------------------------------------------
homo_18_ib  ------------------------------------------------------------
homo_19_ib  ------------------------------------------------------------
homo_15_ib  ------------------------------------------------------------
homo_23_ib  ------------------------------------------------------------
homo_21_ib  ------------------------------------------------------------
homo_20_ib  GGCATGCAGACAGGCACCTGTAATCCCAGCTGCTTGGGAGACTGAGGCAAGGGAAGTGGA
homo_22_ib  ------------------------------------------------------------
homo_24_ib  ------------------------------------------------------------
homo_25_ib  ------------------------------------------------------------
homo_27_ib  GGCATGCAGACAGGCACCTGTAATCCCAGCTGCTTGGGAGACTGAGGCAAGGGAAGTGGA
homo_26_ib  ------------------------------------------------------------
homo_30_ib  ------------------------------------------------------------
homo_28_ib  ------------------------------------------------------------
homo_29_ib  ------------------------------------------------------------
homo_31_ib  ------------------------------------------------------------
homo_32_ib  ------------------------------------------------------------
pan_1_ibr   ------------------------------------------------------------
pan_8_ib    GGCATGCAGACAGGCATCTGTAATCCCAGCTGCTTGGGAGACTGAGGCAAGGGAAGTGGA
pan_2_ibr   ------------------------------------------------------------
pan_3_ibr   GGCATGCAGACAGGCACCTGTAATCCCAGCTGCTTGGGAGACTGAGGCAAGGGAAGTGGA
pan_4_ibr   ------------------------------------------------------------
pan_6_ibr   ------------------------------------------------------------


homo_1_ib   ------------------------------------------------------------
homo_4_ib   GGCTGCAGTGAGCTGAGATTGTGCCACTGTAATCCAGCCTAAGTTACAATGTGAGACTCT
homo_2_ib   ------------------------------------------------------------
homo_3_ib   ------------------------------------------------------------
homo_8_ib   ------------------------------------------------------------
homo_5_ib   ------------------------------------------------------------
homo_7_ib   GGCTGCAGTGAGCTGAGTCGGTGCCACTACACTCCAGCCTAGGTTACAATGTGAGA--CT
homo_6_ib   ------------------------------------------------------------
homo_11_ib  ------------------------------------------------------------
homo_9_ib   ------------------------------------------------------------
homo_13_ib  ------------------------------------------------------------
homo_12_ib  ------------------------------------------------------------
homo_10_ib  ------------------------------------------------------------
homo_16_ib  ------------------------------------------------------------
homo_17_ib  ------------------------------------------------------------
homo_18_ib  ------------------------------------------------------------
homo_19_ib  ------------------------------------------------------------
homo_15_ib  ------------------------------------------------------------
homo_23_ib  ------------------------------------------------------------
homo_21_ib  ------------------------------------------------------------
homo_20_ib  GGCTGCAGTGAGCTGAGTCGGTGCCACTACACTCCAGCCTAGGTTACAATGTGAGA--CT
homo_22_ib  ------------------------------------------------------------
homo_24_ib  ------------------------------------------------------------
homo_25_ib  ------------------------------------------------------------
homo_27_ib  GGCTGCAGTGAGCTGAGTCGGTGCCACTACACTCCAGCCTAGGTTACAATGTGAGA--CT
homo_26_ib  ------------------------------------------------------------
homo_30_ib  ------------------------------------------------------------
homo_28_ib  ------------------------------------------------------------
homo_29_ib  ------------------------------------------------------------
homo_31_ib  ------------------------------------------------------------
homo_32_ib  ------------------------------------------------------------
pan_1_ibr   ------------------------------------------------------------
pan_8_ib    GGCTGCAGTAAGCTGGGTTGGTGCCACTACACTCCAGCCTAGGTTACAATGTGAGA--CT
pan_2_ibr   ------------------------------------------------------------
pan_3_ibr   GGCTGCAGTGAGCTGAGTTGGTGCCACTACACTCCAGCCTAGGTTACAATGTGAGA--CT
pan_4_ibr   ------------------------------------------------------------
pan_6_ibr   ------------------------------------------------------------


homo_1_ib   ------------------------------------------------------------
homo_4_ib   GTGTCAAAAAAAAAAAAAGAAAAGAAAAGAAAAAGAAGAAGGGAAAGTGCATGAAACCTG
homo_2_ib   ---------------------------------------AGGGAAAGCGCATCAAACCTG
homo_3_ib   ------------------------------------------------------------
homo_8_ib   ------------------------------------------------------------
homo_5_ib   ---------------------------------------AGGGAAAGCGCATCAAACCTG
homo_7_ib   GTCTCAAAAAAAAAAAAA----------------------GAGAAAGTACATCAAACCTG
homo_6_ib   ------------------------------------------------------------
homo_11_ib  ---------------------------------------AGGGAAAGTGCATCAAACCTG
homo_9_ib   ---------------------------------------AGGGACAGCGCATCAAACCTG
homo_13_ib  ---------------------------------------AGGGACAGTGCATCAAACTTG
homo_12_ib  ---------------------------------------AGAGAAAGTGCACCAAACCTG
homo_10_ib  ------------------------------------------------------------
homo_16_ib  ---------------------------------------AGGGAAAGTGCATCAAACCTG
homo_17_ib  ------------------------------------------------------------
homo_18_ib  ---------------------------------------AGGGACAGCGCATCAAACCTG
homo_19_ib  ------------------------------------------------------------
homo_15_ib  ---------------------------------------AGAGAAAGTGCACCAAACCTG
homo_23_ib  ---------------------------------------AGAGAAAGTGCACCAAACCTG
homo_21_ib  ------------------------------------------------------------
homo_20_ib  GTCTCAAAAAAAAAAAAA----------------------GAGAAAGTACATCAAACCTG
homo_22_ib  ---------------------------------------AGGGAAAGCGCATCAAACCTG
homo_24_ib  ---------------------------------------AGGGAAAGTGCATCAAACCTG
homo_25_ib  ------------------------------------------------------------
homo_27_ib  GTCTCAAAAAAAAAAAAA----------------------GAGAAAGTACATCAAACCTG
homo_26_ib  ------------------------------------------------------------
homo_30_ib  ---------------------------------------AGAGAAAGTGCACCAAACCTG
homo_28_ib  ------------------------------------------------------------
homo_29_ib  ---------------------------------------AGGGAAAGCGCATCAAACCTG
homo_31_ib  ---------------------------------------AGGGAAAGTGCATCAAACCTG
homo_32_ib  ------------------------------------------------------------
pan_1_ibr   ------------------------------------------------------------
pan_8_ib    GTCTCAAAAAAAAAAAAAA----------------------AGAAAGTACATCAAACCTG
pan_2_ibr   ---------------------------------------AGGGAAAGCACATCAAACCTG
pan_3_ibr   GTCTCAAAAAAAAAAAAAAAAAG----------------AGAGAAAGTACATCAAACCTG
pan_4_ibr   ---------------------------------------AGGGACAGTGCATCAAACTTG
pan_6_ibr   ---------------------------------------AGAGAAAGTGCACCAAACCTG


homo_1_ib   ------------------------------------------------------------
homo_4_ib   TGCATTTCACAGTAGAAG-CTCCGTCCTCAGCAG--CTTAATAAACACCAATGATCCTGT
homo_2_ib   TCCATTTCACAATAGAAC-GTCTGTCCTCACCGG--CTTAGTGATCACGAATGATCCTGT
homo_3_ib   ------------------------------------------------------------
homo_8_ib   ------------------------------------------------------------
homo_5_ib   TCCATTTCACAATAGAAC-GTCTGTCCTCACCGG--CTTAGTGATCACGAATGATCCTGT
homo_7_ib   TGCATTCCACAGTAGCAG-CTCTGTCTTCAGCAG--CTTAGCAAACTG------------
homo_6_ib   ------------------------------------------------------------
homo_11_ib  TGCGTTTCACAGTAGAAG-CTCCGTCCTCA-CAG--CTTAGTAAACACCAATGATCCTGC
homo_9_ib   TGCATTTCACAGTAGAAA-CTCTGTCCTCACCAG--CTTAGTGATCACAAATGATCCTGT
homo_13_ib  TGCATTTCACAGTAGAAG-CTCTGTCCTCACCAG--CTTAGTGATCATGAATGATCCTGT
homo_12_ib  TGCGTTTCACAGAGGAAG-CTCTGTCCTCA-CAG--CTTAGTGAACATGAATGATCCTCT
homo_10_ib  ------------------------------------------------------------
homo_16_ib  TGCATTTCACAGTAGAAG-CTCCGTCCTCA-CAG--CTTAGTAAACACCAATGATCCTGT
homo_17_ib  ------------------------------------------------------------
homo_18_ib  TGCATTTCACAGTAGAAA-CTCTGTCCTCACCAG--CTTAGTGATCACAAATGATCCTGT
homo_19_ib  ------------------------------------------------------------
homo_15_ib  TGCGTTTCACAGAGGAAG-CTCTGTCCTCA-CAG--CTTAGTGAACATGAATGATCCTCT
homo_23_ib  TGCGTTTCACAGAGGAAG-CTCTGTCCTCA-CAG--CTTAGTGAACGTGAATGATCCTCT
homo_21_ib  ------------------------------------------------------------
homo_20_ib  TGCATTCCACAGTAGCAG-CTCTGTCTTCAGCAG--CTTAGCAAACTG------------
homo_22_ib  TCCATTTCACAATAGAAC-GTCTGTCCTCACCGG--CTTAGTGATCACGAATGATCCTGT
homo_24_ib  CGTGTTTCACAGCAGAAG-CTCCGTCCTCA-CAG--CTTAGTAAACACCAATGAACCTGT
homo_25_ib  ------------------------------------------------------------
homo_27_ib  TGCATTCCACAGTAGCAG-CTCTGTCTTCAGCAG--CTTAGCAAACTG------------
homo_26_ib  ------------------------------------------------------------
homo_30_ib  TGCGTTTCACAGAGGAAG-CTCTGTCCTCA-CAG--CTTAGTGAACGTGAATGATCCTCT
homo_28_ib  ------------------------------------------------------------
homo_29_ib  TCCATTTCACAATAGAAC-GTCTGTCCTCACCGG--CTTAGTGATCACGAATGATCCTGT
homo_31_ib  CGTGTTTCACAGCAGAAG-CTCCGTCCTCA-CAG--CTTAGTAAACACCAATGAACCTGT
homo_32_ib  ------------------------------------------------------------
pan_1_ibr   ------------------------------------------------------------
pan_8_ib    TGCATTTCACAGTAGCAG-CTCTGTCTTCAGCAG--CTTAGCAAACTG------------
pan_2_ibr   TGCATTTCACAGCAGAAG-CTCTGTCCTCACCAG--CTTAGTGAACATGAATGATCCTGT
pan_3_ibr   TGCATTTCACAGTGGCAG-CTCTGTCTTCAGCAG--CTTAGCAAACTG------------
pan_4_ibr   TGCATTTCACAGTAGAAAGCTCTGTCCTCACCAGCCCTTAGTGATCATGAATGATCCTGT
pan_6_ibr   TGCGTTTCACAGAGGAAG-CTCTGTCCTCA-CAG--CTTAGTGAACATGAATGATCCCCT


homo_1_ib   ------------------------------------------------------------
homo_4_ib   CTGTAATTCCTTGTCTGTGAAAGGTTGTTTTGAACTCCAGGAAAGGTAATTGATACGGGA
homo_2_ib   CTCTGATTCCCTGTTTGTAAAAGGTTGTTTTGAACTCCAGGAAAGGTAATTGACATGGGA
homo_3_ib   ------------------------------------------------------------
homo_8_ib   ------------------------------------------------------------
homo_5_ib   CTTTAATTCCCTGTCTGCAAAACGTTGTTTTGAACTCCAGGAAAGGTAATTGACATGGGA
homo_7_ib   CTCTAATTCCCTGTCTGTAAAACGTTGTTTTGAACTCCAGGAAAGATAATTGATATCAGA
homo_6_ib   ------------------------------------------------------------
homo_11_ib  CTCTAATTCTCTGTCTGTAAAAGGTTCTTTTGAACCCCAGGAAAAGTAGTTGACATGAGA
homo_9_ib   CTCT-ATTCCCTGTCTGTAAAAGGTTGTTTTGAACCCCAGGAAAGGTAACTGACATGGGA
homo_13_ib  CTCTGATTCCCTGTCTGTAGAAGGTTGTTTTGAACTCCAGGAAAGTCAATTGACATGGGA
homo_12_ib  CTCTGATTCCCTGTCTGTAAAAGGTTGTTTTGAACTCCAGGAAAGGTAAGTGACATGGGA
homo_10_ib  ------------------------------------------------------------
homo_16_ib  CTCTAATTCTCTGTCTGTAAAAGGTTCTTTTGAACCCCAGGAAAAGTAGTTGACATGAGA
homo_17_ib  ------------------------------------------------------------
homo_18_ib  CTCT-ATTCCCTGTCTGTAAAAGGTTGTTTTGAACCCCAGGAAAGGTAACTGACATGGGA
homo_19_ib  ------------------------------------------------------------
homo_15_ib  CTCTGATTCCCTGTCTGTAAAAGGTTGTTTTGAACTCCAGGAAAGGTAAGTGACATGGGA
homo_23_ib  CTCTGATTCCCTGTCTGTAAAAGGTTGTTTTGAACTCCAGGAAAGGTAATTGACATGGGA
homo_21_ib  ------------------------------------------------------------
homo_20_ib  CTCTAATTCCCTGTCTGTAAAACGTTGTTTTGAACTCCAGGAAAGATAATTGATATCAGA
homo_22_ib  CTCTGATTCCCTGTTTGTAAAAGGTTGTTTTGAACTCCAGGAAAGGTAACTGACATGGGA
homo_24_ib  CTCTAATTCCCTGTCTGTAAAAGGTTCTTTTGAACCCCAGGAAAAGTAGTTGACATGAGA
homo_25_ib  ------------------------------------------------------------
homo_27_ib  CTCTAATTCCCTGTCTGTAAAACGTTGTTTTGAACTCCAGGAAAGATAATTGATATCAGA
homo_26_ib  ------------------------------------------------------------
homo_30_ib  CTCTGATTCCCTGTCTGTAAAAGGTTGTTTTGAACTCCAGGAAAGGTAATTGACATGGGA
homo_28_ib  ------------------------------------------------------------
homo_29_ib  CTCTGATTCCCTGTTTGTAAAAGGTTGTTTTGAACTCCAGGAAAGGTAACTGACATGGGA
homo_31_ib  CTCTAATTCCCTGTCTGTAAAAGGTTCTTTTGAACCCCAGGAAAAGTAGTTGACATGAGA
homo_32_ib  ------------------------------------------------------------
pan_1_ibr   ------------------------------------------------------------
pan_8_ib    CTCTAATTCCCTGTCTGTAAAATGTTGTTTTGAACTCCAGGAAAGATAATTGATATCAGA
pan_2_ibr   CTCTAATTCCTTGTCTGTAAAAGGTTGTTTTGAACCCCAGGAAAGTCAATTGACATGGGA
pan_3_ibr   CTCTAATTCCCTGTCTGTAAAACATTGTTTTGAACTCCAGGAAAGATAATTGATATCAGA
pan_4_ibr   CTCTGATTCCCTGTCTGTAGAAGGTTGTTTTGAACTCCAGGAAAGTCAATTGACATGGAA
pan_6_ibr   CTCTGATTCCCTGTCTGTAAAACGTTGTTTTGAACTCCAGGAAAGGTAATTGACATGGGA


homo_1_ib   ------------------------------------------------------------
homo_4_ib   AGTGCATGCTTCTGGG-ATGGAGGG-TGAGGGA-GTAGGTGTGAGAGTGGTA--------
homo_2_ib   AATGCGTGCTTCCGGG-ATGGA-GG-TGAGGGA-GTAGGCGTGAGAGTGGTAAAAAGTGA
homo_3_ib   ------------------------------------------------------------
homo_8_ib   ------------------------------------------------------------
homo_5_ib   AATGCGTGCTTCCGGG-ATGGA-GG-TGAGGGA-GTAGGCGTGAGAGTGGTAAAAAGTGA
homo_7_ib   AGTGCATGCTTCTGGG-ATGGAGGG-TGAGGGA-CTAGGTGTGAGAGTGGTA--------
homo_6_ib   ------------------------------------------------------------
homo_11_ib  AAAGCATGCTTCTTGG-ACAGA-GG-TGAGGGA-GTAGGCAGGAGAGTGGTATAAAGTGA
homo_9_ib   AATGTGTGCTTCTTGA-ATGGA-GGCTGAGGGA-GTAGGCGTGAGAGTGGTAAAAAGTGA
homo_13_ib  CATGCATGCTTCTGGG-ATGGAGGG-TGAAGGA-GTAGGAGTGAGAGTGGTAAAAAGTGA
homo_12_ib  AATGCGTGCTTCTGGG-ATGGA-GG-TGAGGGA-GTAGGCACGAGAGTGGTACAAAGTGA
homo_10_ib  ------------------------------------------------------------
homo_16_ib  AAAGCATGCTTCTTGG-ACAGA-GG-TGAGGGA-GTAGGCAGGAGAGTGGTATAAAGTGA
homo_17_ib  ------------------------------------------------------------
homo_18_ib  AATGTGTGCTTCTTGA-ATGGA-GGCTGAGGGA-GTAGGCGTGAGAGTGGTAAAAAGTGA
homo_19_ib  ------------------------------------------------------------
homo_15_ib  AATGCGTGCTTCTGGG-ATGGA-GG-TGAGGGA-GTAGGCACGAGAGTGGTACAAAGTGA
homo_23_ib  AATGCGTGCTTCTGGGGATGGA-GG-TGAGGGA-GTAGGCACGAGAGTGGTACAAAGTGA
homo_21_ib  ------------------------------------------------------------
homo_20_ib  AGTGCATGCTTCTGGG-ATGGAGGG-TGAGGGA-CTAGGTGTGAGAGTGGTA--------
homo_22_ib  AATGTGTGCTTCTGGG-ATGGA-GG-TGAGGGA-GTAGGCGTGAGAGTGGTAAAAAGTGA
homo_24_ib  AAAGCATGCTTCTTGG-ACAGA-GG-TGAGGGA-GTAGGCAGGAGAGTGGTATAAAGTGA
homo_25_ib  ------------------------------------------------------------
homo_27_ib  AGTGCATGCTTCTGGG-ATGGAGGG-TGAGGGA-CTAGGTGTGAGAGTGGTA--------
homo_26_ib  ------------------------------------------------------------
homo_30_ib  AATGCGTGCTTCTGGGGATGGA-GG-TGAGGGA-GTAGGCACGAGAGTGGTACAAAGTGA
homo_28_ib  ------------------------------------------------------------
homo_29_ib  AATGTGTGCTTCTGGG-ATGGA-GG-TGAGGGA-GTAGGCGTGAGAGTGGTAAAAAGTGA
homo_31_ib  AAAGCATGCTTCTTGG-ACAGA-GG-TGAGGGA-GTAGGCAGGAGAGTGGTATAAAGTGA
homo_32_ib  ------------------------------------------------------------
pan_1_ibr   ------------------------------------------------------------
pan_8_ib    AGTGCATGCTTCTGGG-ATGGAGGG-TGAGGGAAGTAGGTGTGAGAGTGGTA--------
pan_2_ibr   AGTGCATGCTTCTGGG-ATGGAGGG-TGAAGGA-GTAGGCGTGAGAGTGGTAAAAAGTGA
pan_3_ibr   AGTGCATGCTTCTGGG-ATGGAGGG-TGAGGGA-GTAGGTGTGAGAGTGGTA--------
pan_4_ibr   CATGCATGCTTCTGGG-ATGGAGGG-TGAAGGA-GTAGGAGTGAGAGTGGTAAAAAGTGA
pan_6_ibr   AATGCGTGCTTCTGGG-ATGGA-GG-TGAGGGA-GTAGTCACGAGAGTGGTACAAAGTGA


homo_1_ib   ------------------------------------------------------------
homo_4_ib   ------------------------------------------------------------
homo_2_ib   CAGTTGGTTTGCAGATGCAGGCATGTCAGGGAGCCCCTGCTGACATGTAGCTCTAGCTGA
homo_3_ib   ------------------------------------------------------------
homo_8_ib   ------------------------------------------------------------
homo_5_ib   CAGTTGGTTTGCAGATGCAGGCATGTCAGGGAGCCCCTGCCGACATGTAGCCCTAGCTGA
homo_7_ib   ------------------------------------------------------------
homo_6_ib   ------------------------------------------------------------
homo_11_ib  TAGGTGGTTTGCAGACGCGGGCACGTCAGGGAACCTTTGCAGGCAGGTGGCCCTAGCTGA
homo_9_ib   TAGGTGGTTTGCAGATGCAGGCACGTCAGGGAGCCCCTGCCAGTAGGTAGCCCTAGCTGA
homo_13_ib  CAGTTGGTTTGCAGATGCAGGCAGGCCAGGGAGCCCCTGCCGGCAGGTAGCCCCAGCTAA
homo_12_ib  CAGGTGGTTTGCAGATGTGGCCATGTCAGGGAGCCTCTGAAAGCAGGTAGCCCTAGCTGA
homo_10_ib  ------------------------------------------------------------
homo_16_ib  TAGGTGGTTTGCAGACGCGGGCACGTCAGGGAACCTTTGCAGGCAGGTGGCCCTAGCTGA
homo_17_ib  ------------------------------------------------------------
homo_18_ib  TAGGTGGTTTGCAGATGCAGGCACGTCAGGGAGCCCCTGCCAGTAGGTAGCCCTAGCTGA
homo_19_ib  ------------------------------------------------------------
homo_15_ib  CAGGTGGTTTGCAGATGTGGCCATGTCAGGGAGCCTCTGAAAGCAGGTAGCCCTAGCTGA
homo_23_ib  CAGGTGGTTTGCAGATGTGGCCATGTCAGGGAGCCTCTGAAAGCAGGTAGCCCTAGCTGA
homo_21_ib  ------------------------------------------------------------
homo_20_ib  ------------------------------------------------------------
homo_22_ib  CAGTTGGTTTGCAGATGCAGGCATGTCAGGGAGCCCCTGCCGACATGTAGCCCTAGCTGA
homo_24_ib  TAGGTGGTTTGCAGACACGGGCATGTCAGGGAATCTTTGCAGGCAGGTGGTCCTAGCAGA
homo_25_ib  ------------------------------------------------------------
homo_27_ib  ------------------------------------------------------------
homo_26_ib  ------------------------------------------------------------
homo_30_ib  CAGGTGGTTTGCAGATGTGGCCATGTCAGGGAGCCTCTGAAAGCAGGTAGCCCTAGCTGA
homo_28_ib  ------------------------------------------------------------
homo_29_ib  CAGTTGGTTTGCAGATGCAGGCATGTCAGGGAGCCCCTGCCGACATGTAGCCCTAGCTGA
homo_31_ib  TAGGTGGTTTGCAGACACGGGCATGTCAGGGAATCTTTGCAGGCAGGTGGTCCTAGCAGA
homo_32_ib  ------------------------------------------------------------
pan_1_ibr   ------------------------------------------------------------
pan_8_ib    ------------------------------------------------------------
pan_2_ibr   CAGCTGGTTTGCAGATGCAGGCATGCCAGGGAGCCCCTGCCAGCAGGTAGCCCTAGCTGA
pan_3_ibr   ------------------------------------------------------------
pan_4_ibr   CAGTTGGTTTGCAGATGCAGGCAGGCCAGGGAGCCCCTGCCGGCAGGTAGCCCCAGCTAA
pan_6_ibr   CAGGTGGTTTGCAGATGTGGCCATGTCAGGGAGCCTCTGAAAGCAGGTAGCCCTAGCTGA


homo_1_ib   ------------------------------------------------------------
homo_4_ib   ------------------------------------------------------------
homo_2_ib   TGTCCCTAGACCTTGCTCAGTTGAGTTCTTTGTTCACATCTCCCACCGGGTACCTGTGGC
homo_3_ib   ------------------------------------------------------------
homo_8_ib   ------------------------------------------------------------
homo_5_ib   TGTCCCTAGACCTTGCTGAGTTGAGTTCTTTGTTCACATCTCCCACGGGGTACCTGTAGC
homo_7_ib   ------------------------------------------------------------
homo_6_ib   ------------------------------------------------------------
homo_11_ib  TGTCCCTAGACCTTGCTCAGTTGAGTTCTTTGTGCACATCTCCCACTGGGCTCCTCTGGC
homo_9_ib   TGACCCTAGACCTTGCTCAGTTGAGTTCTTCATGCACATCTCCCACCGGGTACCTGTGGC
homo_13_ib  TGTCCCTAGACCTTGCTGAGTTGAGTTCTTTGTGCACATCTCCCACCGGGTACCTGTGGC
homo_12_ib  TGTCCCTAGACCTTGCTCAGGTCAGTTCTTTGGGCATCTCTTCCACTGGGCTCCTGTGGC
homo_10_ib  ------------------------------------------------------------
homo_16_ib  TGTCCCTAGACCTTGCTCAGTTGAGTTCTTTGTGCACATCTCCCACTGGGCTCCTCTGGC
homo_17_ib  ------------------------------------------------------------
homo_18_ib  TGACCCTAGACCTTGCTCAGTTGAGTTCTTCATGCACATCTCCCACCGGGTACCTGTGGC
homo_19_ib  ------------------------------------------------------------
homo_15_ib  TGTCCCTAGACCTTGCTCAGGTCAGTTCTTTGGGCATCTCTTCCACTGGGCTCCTGTGGC
homo_23_ib  TGTCCCTAGACCTTGCTCAGGTCAGTTCTTTGGGCATCTCTTCCACTGGGCTCCTGTGGC
homo_21_ib  ------------------------------------------------------------
homo_20_ib  ------------------------------------------------------------
homo_22_ib  TGTCCCTAGACCTTGCTGAGTTGAGTTCTTTGTTCACATCTCCCACCGGGTACCTGTAGC
homo_24_ib  TGTCCCTAGACCTTGCTCAGTTGAGTTCTTTGTGCACTTCTCCCACTGGGCTCCTCTGGC
homo_25_ib  ------------------------------------------------------------
homo_27_ib  ------------------------------------------------------------
homo_26_ib  ------------------------------------------------------------
homo_30_ib  TGTCCCTAGACCTTGCTCAGGTCAGTTCTTTGGGCATCTCTTCCACTGGGCTCCTGTGGC
homo_28_ib  ------------------------------------------------------------
homo_29_ib  TGTCCCTAGACCTTGCTGAGTTGAGTTCTTTGTTCACATCTCCCACCGGGTACCTGTAGC
homo_31_ib  TGTCCCTAGACCTTGCTCAGTTGAGTTCTTTGTGCACATCTCCCACTGGGCTCCTCTGGC
homo_32_ib  ------------------------------------------------------------
pan_1_ibr   ------------------------------------------------------------
pan_8_ib    ------------------------------------------------------------
pan_2_ibr   TGTCCCCAGACCTTGCTCAGTTGAGTTTTTTGTGCACATCTCCCACCGGGTACCTGTGGC
pan_3_ibr   ------------------------------------------------------------
pan_4_ibr   TGTCCCTAGACCTTGCTGAGTTGAGTTCTTTGTGCACATCTCCCACCGGGTACCTGTGGC
pan_6_ibr   TGTCCCTAGACCTTGCTCAGGTCAGTTCTTCGGGCATCTCTTCCACTGGGCTCCTGTGGC


homo_1_ib   ------------------------------------------------------------
homo_4_ib   ------------------------------------------------------------
homo_2_ib   CCAGAGATGAAGTTTTCTGCTAAAAGATGAAAAA-AAAA-------AGGCTTTAGA----
homo_3_ib   ------------------------------------------------------------
homo_8_ib   ------------------------------------------------------------
homo_5_ib   CCAGAGATGAAGTTTTCTGCTAAAAGATGAAAAACAAAA-------AGGCTTTAGA----
homo_7_ib   ------------------------------------------------------------
homo_6_ib   ------------------------------------------------------------
homo_11_ib  CCAGAGATGAGGTTGTCTGCTGAAAGATGCAG-T-AAAG-------AGGCTTTAAA----
homo_9_ib   CCAGAGATGAAGTTTTCTGCTAAAAGATGAAG-A-AAAG-------AGGCTTTAGTGATG
homo_13_ib  CCAGAGATGAGGTTTTCTGCTAAAAGATGAAG-A-TAAA-------AGGCTTTAGA----
homo_12_ib  CCAGAGATGAAGCTTTCTGCTGGAAGATGAAG-A-AAAG-------AGGCTTTAGA----
homo_10_ib  ------------------------------------------------------------
homo_16_ib  CCAGAGATGAGGTTGTCTGCTGAAAGATGCAG-T-AAAG-------AGACTTTAAA----
homo_17_ib  ------------------------------------------------------------
homo_18_ib  CCAGAGATGAAGTTTTCTGCTAAAAGATGAAG-A-AAAG-------AGGCTTTAGTGATG
homo_19_ib  ------------------------------------------------------------
homo_15_ib  CCAGAGATGAAGCTTTCTGCTGGAAGATGAAG-A-AAAG-------AGGCTTTAGA----
homo_23_ib  CCAGAGATGAAGCTTTCTGCTGGAAGATGAAG-A-AAAG-------AGGCTTTAGA----
homo_21_ib  ------------------------------------------------------------
homo_20_ib  ------------------------------------------------------------
homo_22_ib  CCAGAGATAAAGTTTTCTGCTAAAAGATGAAAAA-AAAAAAAAAAAAGGCTTTAGA----
homo_24_ib  CCAGAGCTGAGGTTGTCTCCTGAAAGATGAAG-T-AAAG-------AGGCTTTAAA----
homo_25_ib  ------------------------------------------------------------
homo_27_ib  ------------------------------------------------------------
homo_26_ib  ------------------------------------------------------------
homo_30_ib  CCAGAGATGAAGCTTTCTGCTGGAAGATGAAG-A-AAAG-------AGGCTTTAGA----
homo_28_ib  ------------------------------------------------------------
homo_29_ib  CCAGAGATAAAGTTTTCTGCTAAAAGATGAAAAA-AAAAAAAAAAAAGGCTTTAGA----
homo_31_ib  CCAGAGCTGAGGTTGTCTCCTGAAAGATGAAG-T-AAAG-------AGGCTTTAAA----
homo_32_ib  ------------------------------------------------------------
pan_1_ibr   ------------------------------------------------------------
pan_8_ib    ------------------------------------------------------------
pan_2_ibr   CCAGAGATGAAGTTTTCCACTAGAAGATGAAG-A-AAAA-------ATGCTTTAGA----
pan_3_ibr   ------------------------------------------------------------
pan_4_ibr   CCAGAGATGAAGTTTTCTGCTAAAAGATGAAG-A-TGAA-------AGGCTTTAGA----
pan_6_ibr   CCCGAGATGAAGCTTTCTGCTGGAAGATGAAG-A-AAAG-------AGGCTTTAGA----


homo_1_ib   ------------------------------------------------------------
homo_4_ib   -------------------CCAATCACACAAGCGAGGCTGAAAGGACTGAGCCTAAAATG
homo_2_ib   -GATTTTA-TGGCCTTGAACCAATCACACAAGCAATGGTGAAAGGGCTGAGGCTAAAATG
homo_3_ib   ------------------------------------------------------------
homo_8_ib   ------------------------------------------------------------
homo_5_ib   -GATTTTA-TGGCCTTGACCCAATCACACAAGCAATGGTGAAAGGGCTGAGGCTAAAATG
homo_7_ib   -------------------CCAATCACACAGGCAAGGGTGAAAGGACTGAGCCTAAAATG
homo_6_ib   ------------------------------------------------------------
homo_11_ib  -GATTTTG-TGGCCTTGAACCAATCACACAAGCAAGGCTGAAAGGACTGAGCCTAAAATG
homo_9_ib   TGATTTTG-TGGCCTTGAACCAATCACACAAGCAATGGTGAAAGGATTGAGGCTAAACTA
homo_13_ib  -GATTTTG-TGGCCTTGACCCAATCACACAAGAAATGGTGAAAGGGCTGAGGCTAAAATG
homo_12_ib  -GATTTTA-TGGCCTTGAACCAATTACACCAGTGATGGTGAAAGGACTGAGCCTAAAATG
homo_10_ib  ------------------------------------------------------------
homo_16_ib  -GATTTTGTTGGCCTTGAACCAATCACACAAGCAAGGCTGAAAGGACTGAGCCTAAAATG
homo_17_ib  ------------------------------------------------------------
homo_18_ib  TGATTTTG-TGGCCTTGAACCAATCACACAAGCAATGGTGAAAGGATTGAGGCTAAACTA
homo_19_ib  ------------------------------------------------------------
homo_15_ib  -GATTTTA-TGGCCTTGAACCAATTACACCAGTGATGGTGAAAGGACTGAGCCTAAAATG
homo_23_ib  -GATTTTA-TGGCCTTGAACCAATCACACCAGTGATGGTGAAAGGACTGAGCCTAAAATG
homo_21_ib  ------------------------------------------------------------
homo_20_ib  -------------------CCAATCACACAGGCAAGGGTGAAAGGACTGAGCCTAAAATG
homo_22_ib  -GATTTTA-TGGCCTTGAACCAATCACACAAGCAATGTTGAAAGGGCTGAGGCTAAAATG
homo_24_ib  -GATTTTG-TGGCCTTGAACTAATCACACAAGCAAGGCTGAAAGGACTGAGCCTAAAATG
homo_25_ib  ------------------------------------------------------------
homo_27_ib  -------------------CCAATCACACAGGCAAGGGTGAAAGGACTGAGCCTAAAATG
homo_26_ib  ------------------------------------------------------------
homo_30_ib  -GATTTTA-TGGCCTTGAACCAATCACACCAGTGATGGTGAAAGGACTGAGCCTAAAATG
homo_28_ib  ------------------------------------------------------------
homo_29_ib  -GATTTTA-TGGCCTTGAACCAATCACACAAGCAATGTTGAAAGGGCTGAGGCTAAAATG
homo_31_ib  -GATTTTG-TGGCCTTGAACTAATCACACAAGCAAGGCTGAAAGGACTGAGCCTAAAATG
homo_32_ib  ------------------------------------------------------------
pan_1_ibr   ------------------------------------------------------------
pan_8_ib    -------------------CCAATCACACAGGCAAGGGTGAAAGGACTGAGCCTAAAATG
pan_2_ibr   -GATTTTG-TGGCCTTGAACCAATCACACAAGCAATGGTGAAAGGGCTGAGACTAAAATG
pan_3_ibr   -------------------CCAATCACACAGGCAAGGGTGAAAGGACTGAGCCTAAAATG
pan_4_ibr   -GATTTTG-TGGCCTTGACCCAATCACACAAGGAATGGTGAAAGGGCTGAGGCTAAAATG
pan_6_ibr   -GATTTTA-TGGCCTTGAACCAATCACACCAGTGATGGTGAAAAGACTGAGCCTAAAATG


homo_1_ib   ------------------------------------------------------------
homo_4_ib   GAGCTGCCCCTGAATGA-TCTGAGTC----------------------------------
homo_2_ib   GGACAGCCCCTGAACGA-TCAGGGTC----------------------------------
homo_3_ib   ------------------------------------------------------------
homo_8_ib   ------------------------------------------------------------
homo_5_ib   GGACAGCCCCTGAACGA-TCAGGGTC----------------------------------
homo_7_ib   GAGCTGCCCCTGAATGA-TCTGAGTC----------------------------------
homo_6_ib   ------------------------------------------------------------
homo_11_ib  GAGCTGCCCCTGAATGA-TCTGAGTC----------------------------------
homo_9_ib   GGACTGCCCCTGAATGA-TCAGAGTC----------------------------------
homo_13_ib  GGACAGCCCCTGAATGA-TCAGGGTC----------------------------------
homo_12_ib  GGACTGCCTCTGAATGA-TCCAAGTTTCCCCAGAGCAGAAGAAGGAGATTGTTACCCAGT
homo_10_ib  ------------------------------------------------------------
homo_16_ib  GAGCTGCCCCTGAATGA-TCTGAGTC----------------------------------
homo_17_ib  ------------------------------------------------------------
homo_18_ib  GGACTGCCCCGGAATGA-TCAGAGTC----------------------------------
homo_19_ib  ------------------------------------------------------------
homo_15_ib  GGACTGCCTCTGAATGA-TCCAAGTC----------------------------------
homo_23_ib  GGACTGCCTCTGAATGA-TCCAAGTC----------------------------------
homo_21_ib  ------------------------------------------------------------
homo_20_ib  GAGTGGCCCCTGAATGA-TCTGAGTC----------------------------------
homo_22_ib  GGACAGCCCCTGAACGA-TCAGGGTC----------------------------------
homo_24_ib  GAGCTGCCCCTGAATGA-TCTGGGTC----------------------------------
homo_25_ib  ------------------------------------------------------------
homo_27_ib  GAGTGGCCCCTGAATGA-TCTGAGTC----------------------------------
homo_26_ib  ------------------------------------------------------------
homo_30_ib  GGACTGCCTCTGAATGA-TCCAAGTC----------------------------------
homo_28_ib  ------------------------------------------------------------
homo_29_ib  GGACAGCCCCTGAACGA-TCAGGGTC----------------------------------
homo_31_ib  GAGCTGCCCCTGAATGA-TCTGGGTC----------------------------------
homo_32_ib  ------------------------------------------------------------
pan_1_ibr   ------------------------------------------------------------
pan_8_ib    GAGTGGCCCCTGAATGA-TCTGGGTC----------------------------------
pan_2_ibr   GGACAGCCCCTGAATGA-TCGGAGTC----------------------------------
pan_3_ibr   GAGTGGCCCCTGAATGATTCTGGGTC----------------------------------
pan_4_ibr   GGATAGCCCCTGAATGA-TCAGGGTC----------------------------------
pan_6_ibr   GGACTGCCTCTGAATGA-TCCAAGTC----------------------------------


homo_1_ib   ------------------------------------------------------------
homo_4_ib   ------------------------------------------------------------
homo_2_ib   ------------------------------------------------------------
homo_3_ib   ------------------------------------------------------------
homo_8_ib   ------------------------------------------------------------
homo_5_ib   ------------------------------------------------------------
homo_7_ib   ------------------------------------------------------------
homo_6_ib   ------------------------------------------------------------
homo_11_ib  ------------------------------------------------------------
homo_9_ib   ------------------------------------------------------------
homo_13_ib  ------------------------------------------------------------
homo_12_ib  TCACCACTCAGTTCCTCAAGCTGCACTGCCTCCAAAAGCTTTATATGAACTCTGTTTCTT
homo_10_ib  ------------------------------------------------------------
homo_16_ib  ------------------------------------------------------------
homo_17_ib  ------------------------------------------------------------
homo_18_ib  ------------------------------------------------------------
homo_19_ib  ------------------------------------------------------------
homo_15_ib  ------------------------------------------------------------
homo_23_ib  ------------------------------------------------------------
homo_21_ib  ------------------------------------------------------------
homo_20_ib  ------------------------------------------------------------
homo_22_ib  ------------------------------------------------------------
homo_24_ib  ------------------------------------------------------------
homo_25_ib  ------------------------------------------------------------
homo_27_ib  ------------------------------------------------------------
homo_26_ib  ------------------------------------------------------------
homo_30_ib  ------------------------------------------------------------
homo_28_ib  ------------------------------------------------------------
homo_29_ib  ------------------------------------------------------------
homo_31_ib  ------------------------------------------------------------
homo_32_ib  ------------------------------------------------------------
pan_1_ibr   ------------------------------------------------------------
pan_8_ib    ------------------------------------------------------------
pan_2_ibr   ------------------------------------------------------------
pan_3_ibr   ------------------------------------------------------------
pan_4_ibr   ------------------------------------------------------------
pan_6_ibr   ------------------------------------------------------------


homo_1_ib   -----------------------------AGGTGAGGAAGTATGGTGAGCTTTCTCTGCA
homo_4_ib   ------------------------------------------------------------
homo_2_ib   ------------------------------------------------------------
homo_3_ib   ---------------------------TCAGGTGAGGGAGGGTGGTGAGCTTTCTCTGCA
homo_8_ib   -----------------------------AGGTGAGGAAGGATGGTGAGCTTTCTCTTCA
homo_5_ib   ------------------------------------------------------------
homo_7_ib   ------------------------------------------------------------
homo_6_ib   ---------------------------TCAGGTGAGGGAGGGTGGTGAGCTTTCTCTGCA
homo_11_ib  ------------------------------------------------------------
homo_9_ib   ------------------------------------------------------------
homo_13_ib  ------------------------------------------------------------
homo_12_ib  TCCTCGAAGGCCACCTGGACCAGCTGCTCAGGTGAGGGAGGGTGGTGAGCTTTCTCTGCA
homo_10_ib  ---------------------------TCAGGTGAGGGAGGGTGGTGAGCTTTCTCTGCA
homo_16_ib  ------------------------------------------------------------
homo_17_ib  -----------------------------AGGTGAGGCAGGGTGGTGAGCTTTCTCTGCA
homo_18_ib  ------------------------------------------------------------
homo_19_ib  ----------------------------CAGGTGAGGAAGGATGGTGAGCTTTCTCTTCA
homo_15_ib  ------------------------------------------------------------
homo_23_ib  ------------------------------------------------------------
homo_21_ib  -----------------------------AGGTGAGGGAGGATGGTGAGCTTTCTCTGCA
homo_20_ib  ------------------------------------------------------------
homo_22_ib  ------------------------------------------------------------
homo_24_ib  ------------------------------------------------------------
homo_25_ib  -----------------------------AGGTGAGGAAGGGTAGTGAGCTTTCTCTGCA
homo_27_ib  ------------------------------------------------------------
homo_26_ib  ---------------------------TCAGGTGAGGAAGGATGGTGAGCTTTCTCTTCA
homo_30_ib  ------------------------------------------------------------
homo_28_ib  -----------------------------AGGTGAGGGAGGATGGTGAGCTTTCTCTGCA
homo_29_ib  ------------------------------------------------------------
homo_31_ib  ------------------------------------------------------------
homo_32_ib  -----------------------------AGGTGAGGAAGGGTAGTGAGCTTTCTCTGCA
pan_1_ibr   ----------------------------CAGGTGAGGAAGGATGGTGAGCTTTCTCTGCA
pan_8_ib    ------------------------------------------------------------
pan_2_ibr   ------------------------------------------------------------
pan_3_ibr   ------------------------------------------------------------
pan_4_ibr   ------------------------------------------------------------
pan_6_ibr   ------------------------------------------------------------


homo_1_ib   GACCGCAGCAAAGACTTTCTTTATTACTGTAAACACCAGGGGGTATCTACTGTGAGCCAG
homo_4_ib   ------------------------------------------------------------
homo_2_ib   ------------------------------------------------------------
homo_3_ib   GACCACAGCAGAGCCT------GTTACAGTAAACACTAGTGGGCATCTACTGTGAGCCAG
homo_8_ib   GACCACAGCAGAGCCTTTCTTTGTTACAGTAAACACCAGTGGGTATGCACTGTGAGCC--
homo_5_ib   ------------------------------------------------------------
homo_7_ib   ------------------------------------------------------------
homo_6_ib   GACCACAGCAGAGCCT------GTTACAGTAAACACTAGTGGGCATCTACTGTGAGCCAG
homo_11_ib  ------------------------------------------------------------
homo_9_ib   ------------------------------------------------------------
homo_13_ib  ------------------------------------------------------------
homo_12_ib  GACCACAGCAGAGCCT------GTTTCACTAAACGCTAGTGGGCATCTACTGTGAGCCAG
homo_10_ib  GACCACAGCAGAGCCT------GTTACAGTAAACGCTAGTGGGCATCTACTGTGAGCCAG
homo_16_ib  ------------------------------------------------------------
homo_17_ib  GACCACAGCAGAGCCT------GTTACAGTAAACGCTAGTGGGCATCTACTGTGAGCCAG
homo_18_ib  ------------------------------------------------------------
homo_19_ib  GACCACAGCAGAGCCTTTCTTTGTTACAGTAAACACCAGTGGGTATGCACTGTGAGCC--
homo_15_ib  ------------------------------------------------------------
homo_23_ib  ------------------------------------------------------------
homo_21_ib  GACCACAGCAGAGCCT------GTTACAGTCAACACTAGTGGGCATCTACTGTGAGCCAG
homo_20_ib  ------------------------------------------------------------
homo_22_ib  ------------------------------------------------------------
homo_24_ib  ------------------------------------------------------------
homo_25_ib  GACCACAGCAGAGCCTTTCTTGTTA-----------CAGGGGGCATCTACTGTGAGCCAG
homo_27_ib  ------------------------------------------------------------
homo_26_ib  GACCACAGCAGAGCCTTTCTTTGTTACAGTAAACACCAGTGGGTATGCACTGTGAGCC--
homo_30_ib  ------------------------------------------------------------
homo_28_ib  GACCACAGCAGAGCCT------GTTACAGTCAACACTAGTGGGCATCTACTGTGAGCCAG
homo_29_ib  ------------------------------------------------------------
homo_31_ib  ------------------------------------------------------------
homo_32_ib  GACCACAGCAGAGCCTTTCTTGTTA-----------CAGGGGGCATCTACTGTGAGCCAG
pan_1_ibr   GACTGCAGCAAAGACTTTCTTTATTACTGTAAACACTAGGGGGTATCTACTGTGAGCCAG
pan_8_ib    ------------------------------------------------------------
pan_2_ibr   ------------------------------------------------------------
pan_3_ibr   ------------------------------------------------------------
pan_4_ibr   ------------------------------------------------------------
pan_6_ibr   ------------------------------------------------------------


homo_1_ib   CTTGTGAGGAGGTAACAGCGAAGGGGACACTAGAATGTCCATGCATTGTCCTGTTGGCAG
homo_4_ib   ------------------------------------------------------------
homo_2_ib   ------------------------------------------------------------
homo_3_ib   CCTATGAGGATGTAACAGTGAAGGGGACACTAGAATGTCCATGCATTGTCCTGTTGGCGG
homo_8_ib   --TGTGAGGAAGTAAGAGTG-AGGGAACACTAGAATATCCATGCATTATCCTGTTGGTGG
homo_5_ib   ------------------------------------------------------------
homo_7_ib   ------------------------------------------------------------
homo_6_ib   CCTATGAGGATGAAACAGTGAAGGGGACACTAGAATGTCCATGCATTGTCCTGTGGGCGG
homo_11_ib  ------------------------------------------------------------
homo_9_ib   ------------------------------------------------------------
homo_13_ib  ------------------------------------------------------------
homo_12_ib  CCTATGAGGATGAAACAGTGAAGGGGACACTAGAATGTCCATACATTGTCCTGTTGGCGG
homo_10_ib  CCTATGAGGATGAAACAGTGAAGGGGACACTAGAATGTCCATGCATTGTCCTGTTGGCGG
homo_16_ib  ------------------------------------------------------------
homo_17_ib  CCTATGAGGATGAAACAGTGAAGGGGACACTAGAATGTCCATGCATTGTCCTGTTGGCGG
homo_18_ib  ------------------------------------------------------------
homo_19_ib  --TGTGAGGAAGTAAGAGTG-AGGGGACACTAGAATATCCATGCATTATCCTGTTGGTGG
homo_15_ib  ------------------------------------------------------------
homo_23_ib  ------------------------------------------------------------
homo_21_ib  CCTATGAGGATGAAACAGTGAAGAGGACACTAGAATGTCCATGCATTGTCCTGTTGGTGG
homo_20_ib  ------------------------------------------------------------
homo_22_ib  ------------------------------------------------------------
homo_24_ib  ------------------------------------------------------------
homo_25_ib  CCTATGAGGATGTAACAGTAAAGGGGACACTAGAATGTCAGTGCATTTTCCTGTTGGAAG
homo_27_ib  ------------------------------------------------------------
homo_26_ib  --TGTGAGGAAGTAAGAGTG-AGGGGACACTAGAATATCCATGCATTATCCTGTTGGTGG
homo_30_ib  ------------------------------------------------------------
homo_28_ib  CCTATGAGGATGAAACAGTGAAGAGGACACTAGAATGTCCATGCATTGTCCTGTTGGTGG
homo_29_ib  ------------------------------------------------------------
homo_31_ib  ------------------------------------------------------------
homo_32_ib  CCTATGAGGATGTAACAGTAAAGGGGACACTAGAATGTCAGTGCATTTTCCTGTTGGAAG
pan_1_ibr   CTTGTGAGGAGGTAACAGCGAAGGGGACACTAGAATGTCCATGCATTGTCCTGTTGGCAG
pan_8_ib    ------------------------------------------------------------
pan_2_ibr   ------------------------------------------------------------
pan_3_ibr   ------------------------------------------------------------
pan_4_ibr   ------------------------------------------------------------
pan_6_ibr   ------------------------------------------------------------


homo_1_ib   CTCTGTCCTGAAATAGGTGTCACACATCCATCCCAATAA-GCCAGCGGGATCTCCTGGGC
homo_4_ib   ------------------------------------------------------------
homo_2_ib   ------------------------------------------------------------
homo_3_ib   CCCTGTCCTGAAATGGGTATCATGCAACCCTCCCAATAGAGTCAGAGGGATCAGTCAGGG
homo_8_ib   CTCTGTCCTGATACGGGTATCACACAACCATCCCAATAAAGTCAGAGGGATCTCCTGGGC
homo_5_ib   ------------------------------------------------------------
homo_7_ib   ------------------------------------------------------------
homo_6_ib   CCCTGTCCTGAAATGGGTATCATGCAACCCTCCCAATAGAGGCAGAGGGATCAGCTAGGG
homo_11_ib  ------------------------------------------------------------
homo_9_ib   ------------------------------------------------------------
homo_13_ib  ------------------------------------------------------------
homo_12_ib  CCCTGTCCTGAAATGGGTATCATGCAACCATCCCAATAGAGGCAGAGGGATCAGCTAGGG
homo_10_ib  CCCTGTCCTGAAATGGGTATCATGCAACCCTCCCAATAGAGGCAGAGGGATCAGCTAGGG
homo_16_ib  ------------------------------------------------------------
homo_17_ib  CCCTGTCCTGAAATGGGTATCATGCAACCCTCCCAATAGAGGCAGAGGGATCAGCTAGGG
homo_18_ib  ------------------------------------------------------------
homo_19_ib  CTCTGTCCTGATACGGGTATCACACAACCATCCCAATAAAGTCAGAGGGATCTCCTGGGC
homo_15_ib  ------------------------------------------------------------
homo_23_ib  ------------------------------------------------------------
homo_21_ib  CCCTGTCCTGAAATGGGTATCATGCAACCATCCCAATAGAGGCAGAGGGATCAGCTAGGG
homo_20_ib  ------------------------------------------------------------
homo_22_ib  ------------------------------------------------------------
homo_24_ib  ------------------------------------------------------------
homo_25_ib  -------------TGGGTATCACACATTCATCCCAATGAAGACAGAGGAATCAGCTGGGG
homo_27_ib  ------------------------------------------------------------
homo_26_ib  CTCTGTCCTGATACGGGTATCACACAACCATCCCAATAAAGTCAGAGGGATCTCCTGGGC
homo_30_ib  ------------------------------------------------------------
homo_28_ib  CCCTGTCCTGAAATGGGTATCATGCAACCATCCCAATAGAGGCAGAGGGATCAGCTAGGG
homo_29_ib  ------------------------------------------------------------
homo_31_ib  ------------------------------------------------------------
homo_32_ib  -------------TGGGTATCACACATTCATCCCAATGAAGACAGAGGAATCAGCTGGGG
pan_1_ibr   CTCTGTCCTGAAATAGGTGTCACACATCCATCCCAATAA-GCCAGCGGGATCTCCTGGGC
pan_8_ib    ------------------------------------------------------------
pan_2_ibr   ------------------------------------------------------------
pan_3_ibr   ------------------------------------------------------------
pan_4_ibr   ------------------------------------------------------------
pan_6_ibr   ------------------------------------------------------------


homo_1_ib   TAGATGCTATAGAGAGGCTGCCATGCTAGGAAGGTA----CTGCAGGGTTTAGATCTAGT
homo_4_ib   ------------------------------------------------------------
homo_2_ib   ------------------------------------------------------------
homo_3_ib   GAGATGCTATAGAGAGGCTGCCATGCTAGGAAGCTAGCTACTGGGGGGTTCAGATCTAGT
homo_8_ib   TAGATGCTATAGAGAAGGTGCCAAGCTAGGAAGCTAGCTACTGCAGGGTTTAGATCTGGC
homo_5_ib   ------------------------------------------------------------
homo_7_ib   ------------------------------------------------------------
homo_6_ib   GAGATGCTATGGAGAGGCTGCCATGCTAGGAAGCCAGCTACTGGGGGGTTCAGATCTAGT
homo_11_ib  ------------------------------------------------------------
homo_9_ib   ------------------------------------------------------------
homo_13_ib  ------------------------------------------------------------
homo_12_ib  GAGATGCTATAGAGAGGTTGCCATACTAGGAAGCTAGCTACTGGGGGATTCAGATCTAGT
homo_10_ib  GAGATGCTATGGAGAGGCTGCCATGCTAGGAAGCTAGCTCCTGGGGGGTTCAGATCTAGT
homo_16_ib  ------------------------------------------------------------
homo_17_ib  GAGATGCTATGGAGAGGCTGCCATGCTAGGAAGCTAGCTCCTGGGGGGTTCAGATCTAGT
homo_18_ib  ------------------------------------------------------------
homo_19_ib  TAGATGCTATAGAGAAGGTGCCAAGCTAGGAAGCTAGCTACTGCAGGGTTTAGATCTGGC
homo_15_ib  ------------------------------------------------------------
homo_23_ib  ------------------------------------------------------------
homo_21_ib  GAGATGCTATGGAGAGGCTGCCATGCTAGGAAGCTAGCTACTGGGGGGTTCAGATCTAGT
homo_20_ib  ------------------------------------------------------------
homo_22_ib  ------------------------------------------------------------
homo_24_ib  ------------------------------------------------------------
homo_25_ib  TAGATGCTATAGAGAGGCTGCCATGCTAGGAAGCTAGCTACTGGAGGATTCAGATTTAGT
homo_27_ib  ------------------------------------------------------------
homo_26_ib  TAGATGCTATAGAGAAGGTGCCAAGCTAGGAAGCTAGCTACTGCAGGGTTTAGATCTGGC
homo_30_ib  ------------------------------------------------------------
homo_28_ib  GAGATGCTATGGAGAGGCTGCCATGCTAGGAAGCTAGCTACTGGGGGGTTCAGATCTAGT
homo_29_ib  ------------------------------------------------------------
homo_31_ib  ------------------------------------------------------------
homo_32_ib  TAGATGCTATAGAGAGGCTGCCATGCTAGGAAGCTAGCTACTGGAGGATTCAGATTTAGT
pan_1_ibr   TAGATGCTATAGAGAGGCTGCCATGCTAGGAAGGTA----CTGCAGGGTTTAGATCTAGT
pan_8_ib    ------------------------------------------------------------
pan_2_ibr   ------------------------------------------------------------
pan_3_ibr   ------------------------------------------------------------
pan_4_ibr   ------------------------------------------------------------
pan_6_ibr   ------------------------------------------------------------


homo_1_ib   GAGGGTGCATTCGTGAATTCCTCCCGAGGATGTGTGTCTAAGTTAAGACGATG-------
homo_4_ib   ------------------------------------------------------------
homo_2_ib   ------------------------------------------------------------
homo_3_ib   GAGGGTGCCTTTCTGAATTCTTCCTGAGGATGTGTGTCTAAGTTAAGATGATGAAAAATA
homo_8_ib   GAGAGTGCATTTGTGAATTCCTCCTGAGGATGTGTGTCTAAGTTAAGATGATG-------
homo_5_ib   ------------------------------------------------------------
homo_7_ib   ------------------------------------------------------------
homo_6_ib   GAGGGTGCCTTTCTGAATTCTTCCTGAGGACGTGTGTCTAAGTTAAGATGATGAAAAATA
homo_11_ib  ------------------------------------------------------------
homo_9_ib   ------------------------------------------------------------
homo_13_ib  ------------------------------------------------------------
homo_12_ib  GAGGGTGCCTTTCTGAATTCTTCCTGAGGACGTGTGTCTAAGTTAAGATGATGAAAAATA
homo_10_ib  GAGGGTGCCTTTCTGAATTCTTCCTGAGGATGTGTGTCTAAGTTAAGATGATGAAAAATA
homo_16_ib  ------------------------------------------------------------
homo_17_ib  GAGGGTGCCTTTCTGAATTCTTCCTGAGGATGTGTGTCTAAGTTAAGATGATGAAAAATA
homo_18_ib  ------------------------------------------------------------
homo_19_ib  GAGAGTGCATTTGTGAATTCCTCCTGAGGATGTGTGTCTAAGTTAAGATGATG-------
homo_15_ib  ------------------------------------------------------------
homo_23_ib  ------------------------------------------------------------
homo_21_ib  GAGGGTGCCTTTCTGAATTCTTCCTGAGGACATGTGTCTAAGTTAAGATGATGAAAAATA
homo_20_ib  ------------------------------------------------------------
homo_22_ib  ------------------------------------------------------------
homo_24_ib  ------------------------------------------------------------
homo_25_ib  GAGGTTGCATTTGTGAATTCTTCCTGAGGATGTGTGTCTAAGTTAAGATGATGAGAAATA
homo_27_ib  ------------------------------------------------------------
homo_26_ib  GAGAGTGCATTTGTGAATTCCTCCTGAGGATGTGTGTCTAAGTTAAGATGATG-------
homo_30_ib  ------------------------------------------------------------
homo_28_ib  GAGGGTGCCTTTCTGAATTCTTCCTGAGGACATGTGTCTAAGTTAAGATGATGAAAAATA
homo_29_ib  ------------------------------------------------------------
homo_31_ib  ------------------------------------------------------------
homo_32_ib  GAGGTTGCATTTGTGAATTCTTCCTGAGGATGTGTGTCTAAGTTAAGATGATGAGAAATA
pan_1_ibr   GAGGGTGCATTCGTGAATTCCTCCCGAGGATGTGTGTCTAAGTTAAGACGATG-------
pan_8_ib    ------------------------------------------------------------
pan_2_ibr   ------------------------------------------------------------
pan_3_ibr   ------------------------------------------------------------
pan_4_ibr   ------------------------------------------------------------
pan_6_ibr   ------------------------------------------------------------


homo_1_ib   ------------------------------------------------------------
homo_4_ib   ------------------------------------------------------------
homo_2_ib   ------------------------------------------------------------
homo_3_ib   GGCCAGGGGCGTTGGCTCATGCCTGTAATCCTAGCAGTTTGGGAGTCTGAGGCAAGAGGA
homo_8_ib   ------------------------------------------------------------
homo_5_ib   ------------------------------------------------------------
homo_7_ib   ------------------------------------------------------------
homo_6_ib   CGCCAGGGGCGGTGGCTCATGCCTGTAATCCTATCACTTTGGGAGTCTGAGGCAAGAGGA
homo_11_ib  ------------------------------------------------------------
homo_9_ib   ------------------------------------------------------------
homo_13_ib  ------------------------------------------------------------
homo_12_ib  GGCCAGGGGCGGTGGCTCATGCCTGTAATCCTAGCACTTTGGGAGTCTGAGGCAAGAGGA
homo_10_ib  GGCCAGGGGCGGTGGCTCATGCCTGTAATCCTAGCAGTTTGGGAGTCTGAGGCAAGAGGA
homo_16_ib  ------------------------------------------------------------
homo_17_ib  GGCCAGGGGCGGTGGCTCATGCCTGTAATCCTAGCAGTTTCGGAGTCTGAGGCAAGAGGA
homo_18_ib  ------------------------------------------------------------
homo_19_ib  ------------------------------------------------------------
homo_15_ib  ------------------------------------------------------------
homo_23_ib  ------------------------------------------------------------
homo_21_ib  CACCAGGGGCGGTGGCTCATGCCTGTAATCCTATCACTTTGGGAGTCTGAGGCAAGAGGA
homo_20_ib  ------------------------------------------------------------
homo_22_ib  ------------------------------------------------------------
homo_24_ib  ------------------------------------------------------------
homo_25_ib  GGCCAGGGATGCTGGCTCATGCCTGTAATCCTAGCACTTTGGTTAGTGCTAGCAAGAGGA
homo_27_ib  ------------------------------------------------------------
homo_26_ib  ------------------------------------------------------------
homo_30_ib  ------------------------------------------------------------
homo_28_ib  CACCAGGGGCGGTGGCTCATGCCTGTAATCCTATCACTTTGGGAGTCTGAGGCAAGAGGA
homo_29_ib  ------------------------------------------------------------
homo_31_ib  ------------------------------------------------------------
homo_32_ib  GGCCAGGGATGCTGGCTCATGCCTGTAATCCTAGCACTTTGGTTAGTGCTAGCAAGAGGA
pan_1_ibr   ------------------------------------------------------------
pan_8_ib    ------------------------------------------------------------
pan_2_ibr   ------------------------------------------------------------
pan_3_ibr   ------------------------------------------------------------
pan_4_ibr   ------------------------------------------------------------
pan_6_ibr   ------------------------------------------------------------


homo_1_ib   ------------------------------------------------------------
homo_4_ib   ------------------------------------------------------------
homo_2_ib   ------------------------------------------------------------
homo_3_ib   TAGCTTGAGCCTAGGAGTTTAAGAGCAGTCTGGGTAACATACCAAGA---CCCCTGTCAG
homo_8_ib   ------------------------------------------------------------
homo_5_ib   ------------------------------------------------------------
homo_7_ib   ------------------------------------------------------------
homo_6_ib   TAGCTTGAGCCTAGGAGTTTAAGACCAGTCTGGCTAACATACCAAGA---CCCCTGTCAG
homo_11_ib  ------------------------------------------------------------
homo_9_ib   ------------------------------------------------------------
homo_13_ib  ------------------------------------------------------------
homo_12_ib  TAGCTTGAGCCTAGGAGTTTAAGACCAGTCTGGGTAACATCCCAAGA---CCCCTGTCAG
homo_10_ib  TAGCTTGAGCCTAGGAGTTTAAGACCAGTCTGGGTAACATACCAAGA---CCCCTGTCAG
homo_16_ib  ------------------------------------------------------------
homo_17_ib  TAGCTTGAGCCTAGGAGTTTAAGACCAGTCTGGGTAACATACCAAGA---CCCCTGTCAG
homo_18_ib  ------------------------------------------------------------
homo_19_ib  ------------------------------------------------------------
homo_15_ib  ------------------------------------------------------------
homo_23_ib  ------------------------------------------------------------
homo_21_ib  TAGCTTGAGCCTAGGAGTTTAAGACCAGTCTGGGTAACATACCAAGA---CCCCTGTCAG
homo_20_ib  ------------------------------------------------------------
homo_22_ib  ------------------------------------------------------------
homo_24_ib  ------------------------------------------------------------
homo_25_ib  TAATTTGAGCCCAGGAGTTTAAGACCAGTGTGGGTAACACAGCAAAGACTCCTGTCTAAA
homo_27_ib  ------------------------------------------------------------
homo_26_ib  ------------------------------------------------------------
homo_30_ib  ------------------------------------------------------------
homo_28_ib  TAGCTTGAGCCTAGGAGTTTAAGACCAGTCTGGGTAACATACCAAGA---CCCCTGTCAG
homo_29_ib  ------------------------------------------------------------
homo_31_ib  ------------------------------------------------------------
homo_32_ib  TAATTTGAGCCCAGGAGTTTAAGACCAGTGTGGGTAACACAGCAAAGACTCCTGTCTAAA
pan_1_ibr   ------------------------------------------------------------
pan_8_ib    ------------------------------------------------------------
pan_2_ibr   ------------------------------------------------------------
pan_3_ibr   ------------------------------------------------------------
pan_4_ibr   ------------------------------------------------------------
pan_6_ibr   ------------------------------------------------------------


homo_1_ib   ------------------------------------------------------------
homo_4_ib   ------------------------------------------------------------
homo_2_ib   ------------------------------------------------------------
homo_3_ib   AAATGAATAAATAAAAGTAAAATCAAACAAGATAAA---TTTTTTTTCTGAGATGGATTT
homo_8_ib   ------------------------------------------------------------
homo_5_ib   ------------------------------------------------------------
homo_7_ib   ------------------------------------------------------------
homo_6_ib   AAATGAATAAACAAAAGTAAAAACAAACAAGATAACTTTTTTTTT--CTGAGATGGAGTT
homo_11_ib  ------------------------------------------------------------
homo_9_ib   ------------------------------------------------------------
homo_13_ib  ------------------------------------------------------------
homo_12_ib  AAGTGAAGAAATAAAAGTAAAAACAAACAAGATAACTTTTTTTTTTTCTGAGATGAATTT
homo_10_ib  AAATGAATAAATAAAAGTAAAAACAAACAAGATAACTTTC-TTTT--CTGAGATGGAGTT
homo_16_ib  ------------------------------------------------------------
homo_17_ib  AAATGAATAAATAAAAGTAAAAACAAACAAGATAACTTTC-TTTT--CTGAGATGGAGTT
homo_18_ib  ------------------------------------------------------------
homo_19_ib  ------------------------------------------------------------
homo_15_ib  ------------------------------------------------------------
homo_23_ib  ------------------------------------------------------------
homo_21_ib  AAATGAATAAATAAAAGTAAAAACAAACAAGATAACTTTTTTTTT--CTGAGATGGAGTT
homo_20_ib  ------------------------------------------------------------
homo_22_ib  ------------------------------------------------------------
homo_24_ib  ------------------------------------------------------------
homo_25_ib  AAATAAATAAATAAA---AAATACAAACAAGATAATTTTTCT-TTTTTTGAGATGAAATT
homo_27_ib  ------------------------------------------------------------
homo_26_ib  ------------------------------------------------------------
homo_30_ib  ------------------------------------------------------------
homo_28_ib  AAATGAATAAATAAAAGTAAAAACAAACAAGATAACTTTTTTTTT--CTGAGATGGAGTT
homo_29_ib  ------------------------------------------------------------
homo_31_ib  ------------------------------------------------------------
homo_32_ib  AAATAAATAAATAAA---AAATACAAACAAGATAATTTTTCT-TTTTTTGAGATGAAATT
pan_1_ibr   ------------------------------------------------------------
pan_8_ib    ------------------------------------------------------------
pan_2_ibr   ------------------------------------------------------------
pan_3_ibr   ------------------------------------------------------------
pan_4_ibr   ------------------------------------------------------------
pan_6_ibr   ------------------------------------------------------------


homo_1_ib   ------------------------------------------------------------
homo_4_ib   --------------------------------------TTCATCAGGCAGCACCTTGCA-
homo_2_ib   --------------------------------------CTCATCATGCAGCAACTTCCA-
homo_3_ib   TCACTTTGATCATCCAGGCTAGAGTGCAGTTGTGACATCTCAGCTCGCAGCAACTTCTGC
homo_8_ib   ------------------------------------------------------------
homo_5_ib   --------------------------------------CTCATCATGCAGCAACTTCCA-
homo_7_ib   --------------------------------------TTCATCAGGCAGCACCTTGCA-
homo_6_ib   TCTCTTTGATCGTCTAGGCTACAGTGCAGTTGTGACATCTCAGCTCGCAGCAACTTCTGC
homo_11_ib  --------------------------------------TTCATCAGGCAGCACCTTGCA-
homo_9_ib   --------------------------------------CTCATCACAGAGCAACTTGCA-
homo_13_ib  --------------------------------------CTCAACATGCAGCAACTTGCA-
homo_12_ib  TCACTTTGATCATCCAGGGTAAAGTGCACTTGTGACATCTCAGCTCGCAGCAACTTCTGC
homo_10_ib  TCACTTTGATCGTCCAGGCTACAGTGCAGTTGTGACATCTCAGCTCGCAGCAACTTCTGC
homo_16_ib  --------------------------------------TTCATCAGGCAGCACCTTGCA-
homo_17_ib  TCACTTTGATCGTCCAGGCTACAGTGCAGTTGTGACATCTCAGCTCGCAGCAACTTCTGC
homo_18_ib  --------------------------------------CTCATCACAGAGCAACTTGCA-
homo_19_ib  ------------------------------------------------------------
homo_15_ib  --------------------------------------CTCATCAGGCAGCACCTTGCG-
homo_23_ib  --------------------------------------CTCATCAGGCAGCACCTTGCG-
homo_21_ib  TCACTTTGATCGTCCAGGCTACAGTGCAGTTGTGACATCTCAGCTCGCAGCGACTTCTGC
homo_20_ib  --------------------------------------TTCATCAGGCAGCACCTTGCA-
homo_22_ib  --------------------------------------CTCATCATGCAGCAACTTCCA-
homo_24_ib  --------------------------------------TTCATCAGGCAGCACCTTGCA-
homo_25_ib  TCACTTTTATCACCCAGGCTGGAGTGCAGTGGTGTGATCTTGGCTCGCTGCAACCTCTGC
homo_27_ib  --------------------------------------TTCATCAGGCAGCACCTTGCA-
homo_26_ib  ------------------------------------------------------------
homo_30_ib  --------------------------------------CTCATCAGGCAGCACCTTGCG-
homo_28_ib  TCACTTTGATCGTCCAGGCTACAGTGCAGTTGTGACATCTCAGCTCGCAGCGACTTCTGC
homo_29_ib  --------------------------------------CTCATCATGCAGCAACTTCCA-
homo_31_ib  --------------------------------------TTCATCAGGCAGCACCTTGCA-
homo_32_ib  TCACTTTTATCACCCAGGCTGGAGTGCAGTGGTGTGATCTTGGCTCGCTGCAACCTCTGC
pan_1_ibr   ------------------------------------------------------------
pan_8_ib    --------------------------------------TTCATCAGGCAGCACCTTGCA-
pan_2_ibr   --------------------------------------CTCAACATGCAGCAACTTGCA-
pan_3_ibr   --------------------------------------TTCATCAGGCAGCACCTTGCA-
pan_4_ibr   --------------------------------------CTCAACATGCAGCAACTTGCA-
pan_6_ibr   --------------------------------------CTCATCAGGCAGCACCTTGCA-


homo_1_ib   ------------------------------------------------------------
homo_4_ib   ------------------------------------------------------------
homo_2_ib   ------------------------------------------------------------
homo_3_ib   CTCCCAGGTTCAAGCGATTCTCCTGCCTCAGCCTCCTGAGTACCTGGGATTACAGGCGTG
homo_8_ib   ------------------------------------------------------------
homo_5_ib   ------------------------------------------------------------
homo_7_ib   ------------------------------------------------------------
homo_6_ib   CTCCCAGGTTCATGCGATTCTCCTGCCTCAGCCTCCTGAGTGCCTGGGATTACAGGCGTG
homo_11_ib  ------------------------------------------------------------
homo_9_ib   ------------------------------------------------------------
homo_13_ib  ------------------------------------------------------------
homo_12_ib  CTCCCAGGTTCAAGCGATTCTCCTGCCTCAGCCTCTTGAGTGCCTGGGATTACAGGCATG
homo_10_ib  CTCCCAGGTTCAAGCGATTCTCCTGCCTCAGCCTCCTGAGTGCCTGGGATTACAGGCGTG
homo_16_ib  ------------------------------------------------------------
homo_17_ib  CTCCCAGGTTCAAGCGATTCTCCTGCCTCAGCCTCCTGAGTGCCTGGGATTACAGGCGTG
homo_18_ib  ------------------------------------------------------------
homo_19_ib  ------------------------------------------------------------
homo_15_ib  ------------------------------------------------------------
homo_23_ib  ------------------------------------------------------------
homo_21_ib  CTCCCAGGTTCATGCGATTCTCCTGTCTCAGCCTCCTGAGTGCCTGGGATTACAGGCGTG
homo_20_ib  ------------------------------------------------------------
homo_22_ib  ------------------------------------------------------------
homo_24_ib  ------------------------------------------------------------
homo_25_ib  CTCCTGGGTTCAAGCAATTCTCCTGCCTCTGCCTCCTGAGTAGCTGGGATTACAGGCACG
homo_27_ib  ------------------------------------------------------------
homo_26_ib  ------------------------------------------------------------
homo_30_ib  ------------------------------------------------------------
homo_28_ib  CTCCCAGGTTCATGCGATTCTCCTGTCTCAGCCTCCTGAGTGCCTGGGATTACAGGCGTG
homo_29_ib  ------------------------------------------------------------
homo_31_ib  ------------------------------------------------------------
homo_32_ib  CTCCTGGGTTCAAGCAATTCTCCTGCCTCTGCCTCCTGAGTAGCTGGGATTACAGGCACG
pan_1_ibr   ------------------------------------------------------------
pan_8_ib    ------------------------------------------------------------
pan_2_ibr   ------------------------------------------------------------
pan_3_ibr   ------------------------------------------------------------
pan_4_ibr   ------------------------------------------------------------
pan_6_ibr   ------------------------------------------------------------


homo_1_ib   ------------------------------------------------------------
homo_4_ib   ------------------------------------------------------------
homo_2_ib   ------------------------------------------------------------
homo_3_ib   GGCCACCACACCTGGCTAATTTTTATATTTTAAGTAGAGACAGGTTTTCACCATGTTGGC
homo_8_ib   ------------------------------------------------------------
homo_5_ib   ------------------------------------------------------------
homo_7_ib   ------------------------------------------------------------
homo_6_ib   AGCCACCACACCTGGCTAATTTTTATATTTTAAGTAGAGACAGGGTTTCACCATGTTGGC
homo_11_ib  ------------------------------------------------------------
homo_9_ib   ------------------------------------------------------------
homo_13_ib  ------------------------------------------------------------
homo_12_ib  AGTCAGCACACCTGGCTAATTTTTATATTTTAAGTAGAGACAGGGTTTCACCATGTTGGC
homo_10_ib  AGCCACCACACCTGGCTAATTTTTATATTTTAAGTAGAGACAGGGTTTCACCATGTTGGC
homo_16_ib  ------------------------------------------------------------
homo_17_ib  AGCCACCACACCTGGCTAATTTTTATATTTTAAGTAGAGACAGGGTTTCACCATGTTGGC
homo_18_ib  ------------------------------------------------------------
homo_19_ib  ------------------------------------------------------------
homo_15_ib  ------------------------------------------------------------
homo_23_ib  ------------------------------------------------------------
homo_21_ib  AGCCACCACACCTGGCTAATTTTTATATTTTAAGTAGAGACAGGGTTTCACCATGTTGGC
homo_20_ib  ------------------------------------------------------------
homo_22_ib  ------------------------------------------------------------
homo_24_ib  ------------------------------------------------------------
homo_25_ib  GGCCACCACTCCTGGCTAAG-----TATTTTTAGTAGAGATGGGGTTTCACCATGTTGGC
homo_27_ib  ------------------------------------------------------------
homo_26_ib  ------------------------------------------------------------
homo_30_ib  ------------------------------------------------------------
homo_28_ib  AGCCACCACACCTGGCTAATTTTTATATTTTAAGTAGAGACAGGGTTTCACCATGTTGGC
homo_29_ib  ------------------------------------------------------------
homo_31_ib  ------------------------------------------------------------
homo_32_ib  GGCCACCACTCCTGGCTAAG-----TATTTTTAGTAGAGATGGGGTTTCACCATGTTGGC
pan_1_ibr   ------------------------------------------------------------
pan_8_ib    ------------------------------------------------------------
pan_2_ibr   ------------------------------------------------------------
pan_3_ibr   ------------------------------------------------------------
pan_4_ibr   ------------------------------------------------------------
pan_6_ibr   ------------------------------------------------------------


homo_1_ib   ------------------------------------------------------------
homo_4_ib   ------------------------------------------------------------
homo_2_ib   ------------------------------------------------------------
homo_3_ib   CAGGTTATTCTCCAACCCCTGATTTCAGGTGATCCACCCACCTTGGACTCCCAAAGTGCT
homo_8_ib   ------------------------------------------------------------
homo_5_ib   ------------------------------------------------------------
homo_7_ib   ------------------------------------------------------------
homo_6_ib   CAGGTTATTCTCCAACTCCTGACTTCAGGTGATCCACCCACCATGGACTCCCAAAGTGCT
homo_11_ib  ------------------------------------------------------------
homo_9_ib   ------------------------------------------------------------
homo_13_ib  ------------------------------------------------------------
homo_12_ib  CAGGAGATTCTCCAACTCCTGACTTCAGGTGATCCACACACCTTGGACTCCCAAAGTGCT
homo_10_ib  CAGGCTATTCTCCAACTCCTGACTTCAGGTGATCCACCCACCTTGGACTCCCAAAGTGCT
homo_16_ib  ------------------------------------------------------------
homo_17_ib  CAGGCTATTCTCCAACTCCTGACTTCAGGTGATCCACCCACCTTGGACTCCCAAAGTGCT
homo_18_ib  ------------------------------------------------------------
homo_19_ib  ------------------------------------------------------------
homo_15_ib  ------------------------------------------------------------
homo_23_ib  ------------------------------------------------------------
homo_21_ib  CAGGTTATTCTCCAACTCCTGACTTCAGGTGATCCGCCCACCATGGACTCCCAAAGTGCT
homo_20_ib  ------------------------------------------------------------
homo_22_ib  ------------------------------------------------------------
homo_24_ib  ------------------------------------------------------------
homo_25_ib  CAGGCTGGTCTCAAATTCCTGACCTCAGGTGATCCACCCACTTCGGCCTCCCAAAGTGTC
homo_27_ib  ------------------------------------------------------------
homo_26_ib  ------------------------------------------------------------
homo_30_ib  ------------------------------------------------------------
homo_28_ib  CAGGTTATTCTCCAACTCCTGACTTCAGGTGATCCGCCCACCATGGACTCCCAAAGTGCT
homo_29_ib  ------------------------------------------------------------
homo_31_ib  ------------------------------------------------------------
homo_32_ib  CAGGCTGGTCTCAAATTCCTGACCTCAGGTGATCCACCCACTTCGGCCTCCCAAAGTGTC
pan_1_ibr   ------------------------------------------------------------
pan_8_ib    ------------------------------------------------------------
pan_2_ibr   ------------------------------------------------------------
pan_3_ibr   ------------------------------------------------------------
pan_4_ibr   ------------------------------------------------------------
pan_6_ibr   ------------------------------------------------------------


homo_1_ib   ------------------------------------------------------------
homo_4_ib   ------------------------------------------------------------
homo_2_ib   ------------------------------------------------------------
homo_3_ib   GGGATTATAGGCGAGAGCTACCACGCCCAGCC----------------------------
homo_8_ib   ------------------------------------------------------------
homo_5_ib   ------------------------------------------------------------
homo_7_ib   ------------------------------------------------------------
homo_6_ib   GGGATTATAGGCGAGAGCTACCACGCCCAGCC----------------------------
homo_11_ib  ------------------------------------------------------------
homo_9_ib   ------------------------------------------------------------
homo_13_ib  ------------------------------------------------------------
homo_12_ib  GGGATTATAGGCGAGAGCTACCACGCCCAGCC----------------------------
homo_10_ib  GGGATTATAGGCGAGAGCTACCACGCCCAGCC----------------------------
homo_16_ib  ------------------------------------------------------------
homo_17_ib  GGGATTATAGGCGAGAGCTACCACGCCCAGCC----------------------------
homo_18_ib  ------------------------------------------------------------
homo_19_ib  ------------------------------------------------------------
homo_15_ib  ------------------------------------------------------------
homo_23_ib  ------------------------------------------------------------
homo_21_ib  GGGATTATAGGCGAGAGCTACCACGCCCAGCC----------------------------
homo_20_ib  ------------------------------------------------------------
homo_22_ib  ------------------------------------------------------------
homo_24_ib  ------------------------------------------------------------
homo_25_ib  AGGATTATAGGCGTGAGCCACCACACCCGACCCAAAAACAAGATAATTTTTTTTGTTTTT
homo_27_ib  ------------------------------------------------------------
homo_26_ib  ------------------------------------------------------------
homo_30_ib  ------------------------------------------------------------
homo_28_ib  GGGATTATAGGCGAGAGCTACCACGCCCAGCC----------------------------
homo_29_ib  ------------------------------------------------------------
homo_31_ib  ------------------------------------------------------------
homo_32_ib  AGGATTATAGGCGTGAGCCACCACACCCGACCCAAAAACAAGATAATTTTTTTTGTTTTT
pan_1_ibr   ------------------------------------------------------------
pan_8_ib    ------------------------------------------------------------
pan_2_ibr   ------------------------------------------------------------
pan_3_ibr   ------------------------------------------------------------
pan_4_ibr   ------------------------------------------------------------
pan_6_ibr   ------------------------------------------------------------


homo_1_ib   ------------------------------------------------------------
homo_4_ib   ------------------------------------------------------------
homo_2_ib   ------------------------------------------------------------
homo_3_ib   ------------------------------------------------------------
homo_8_ib   ------------------------------------------------------------
homo_5_ib   ------------------------------------------------------------
homo_7_ib   ------------------------------------------------------------
homo_6_ib   ------------------------------------------------------------
homo_11_ib  ------------------------------------------------------------
homo_9_ib   ------------------------------------------------------------
homo_13_ib  ------------------------------------------------------------
homo_12_ib  ------------------------------------------------------------
homo_10_ib  ------------------------------------------------------------
homo_16_ib  ------------------------------------------------------------
homo_17_ib  ------------------------------------------------------------
homo_18_ib  ------------------------------------------------------------
homo_19_ib  ------------------------------------------------------------
homo_15_ib  ------------------------------------------------------------
homo_23_ib  ------------------------------------------------------------
homo_21_ib  ------------------------------------------------------------
homo_20_ib  ------------------------------------------------------------
homo_22_ib  ------------------------------------------------------------
homo_24_ib  ------------------------------------------------------------
homo_25_ib  TTGAGATGGAGTCTTGCTCTGTCTCGCTTTATTGCCCAGGGTTCACGCCATTCTCCTGCT
homo_27_ib  ------------------------------------------------------------
homo_26_ib  ------------------------------------------------------------
homo_30_ib  ------------------------------------------------------------
homo_28_ib  ------------------------------------------------------------
homo_29_ib  ------------------------------------------------------------
homo_31_ib  ------------------------------------------------------------
homo_32_ib  TTGAGATGGAGTCTTGCTCTGTCTCGCTTTATTGCCCAGGGTTCACGCCATTCTCCTGCT
pan_1_ibr   ------------------------------------------------------------
pan_8_ib    ------------------------------------------------------------
pan_2_ibr   ------------------------------------------------------------
pan_3_ibr   ------------------------------------------------------------
pan_4_ibr   ------------------------------------------------------------
pan_6_ibr   ------------------------------------------------------------


homo_1_ib   ------------------------------------------------------------
homo_4_ib   ------------------------------------------------------------
homo_2_ib   ------------------------------------------------------------
homo_3_ib   ------------------------------------------------------------
homo_8_ib   ------------------------------------------------------------
homo_5_ib   ------------------------------------------------------------
homo_7_ib   ------------------------------------------------------------
homo_6_ib   ------------------------------------------------------------
homo_11_ib  ------------------------------------------------------------
homo_9_ib   ------------------------------------------------------------
homo_13_ib  ------------------------------------------------------------
homo_12_ib  ------------------------------------------------------------
homo_10_ib  ------------------------------------------------------------
homo_16_ib  ------------------------------------------------------------
homo_17_ib  ------------------------------------------------------------
homo_18_ib  ------------------------------------------------------------
homo_19_ib  ------------------------------------------------------------
homo_15_ib  ------------------------------------------------------------
homo_23_ib  ------------------------------------------------------------
homo_21_ib  ------------------------------------------------------------
homo_20_ib  ------------------------------------------------------------
homo_22_ib  ------------------------------------------------------------
homo_24_ib  ------------------------------------------------------------
homo_25_ib  TCAGCCTCCTGAGTAGCTGGGACAACAGGTGCCCGACACCACGCCCGGCTAATTTTTGTT
homo_27_ib  ------------------------------------------------------------
homo_26_ib  ------------------------------------------------------------
homo_30_ib  ------------------------------------------------------------
homo_28_ib  ------------------------------------------------------------
homo_29_ib  ------------------------------------------------------------
homo_31_ib  ------------------------------------------------------------
homo_32_ib  TCAGCCTCCTGAGTAGCTGGGACAACAGGTGCCCGACACCACGCCCGGCTAATTTTTGTT
pan_1_ibr   ------------------------------------------------------------
pan_8_ib    ------------------------------------------------------------
pan_2_ibr   ------------------------------------------------------------
pan_3_ibr   ------------------------------------------------------------
pan_4_ibr   ------------------------------------------------------------
pan_6_ibr   ------------------------------------------------------------


homo_1_ib   ------------------------------------------------------------
homo_4_ib   ------------------------------------------------------------
homo_2_ib   ------------------------------------------------------------
homo_3_ib   ------------------------------------------------------------
homo_8_ib   ------------------------------------------------------------
homo_5_ib   ------------------------------------------------------------
homo_7_ib   ------------------------------------------------------------
homo_6_ib   ------------------------------------------------------------
homo_11_ib  ------------------------------------------------------------
homo_9_ib   ------------------------------------------------------------
homo_13_ib  ------------------------------------------------------------
homo_12_ib  ------------------------------------------------------------
homo_10_ib  ------------------------------------------------------------
homo_16_ib  ------------------------------------------------------------
homo_17_ib  ------------------------------------------------------------
homo_18_ib  ------------------------------------------------------------
homo_19_ib  ------------------------------------------------------------
homo_15_ib  ------------------------------------------------------------
homo_23_ib  ------------------------------------------------------------
homo_21_ib  ------------------------------------------------------------
homo_20_ib  ------------------------------------------------------------
homo_22_ib  ------------------------------------------------------------
homo_24_ib  ------------------------------------------------------------
homo_25_ib  GTATTTTTTAGTACAGATGGGGTTTCACCATGTTAGCCAGGATGGTCTCGATCTCCTGAC
homo_27_ib  ------------------------------------------------------------
homo_26_ib  ------------------------------------------------------------
homo_30_ib  ------------------------------------------------------------
homo_28_ib  ------------------------------------------------------------
homo_29_ib  ------------------------------------------------------------
homo_31_ib  ------------------------------------------------------------
homo_32_ib  GTATTTTTTAGTACAGATGGGGTTTCACCATGTTAGCCAGGATGGTCTCGATCTCCTGAC
pan_1_ibr   ------------------------------------------------------------
pan_8_ib    ------------------------------------------------------------
pan_2_ibr   ------------------------------------------------------------
pan_3_ibr   ------------------------------------------------------------
pan_4_ibr   ------------------------------------------------------------
pan_6_ibr   ------------------------------------------------------------


homo_1_ib   ------------------------------------------------------------
homo_4_ib   ------------------------------------------------------------
homo_2_ib   ------------------------------------------------------------
homo_3_ib   ------------------------------------------------------------
homo_8_ib   ------------------------------------------------------------
homo_5_ib   ------------------------------------------------------------
homo_7_ib   ------------------------------------------------------------
homo_6_ib   ------------------------------------------------------------
homo_11_ib  ------------------------------------------------------------
homo_9_ib   ------------------------------------------------------------
homo_13_ib  ------------------------------------------------------------
homo_12_ib  ------------------------------------------------------------
homo_10_ib  ------------------------------------------------------------
homo_16_ib  ------------------------------------------------------------
homo_17_ib  ------------------------------------------------------------
homo_18_ib  ------------------------------------------------------------
homo_19_ib  ------------------------------------------------------------
homo_15_ib  ------------------------------------------------------------
homo_23_ib  ------------------------------------------------------------
homo_21_ib  ------------------------------------------------------------
homo_20_ib  ------------------------------------------------------------
homo_22_ib  ------------------------------------------------------------
homo_24_ib  ------------------------------------------------------------
homo_25_ib  CTTGTGATCCGCCCGCCTCGGCCTCCCAAAATGCTGGGATTACAGGTGTGAGCCACCGCA
homo_27_ib  ------------------------------------------------------------
homo_26_ib  ------------------------------------------------------------
homo_30_ib  ------------------------------------------------------------
homo_28_ib  ------------------------------------------------------------
homo_29_ib  ------------------------------------------------------------
homo_31_ib  ------------------------------------------------------------
homo_32_ib  CTTGTGATCCGCCCGCCTCGGCCTCCCAAAATGCTGGGATTACAGGTGTGAGCCACCGCA
pan_1_ibr   ------------------------------------------------------------
pan_8_ib    ------------------------------------------------------------
pan_2_ibr   ------------------------------------------------------------
pan_3_ibr   ------------------------------------------------------------
pan_4_ibr   ------------------------------------------------------------
pan_6_ibr   ------------------------------------------------------------


homo_1_ib   ------------------------------------GGAAATGGGGAGTTGAAGAGGGCA
homo_4_ib   ------------------------------------------------------------
homo_2_ib   ------------------------------------------------------------
homo_3_ib   ---------AACAAGATAATTTTTAAGAAGATGATGTGAAGTAGGGAAGTGAAGTGGGCA
homo_8_ib   ------------------------------------GGAAATAGGGAGGTGAAGAGGGCA
homo_5_ib   ------------------------------------------------------------
homo_7_ib   ------------------------------------------------------------
homo_6_ib   ---------AACAAGATAATTTTTAAGAAGATGATGTGAAGTAGGGAAGTGAAGTGGGCA
homo_11_ib  ------------------------------------------------------------
homo_9_ib   ------------------------------------------------------------
homo_13_ib  ------------------------------------------------------------
homo_12_ib  ---------AACAAGATAATTTTTAAGCAGATGATGTAAAGTAGGGAAGTGAAGTGGGCA
homo_10_ib  ---------AACAAGATAATTTTTAAGAAGATGATGTGAAGTAGGGAAGTGAAGTGGGCA
homo_16_ib  ------------------------------------------------------------
homo_17_ib  ---------AACAAGATAATTTTTAAGAAGATGATGTGAAGTAGGGAAGTGAAGTGGGCA
homo_18_ib  ------------------------------------------------------------
homo_19_ib  ------------------------------------GGAAATAGGGAGGTGAAGAGGGCA
homo_15_ib  ------------------------------------------------------------
homo_23_ib  ------------------------------------------------------------
homo_21_ib  ---------AACAAGATAATTTTTAAGAAGATGATGGGAAGTAGGGAAGTGAAGTGGGCA
homo_20_ib  ------------------------------------------------------------
homo_22_ib  ------------------------------------------------------------
homo_24_ib  ------------------------------------------------------------
homo_25_ib  CCCGGCCAAAACAAGATAATTTTTAACAAGATGATGGGAAGTAGGGAAGTGAAGTGGGCA
homo_27_ib  ------------------------------------------------------------
homo_26_ib  ------------------------------------GGAAATAGGGAGGTGAAGAGGGCA
homo_30_ib  ------------------------------------------------------------
homo_28_ib  ---------AACAAGATAATTTTTAAGAAGATGATGGGAAGTAGGGAAGTGAAGTGGGCA
homo_29_ib  ------------------------------------------------------------
homo_31_ib  ------------------------------------------------------------
homo_32_ib  CCCGGCCAAAACAAGATAATTTTTAACAAGATGATGGGAAGTAGGGAAGTGAAGTGGGCA
pan_1_ibr   ------------------------------------GGAAATGGGGAGTTGAAGAGGGCA
pan_8_ib    ------------------------------------------------------------
pan_2_ibr   ------------------------------------------------------------
pan_3_ibr   ------------------------------------------------------------
pan_4_ibr   ------------------------------------------------------------
pan_6_ibr   ------------------------------------------------------------


homo_1_ib   CTAAAGAAGAG---AATGTCCATCACACCCCTCCATTTTAAAATATAAGGTCTGTCCTCA
homo_4_ib   ------------------------------------------------------------
homo_2_ib   ------------------------------------------------------------
homo_3_ib   CTGAAGA---GGGGAATGCTCAGCAAACCTGCACATGTCAGAAAATCAGCTTTGTGCCCC
homo_8_ib   CTAAAGA---G---AATGCCCATCCCACTCCTATATTTTAAAATATGAGGTCTATCCTCA
homo_5_ib   ------------------------------------------------------------
homo_7_ib   ------------------------------------------------------------
homo_6_ib   CTGAAGA---GGGGAATGTTCAGCAAACCTGCACTTGTCAGAAAATCAGCTTTGTGCCCC
homo_11_ib  ------------------------------------------------------------
homo_9_ib   ------------------------------------------------------------
homo_13_ib  ------------------------------------------------------------
homo_12_ib  CTGAAGA---GGGGAATGCTCAGCAAACCTGCACATGTCAGAAAATCAGCTTTGTGCCCC
homo_10_ib  CTGAAGA---GGGGAATGCTCAGCAAACCTGCACATGTCAGAAAATCAGCTTTGTGCCCC
homo_16_ib  ------------------------------------------------------------
homo_17_ib  CTGAAGA---GGGGAATGCTCAGCAAACCTGCACATGTCAGAAAATCAGCTTTGTGCCCC
homo_18_ib  ------------------------------------------------------------
homo_19_ib  CTAAAGA---G---AATGCCCATCCCACTCCTATATTTTAAAATATGAGGTCTATCCTCA
homo_15_ib  ------------------------------------------------------------
homo_23_ib  ------------------------------------------------------------
homo_21_ib  CTGAAGA---GGGGAATGCTCAGCAAACCTGCACATGTCAGAAAATCAGCTTTGTGCCCC
homo_20_ib  ------------------------------------------------------------
homo_22_ib  ------------------------------------------------------------
homo_24_ib  ------------------------------------------------------------
homo_25_ib  CTGAAGA---GGGGAATGCTCAGCAAACCTGCACATGTCAGATTATGAGCTCTGTGCCCC
homo_27_ib  ------------------------------------------------------------
homo_26_ib  CTAAAGA---G---AATGCCCATCCCACTCCTATATTTTAAAATATGAGGTCTATCCTCA
homo_30_ib  ------------------------------------------------------------
homo_28_ib  CTGAAGA---GGGGAATGCTCAGCAAACCTGCACATGTCAGAAAATCAGCTTTGTGCCCC
homo_29_ib  ------------------------------------------------------------
homo_31_ib  ------------------------------------------------------------
homo_32_ib  CTGAAGA---GGGGAATGCTCAGCAAACCTGCACATGTCAGATTATGAGCTCTGTGCCCC
pan_1_ibr   CTAAAGAAGAG---AATGTCCATCACACCCCTCCATTTTAAAATATAAGGTCTGTCCTCA
pan_8_ib    ------------------------------------------------------------
pan_2_ibr   ------------------------------------------------------------
pan_3_ibr   ------------------------------------------------------------
pan_4_ibr   ------------------------------------------------------------
pan_6_ibr   ------------------------------------------------------------


homo_1_ib   CCTGCCTAGTGAACAGGTAAAATCCTGTGTCTCCCTCTGTCAGT--AAAA--TG--TTTT
homo_4_ib   ------------------------------------------------------------
homo_2_ib   ------------------------------------------------------------
homo_3_ib   ACAGTTTGGTGAACATGAATGATCCCATCTCTAATTCCCA-TTGTAAAAG--TTTCTTTT
homo_8_ib   CCTGCCTAGTGAACAGGCAAAATCCTATGTTTCC--CTGTCAGC--ACCC--TG--TTTT
homo_5_ib   ------------------------------------------------------------
homo_7_ib   ------------------------------------------------------------
homo_6_ib   ACAGTTTGGTGAACATGAATGATCCCATCTCTAATTCCCTGTTGTAAAAG--TTTCTTTT
homo_11_ib  ------------------------------------------------------------
homo_9_ib   ------------------------------------------------------------
homo_13_ib  ------------------------------------------------------------
homo_12_ib  ATAGTTTGGTGAACATGAATGATCCCATCTCTAATTCCCTGTTGTAAAAG--TG--TTTT
homo_10_ib  ACAGTTTCGTGAACATGAATGATCCCATCTCTAATTCCGTGTTGTAAAAG--TTTCTTTT
homo_16_ib  ------------------------------------------------------------
homo_17_ib  ACAGTTTCGTGAACATGAATGATCCCATCTCTAATTCCCTGTTGTAAAAG--TTTCTTTT
homo_18_ib  ------------------------------------------------------------
homo_19_ib  CCTGCCTAGTGAACAGGCAAAATCCTATGTTTCC--CTGTCAGC--ACCC--TG--TTTT
homo_15_ib  ------------------------------------------------------------
homo_23_ib  ------------------------------------------------------------
homo_21_ib  ACAGTTTTGTGAACATGAATGATCCCATCTCTAATTCCCTGTTGTAAAAG--TTTCTTTT
homo_20_ib  ------------------------------------------------------------
homo_22_ib  ------------------------------------------------------------
homo_24_ib  ------------------------------------------------------------
homo_25_ib  ACAGCTTGGTGAACATGAATGATCCCATGTCTAATTCCCTGTCATAATGGGTTG--TTTT
homo_27_ib  ------------------------------------------------------------
homo_26_ib  CCTGCCTAGTGAACAGGCAAAATCCTATGTTTCC--CTGTCAGC--ACCC--TG--TTTT
homo_30_ib  ------------------------------------------------------------
homo_28_ib  ACAGTTTTGTGAACATGAATGATCCCATCTCTAATTCCCTGTTGTAAAAG--TTTCTTTT
homo_29_ib  ------------------------------------------------------------
homo_31_ib  ------------------------------------------------------------
homo_32_ib  ACAGCTTGGTGAACATGAATGATCCCATGTCTAATTCCCTGTCATAATGGGTTG--TTTT
pan_1_ibr   CCTGCCTAGTGAACAGGTAAAATCCTGTCTCTCCCTCTGTCAGT--AAAA--TG--TTTT
pan_8_ib    ------------------------------------------------------------
pan_2_ibr   ------------------------------------------------------------
pan_3_ibr   ------------------------------------------------------------
pan_4_ibr   ------------------------------------------------------------
pan_6_ibr   ------------------------------------------------------------


homo_1_ib   GAGCTCCAAAAC---------------------------ATGATGGAATAGAGGGTGAGG
homo_4_ib   ------------------------------------------------------------
homo_2_ib   ------------------------------------------------------------
homo_3_ib   GAGCTCCAGGTAAATTAATTA---CCTAGGAAATGTATGATTCTGAAACAGAGGGTCAGG
homo_8_ib   GAGCTCCAGGTCAGGTAATTAATGTATGGGAAATACATGATGATAGAATAGAGGGTGAGG
homo_5_ib   ------------------------------------------------------------
homo_7_ib   ------------------------------------------------------------
homo_6_ib   GAGCTCCAGGTAAATTAATTA---TCTAGGCAATGCATGATTCTGAAACAGAGGGTCAGG
homo_11_ib  ------------------------------------------------------------
homo_9_ib   ------------------------------------------------------------
homo_13_ib  ------------------------------------------------------------
homo_12_ib  GAGCTCCAGGTAAATTAATTA---CCTAGGCAATGCATGATTCTGAAACAGAGGGTCAGG
homo_10_ib  GAGCTCCAGGTAAATTAATTA---CCTAGGAAATGCATGATTCTGAAACAGAGGGTCAGG
homo_16_ib  ------------------------------------------------------------
homo_17_ib  GAGCTCCAGGTAAATTAATTA---CCTAGGAAATGCATGATTCTGAAACAGAGGGTCAGG
homo_18_ib  ------------------------------------------------------------
homo_19_ib  GAGCTCCAGGTCAGGTAATTAATGTATGGGAAATACATGATGATAGAATAGAGGGTGAGG
homo_15_ib  ------------------------------------------------------------
homo_23_ib  ------------------------------------------------------------
homo_21_ib  GAGCTCCAGGTAAATTAATTA---TCTAGGCAATGCATGATTCTGAAACAGAGGGTCAGG
homo_20_ib  ------------------------------------------------------------
homo_22_ib  ------------------------------------------------------------
homo_24_ib  ------------------------------------------------------------
homo_25_ib  GAGCTCCAGGTAAATTAATTA---CCTGAGAAATGTATGATTCTGAAACAGAGGGTCAGG
homo_27_ib  ------------------------------------------------------------
homo_26_ib  GAGCTCCAGGTCAGGTAATTAATGTATGGGAAATACATGATGATAGAATAGAGGGTGAGG
homo_30_ib  ------------------------------------------------------------
homo_28_ib  GAGCTCCAGGTAAATTAATTA---TCTAGGCAATGCATGATTCTGAAACAGAGGGTCAGG
homo_29_ib  ------------------------------------------------------------
homo_31_ib  ------------------------------------------------------------
homo_32_ib  GAGCTCCAGGTAAATTAATTA---CCTGAGAAATGTATGATTCTGAAACAGAGGGTCAGG
pan_1_ibr   GAGCTCCAAAAC---------------------------ATGATGGAATAGAGGGTGAGG
pan_8_ib    ------------------------------------------------------------
pan_2_ibr   ------------------------------------------------------------
pan_3_ibr   ------------------------------------------------------------
pan_4_ibr   ------------------------------------------------------------
pan_6_ibr   ------------------------------------------------------------


homo_1_ib   GAGCAGGAGTGAAGAATGGTGAAAGTGATAGATGGTTTGCTGATGATACGGGCATGTCAG
homo_4_ib   ------------------------------------------------------------
homo_2_ib   ------------------------------------------------------------
homo_3_ib   GAGCAGGCACAAAGAATGATGAAAGTGATAGATGGTTTGCTGATGATACAGGTGTGTCAG
homo_8_ib   GAGCAGGAGCAAAGAATGGTAAAAGTGATAGATGGTTTGCTGATGGTACAGGCATGTCAG
homo_5_ib   ------------------------------------------------------------
homo_7_ib   ------------------------------------------------------------
homo_6_ib   GTGCAGGCACAAAGAATGGTGAAAGTGATAGATGGTTTGCTGATGATACAGGCATGTCAG
homo_11_ib  ------------------------------------------------------------
homo_9_ib   ------------------------------------------------------------
homo_13_ib  ------------------------------------------------------------
homo_12_ib  GAGCAGGCACAAAGAATGGTGAAAGTGATAGATGGTTTGCTGATGATACAGGCGTGTCAG
homo_10_ib  GAGCAGGCACAAAGAATGGTGAAAGTGATAGATGGTTTGCTGATGATACAGGCTTGTCAG
homo_16_ib  ------------------------------------------------------------
homo_17_ib  GAGCAGGCACAAAGAATGGTGAAAGTGATAGATGGTTTGCTGATGATACAGGCTTGTCAG
homo_18_ib  ------------------------------------------------------------
homo_19_ib  GAGCAGGAGCAAAGAATGGTAAAAGTGATAGATGGTTTGCTGATGGTACAGGCATGTCAG
homo_15_ib  ------------------------------------------------------------
homo_23_ib  ------------------------------------------------------------
homo_21_ib  GAGCAGGCACAAAGAATGGTGAAAGTGATAGATGGTTTGCTGATGATACAGGCATGTCAG
homo_20_ib  ------------------------------------------------------------
homo_22_ib  ------------------------------------------------------------
homo_24_ib  ------------------------------------------------------------
homo_25_ib  GACCAGGCACAAAGAATGGTGAAAGTGATAGATGGTTTGCTGATGATACAGGCGTGTCAG
homo_27_ib  ------------------------------------------------------------
homo_26_ib  GAGCAGGAGCAAAGAATGGTAAAAGTGATAGATGGTTTGCTGATGGTACAGGCATGTCAG
homo_30_ib  ------------------------------------------------------------
homo_28_ib  GAGCAGGCACAAAGAATGGTGAAAGTGATAGATGGTTTGCTGATGATACAGGCATGTCAG
homo_29_ib  ------------------------------------------------------------
homo_31_ib  ------------------------------------------------------------
homo_32_ib  GACCAGGCACAAAGAATGGTGAAAGTGATAGATGGTTTGCTGATGATACAGGCGTGTCAG
pan_1_ibr   GAGCAGGAGTGAAGAATGGTGAAAGTGATAGATGGTTTGCTGATGATACGGGCATGTCAG
pan_8_ib    ------------------------------------------------------------
pan_2_ibr   ------------------------------------------------------------
pan_3_ibr   ------------------------------------------------------------
pan_4_ibr   ------------------------------------------------------------
pan_6_ibr   ------------------------------------------------------------


homo_1_ib   GGTCTCCTGCAGCCTGGCCACCCCAGCTGAGGTTGCAGGATCTTGCCTGGGTTTGTCATT
homo_4_ib   ------------------------------------------------------------
homo_2_ib   ------------------------------------------------------------
homo_3_ib   GGACGCCTGCAGCCTGCCCACCCCAGCTGATGTTGCAGGATCCTGTCTGGGTTTGTCCTT
homo_8_ib   GGTCCCCTGCAACCTGGCCAACCCAGCTGATGTTGCAGGATCCTGCCTGGGTTTGTCATT
homo_5_ib   ------------------------------------------------------------
homo_7_ib   ------------------------------------------------------------
homo_6_ib   GGATGCCTGCAGCCCGCCCACCGTAGCTGATGTTGCAGGATCCTGTCTGGGTTTGTCCTT
homo_11_ib  ------------------------------------------------------------
homo_9_ib   ------------------------------------------------------------
homo_13_ib  ------------------------------------------------------------
homo_12_ib  GGACGCCTGCAGCCCGCCCACCCCAGCTGATGTTGCAGGATCCTGTCTGGGTTTGTCCTT
homo_10_ib  GGACGCCTGCAGCCCGCCCACCGTAGCTGATGTTGCAGGATCCTGTCTGGGTTTGTCCTT
homo_16_ib  ------------------------------------------------------------
homo_17_ib  GGACGCCTGCAGCCCGCCCACCGTAGCTGATGTTGCAGGATCCTGTCTGGGTTTGTCCTT
homo_18_ib  ------------------------------------------------------------
homo_19_ib  GGTCCCCTGCAACCTGGCCAACCCAGCTGATGTTGCAGGATCCTGCCTGGGTTTGTCATT
homo_15_ib  ------------------------------------------------------------
homo_23_ib  ------------------------------------------------------------
homo_21_ib  GGATGCCTACAGCCCGCCCACCCCAGCTGATGTTGCAGGATCCTGTCTGGGTTTGTCCTT
homo_20_ib  ------------------------------------------------------------
homo_22_ib  ------------------------------------------------------------
homo_24_ib  ------------------------------------------------------------
homo_25_ib  GGACGCCTGCAGCCTGCCCACCCCAGCTGATGTTGCAGGATCCTGCCTGGGTTTGTCCTT
homo_27_ib  ------------------------------------------------------------
homo_26_ib  GGTCCCCTGCAACCTGGCCAACCCAGCTGATGTTGCAGGATCCTGCCTGGGTTTGTCATT
homo_30_ib  ------------------------------------------------------------
homo_28_ib  GGATGCCTACAGCCCGCCCACCCCAGCTGATGTTGCAGGATCCTGTCTGGGTTTGTCCTT
homo_29_ib  ------------------------------------------------------------
homo_31_ib  ------------------------------------------------------------
homo_32_ib  GGACGCCTGCAGCCTGCCCACCCCAGCTGATGTTGCAGGATCCTGCCTGGGTTTGTCCTT
pan_1_ibr   GGTCTCCTGCAGCCTGGCCACCCCAGCTGAGGTTGCGGGATCTTGCCTGGGTTTGTCATT
pan_8_ib    ------------------------------------------------------------
pan_2_ibr   ------------------------------------------------------------
pan_3_ibr   ------------------------------------------------------------
pan_4_ibr   ------------------------------------------------------------
pan_6_ibr   ------------------------------------------------------------


homo_1_ib   TATGCCTGTGTCTCCATCGGGCTCCTGTGGCCCAGAGATGTGGTTTTCTACCTGACACAT
homo_4_ib   ------------------------------------------------------------
homo_2_ib   ------------------------------------------------------------
homo_3_ib   TATGCCTGCATCTCCACTGGGCTTCTGTGGCCCAGGGATGTGGTTTTCTGCCTGACAGAT
homo_8_ib   TATGCCTGTGTCTCCATCGGGCTCCTGTGGCCCAGAGATGTGGTTTTCTACCTGACAGAT
homo_5_ib   ------------------------------------------------------------
homo_7_ib   ------------------------------------------------------------
homo_6_ib   TATGCCTGAATCTCCACTGGGCTCCTGTGGCCCAGGGATGTGGTTTTCTGCCTGACAGAT
homo_11_ib  ------------------------------------------------------------
homo_9_ib   ------------------------------------------------------------
homo_13_ib  ------------------------------------------------------------
homo_12_ib  TATGCCTGCATCTCCACTGGGCTTCTGCGGCCCAGGGATGTGGTTTTCTGCCTGACAGAT
homo_10_ib  TATGCCTGAATCTCCACTGGGCTCCTGTGGCCCAGGGATGTGGTTTTCTGCCTGACAGAT
homo_16_ib  ------------------------------------------------------------
homo_17_ib  TATGCCTGAATCTCCACTGGGCTCCTGTGGCCCAGGGATGTGGTTTTCTGCCTGACAGAT
homo_18_ib  ------------------------------------------------------------
homo_19_ib  TATGCCTGTGTCTCCATCGGGCTCCTGTGGCCCAGAGATGCGGTTTTCTACCTGACAGAT
homo_15_ib  ------------------------------------------------------------
homo_23_ib  ------------------------------------------------------------
homo_21_ib  TATGCCTGAATCTCCACTGGGCTCCTGCGGCCCAGGGATGTGGTTTTCTGCCTGACAGAT
homo_20_ib  ------------------------------------------------------------
homo_22_ib  ------------------------------------------------------------
homo_24_ib  ------------------------------------------------------------
homo_25_ib  TATGCCTGCATCCCCAATGGTCTCATGTGGCCCAGAGATGTGGTTTTCTGCCTGACAGAT
homo_27_ib  ------------------------------------------------------------
homo_26_ib  TATGCCTGTGTCTCCATCGGGCTCCTGTGGCCCAGAGATGCGGTTTTCTACCTGACAGAT
homo_30_ib  ------------------------------------------------------------
homo_28_ib  TATGCCTGAATCTCCACTGGGCTCCTGCGGCCCAGGGATGTGGTTTTCTGCCTGACAGAT
homo_29_ib  ------------------------------------------------------------
homo_31_ib  ------------------------------------------------------------
homo_32_ib  TATGCCTGCATCCCCAATGGTCTCATGTGGCCCAGAGATGTGGTTTTCTGCCTGACAGAT
pan_1_ibr   TATGCCTGTGTCTCCACTGGGCTCCTATGGCCCAGAGATGTGGTTTTCTACCTGACACAT
pan_8_ib    ------------------------------------------------------------
pan_2_ibr   ------------------------------------------------------------
pan_3_ibr   ------------------------------------------------------------
pan_4_ibr   ------------------------------------------------------------
pan_6_ibr   ------------------------------------------------------------


homo_1_ib   GAGGAAAGGGAGCATTAGAGTTCA--TGGACTTGACCCAGTCACCCGAGTGATGGTGAAG
homo_4_ib   ------------------------------------------------------------
homo_2_ib   ------------------------------------------------------------
homo_3_ib   GAGGAAAGGGAGCTTTAGGGATTCTGTGAACTTGATCCATTCCTATAAATGATGGTGAAA
homo_8_ib   GAGGAAAGGGAGACTTAGAGTTCA--TGGACTTGATCCAATCACCTCGGTGATGGTGAAG
homo_5_ib   ------------------------------------------------------------
homo_7_ib   ------------------------------------------------------------
homo_6_ib   GAGGAAAGGGAGCTTTAGGGATTCTGTGAACTTGATCCATTCCTATAAATGATGGTGAAG
homo_11_ib  ------------------------------------------------------------
homo_9_ib   ------------------------------------------------------------
homo_13_ib  ------------------------------------------------------------
homo_12_ib  GAGGAAAGGGAGCTTTAGGGATTCTGTGAACTTGATCCATTCCTATAAATGATGGTGAAA
homo_10_ib  GAGGAAAGGGAGCTTTAGGGATTCTGTGAACTTGATCCATTCCTATAAATGATGGTGAAG
homo_16_ib  ------------------------------------------------------------
homo_17_ib  GAGGAAAGGGAGCTTTAGGGATTCTGTGAACTTGATCCATTCCTATAAATGATGGTGAAG
homo_18_ib  ------------------------------------------------------------
homo_19_ib  GAGGAAAGGGAGACTTAGAGTTCA--TGGACTTGATCCAATCACCTCGGTGATGGTGAAG
homo_15_ib  ------------------------------------------------------------
homo_23_ib  ------------------------------------------------------------
homo_21_ib  GAGGAAAGGGAGCTTTAGGGATTCTGTGAACTTGATCCATTCCTATAAATGATGGTGAAG
homo_20_ib  ------------------------------------------------------------
homo_22_ib  ------------------------------------------------------------
homo_24_ib  ------------------------------------------------------------
homo_25_ib  GAGGAAAGGGAGCTTTAGGGATTCTGTGAACTGGATCCATTCCTATAAATGATAGGGAAA
homo_27_ib  ------------------------------------------------------------
homo_26_ib  GAGGAAAGGGAGACTTAGAGTTCA--TGGACTTGATCCAATCACCTCGGTGATGGTGAAG
homo_30_ib  ------------------------------------------------------------
homo_28_ib  GAGGAAAGGGAGCTTTAGGGATTCTGTGAACTTGATCCATTCCTATAAATGATGGTGAAG
homo_29_ib  ------------------------------------------------------------
homo_31_ib  ------------------------------------------------------------
homo_32_ib  GAGGAAAGGGAGCTTTAGGGATTCTGTGAACTGGATCCATTCCTATAAATGATAGGGAAA
pan_1_ibr   GAGGAAAGGGAGCATTAGAGTTCA--TGGACTTGACCCAGTCACCCGAGTGATGGTGAAG
pan_8_ib    ------------------------------------------------------------
pan_2_ibr   ------------------------------------------------------------
pan_3_ibr   ------------------------------------------------------------
pan_4_ibr   ------------------------------------------------------------
pan_6_ibr   ------------------------------------------------------------


homo_1_ib   -GACTGAGCCTCGATTGGGTCTGCCCTGAATGA-----------------GCAGAGTCTC
homo_4_ib   ------------------------------------------------------------
homo_2_ib   ------------------------------------------------------------
homo_3_ib   TGACTCAGCCTGAAATGGAATTATTTTTTCTCCTTTTTTTTTTTTTTAAT--AGAGTATC
homo_8_ib   -GACTGAGCCTCGATTGGGACTGCACTGAAGGA-----------------ACAGAGTCTC
homo_5_ib   ------------------------------------------------------------
homo_7_ib   ------------------------------------------------------------
homo_6_ib   TGACTCAGCCTCAAATGGAATTATTTTTTCTCCTTTTTTTTTTT-T-AATACAGAGTCTC
homo_11_ib  ------------------------------------------------------------
homo_9_ib   ------------------------------------------------------------
homo_13_ib  ------------------------------------------------------------
homo_12_ib  TGACTCAGCCTCAAATGGAATTATTTTTTCTCCTTTTTTTTTTTTT-AATACAGAGTCTC
homo_10_ib  TGACTCAGCCTCAAATGGAATTATTTTTTTCTCC-TTTTTTTTT-TTAATGCGGAGTCTC
homo_16_ib  ------------------------------------------------------------
homo_17_ib  TGACTCAGCCTCAAATGGAATTATTTTTTTCTCC-TTTTTTTTT-T-AATGCGGAGTCTC
homo_18_ib  ------------------------------------------------------------
homo_19_ib  -GACTGAGCCTCGATTGGGACTGCACTGAAGGA-----------------ACAGAGTCTC
homo_15_ib  ------------------------------------------------------------
homo_23_ib  ------------------------------------------------------------
homo_21_ib  TGACTCAGCCTCAAATGGAATTATTTTTTCTCCTTTTTTTTTTTTT-AATACAGAGTCTC
homo_20_ib  ------------------------------------------------------------
homo_22_ib  ------------------------------------------------------------
homo_24_ib  ------------------------------------------------------------
homo_25_ib  AGACTCAGCCTGAAATGGGTTTTTTATTTCTCTTTCTTTTGAG-------ACAGAGTCTC
homo_27_ib  ------------------------------------------------------------
homo_26_ib  -GACTGAGCCTCGATTGGGACTGCACTGAAGGA-----------------ACAGAGTCTC
homo_30_ib  ------------------------------------------------------------
homo_28_ib  TGACTCAGCCTCAAATGGAATTATTTTTTCTCCTTTTTTTTTTTTT-AATACAGAGTCTC
homo_29_ib  ------------------------------------------------------------
homo_31_ib  ------------------------------------------------------------
homo_32_ib  AGACTCAGCCTGAAATGGGTTTTTTATTTCTCTTTCTTTTGAG-------ACAGAGTCTC
pan_1_ibr   -GACTGAGCCTCGATTGGGTCTGCCCTGAATGA-----------------ACAGAGTCTC
pan_8_ib    ------------------------------------------------------------
pan_2_ibr   ------------------------------------------------------------
pan_3_ibr   ------------------------------------------------------------
pan_4_ibr   ------------------------------------------------------------
pan_6_ibr   ------------------------------------------------------------


homo_1_ib   CAT---------------------------------------------------------
homo_4_ib   ------------------------------------------------------------
homo_2_ib   ------------------------------------------------------------
homo_3_ib   ACTCTGTCACCCAGGCTGGAGTGTAGTGGCATGATCTCTGCTCACTGCAACCTACACCTC
homo_8_ib   CAT---------------------------------------------------------
homo_5_ib   ------------------------------------------------------------
homo_7_ib   ------------------------------------------------------------
homo_6_ib   TCTCTGTCACCCAGGCTGGAGTGTAGTGGCATGATCTCTGCTCACTGCAACCTACACCTC
homo_11_ib  ------------------------------------------------------------
homo_9_ib   ------------------------------------------------------------
homo_13_ib  ------------------------------------------------------------
homo_12_ib  TCTCTGTCACCCAGGCTGGAGTGTAGTGGCATGATCTCTGCACACTGCAACCTACACCTC
homo_10_ib  TCTCTGTCACCCAGGCTGGAGTGTAGTGGCATGATCTCTGCTCACTGCAACCTACACCTC
homo_16_ib  ------------------------------------------------------------
homo_17_ib  TCTCTGTCACCCAGGCTGGAGTGTAGTGGCATGATCTCTGCTCACTGCAACCTACACCTC
homo_18_ib  ------------------------------------------------------------
homo_19_ib  CAT---------------------------------------------------------
homo_15_ib  ------------------------------------------------------------
homo_23_ib  ------------------------------------------------------------
homo_21_ib  TCTCTGTCACCCAGGCTGGAGTGTAGTGGCATGATCTCTGCTCACTGCAACCTACACCTC
homo_20_ib  ------------------------------------------------------------
homo_22_ib  ------------------------------------------------------------
homo_24_ib  ------------------------------------------------------------
homo_25_ib  GCTCTGTCACCCAGGCTGGAGTGCAGTGGCACGATCTCTGCTCACTGCAACTTCCATCTC
homo_27_ib  ------------------------------------------------------------
homo_26_ib  CAT---------------------------------------------------------
homo_30_ib  ------------------------------------------------------------
homo_28_ib  TCTCTGTCACCCAGGCTGGAGTGTAGTGGCATGATCTCTGCTCACTGCAACCTACACCTC
homo_29_ib  ------------------------------------------------------------
homo_31_ib  ------------------------------------------------------------
homo_32_ib  GCTCTGTCACCCAGGCTGGAGTGCAGTGGCACGATCTCTGCTCACTGCAACTTCCATCTC
pan_1_ibr   CAT---------------------------------------------------------
pan_8_ib    ------------------------------------------------------------
pan_2_ibr   ------------------------------------------------------------
pan_3_ibr   ------------------------------------------------------------
pan_4_ibr   ------------------------------------------------------------
pan_6_ibr   ------------------------------------------------------------


homo_1_ib   ------------------------------------------------------------
homo_4_ib   ------------------------------------------------------------
homo_2_ib   ------------------------------------------------------------
homo_3_ib   CTGGGTTCAAGCGATTCTTCTGCCTCAGCTTCCCAAGTAGCTGGAATTGCAGGCTCCCGC
homo_8_ib   ------------------------------------------------------------
homo_5_ib   ------------------------------------------------------------
homo_7_ib   ------------------------------------------------------------
homo_6_ib   CTGGGTTCAAGCGATTCTTCTGCCTCAGCTTCCCAAGTAGCTGGAATTGCAGGCTCCCCC
homo_11_ib  ------------------------------------------------------------
homo_9_ib   ------------------------------------------------------------
homo_13_ib  ------------------------------------------------------------
homo_12_ib  CTGGGTTCAAGCGATTCTTCTGCCTCAGCTTCCCAAGTAGCTGGAATTGCAGGCTCCCGC
homo_10_ib  CTGGGTTCAAGCGATTCTTCTGCCTCAGCTTCCCAAGTAGCTGGAATTGCAGGCTCCCGC
homo_16_ib  ------------------------------------------------------------
homo_17_ib  CTGGGTTCAAGCGATTCTTCTGCCTCAGCTTCCCAAGTAGCTGGAATTGCAGGCTCCCGC
homo_18_ib  ------------------------------------------------------------
homo_19_ib  ------------------------------------------------------------
homo_15_ib  ------------------------------------------------------------
homo_23_ib  ------------------------------------------------------------
homo_21_ib  CTGGGTTCAAGCGATTCTTCTGCCTCAGCTTCCCAAGTAGCTGGAATTGCAGGCTCCCGC
homo_20_ib  ------------------------------------------------------------
homo_22_ib  ------------------------------------------------------------
homo_24_ib  ------------------------------------------------------------
homo_25_ib  CTGGGTTCAAGCGGTTCTCCTGCCTCAGCCTCCCAAGTAGCTGGAATTACAGGCGCCCAC
homo_27_ib  ------------------------------------------------------------
homo_26_ib  ------------------------------------------------------------
homo_30_ib  ------------------------------------------------------------
homo_28_ib  CTGGGTTCAAGCGATTCTTCTGCCTCAGCTTCCCAAGTAGCTGGAATTGCAGGCTCCCGC
homo_29_ib  ------------------------------------------------------------
homo_31_ib  ------------------------------------------------------------
homo_32_ib  CTGGGTTCAAGCGGTTCTCCTGCCTCAGCCTCCCAAGTAGCTGGAATTACAGGCGCCCAC
pan_1_ibr   ------------------------------------------------------------
pan_8_ib    ------------------------------------------------------------
pan_2_ibr   ------------------------------------------------------------
pan_3_ibr   ------------------------------------------------------------
pan_4_ibr   ------------------------------------------------------------
pan_6_ibr   ------------------------------------------------------------


homo_1_ib   ------------------------------------------------------------
homo_4_ib   ------------------------------------------------------------
homo_2_ib   ------------------------------------------------------------
homo_3_ib   CACCACACCTGGCTAATTTTTGGATTTTTAGTAGAGACGAGGTTTTGCCATGTTCAGCAG
homo_8_ib   ------------------------------------------------------------
homo_5_ib   ------------------------------------------------------------
homo_7_ib   ------------------------------------------------------------
homo_6_ib   CACCACACCTGGCTAATTTTTGGATTTTTAGTAGAGAGGAGGTTTTGCCATGTTCAGCAG
homo_11_ib  ------------------------------------------------------------
homo_9_ib   ------------------------------------------------------------
homo_13_ib  ------------------------------------------------------------
homo_12_ib  CACCACAGCTGGCTAATTTTTGGATTTTTAGTAGAGAGGAGGTTTTGCCATGTTCAGCAG
homo_10_ib  CACCACACCTGGCTAATTTTTGGATTTTTAGTAGAGAGGAGGTTTTGCCATGTTCAGCAG
homo_16_ib  ------------------------------------------------------------
homo_17_ib  CACCACACCTGGCTAATTTTTGGATTTTTAGTAGAGAGGAGGTTTTGCCATGTTCAGCAG
homo_18_ib  ------------------------------------------------------------
homo_19_ib  ------------------------------------------------------------
homo_15_ib  ------------------------------------------------------------
homo_23_ib  ------------------------------------------------------------
homo_21_ib  CACCACACCTGGCTACTTTTTGGATTTTTAGTAGAGAGGAGGTTTTACCATGTTCAGCAG
homo_20_ib  ------------------------------------------------------------
homo_22_ib  ------------------------------------------------------------
homo_24_ib  ------------------------------------------------------------
homo_25_ib  CACCATGCCCAGCTAATTTTTGCATTTTTAGTAGACAG--GGTTTTGCCATGTTGGCCAG
homo_27_ib  ------------------------------------------------------------
homo_26_ib  ------------------------------------------------------------
homo_30_ib  ------------------------------------------------------------
homo_28_ib  CACCACACCTGGCTACTTTTTGGATTTTTAGTAGAGAGGAGGTTTTACCATGTTCAGCAG
homo_29_ib  ------------------------------------------------------------
homo_31_ib  ------------------------------------------------------------
homo_32_ib  CACCATGCCCAGCTAATTTTTGCATTTTTAGTAGACAG--GGTTTTGCCATGTTGGCCAG
pan_1_ibr   ------------------------------------------------------------
pan_8_ib    ------------------------------------------------------------
pan_2_ibr   ------------------------------------------------------------
pan_3_ibr   ------------------------------------------------------------
pan_4_ibr   ------------------------------------------------------------
pan_6_ibr   ------------------------------------------------------------


homo_1_ib   ------------------------------------------------------------
homo_4_ib   ------------------------------------------------------------
homo_2_ib   ------------------------------------------------------------
homo_3_ib   GCTGGTCTCAAACTCCTGATCTCAAGGAATCCACCAGTCTCAGCCTCCCAAAGTTCTGGG
homo_8_ib   ------------------------------------------------------------
homo_5_ib   ------------------------------------------------------------
homo_7_ib   ------------------------------------------------------------
homo_6_ib   GCTGGTCTCAAACTCCTGATCTCAAGGAATCCACCAGTCTCAGCCTCCCAAAGTGCTGGG
homo_11_ib  ------------------------------------------------------------
homo_9_ib   ------------------------------------------------------------
homo_13_ib  ------------------------------------------------------------
homo_12_ib  GCTGGTCTCAAACTCCTGATCTCAAGGAATCCACCAGTCTCAGCCTCCCAAAGTTCTGGG
homo_10_ib  GCTGGTCTCAAACTCCTGATCTCAAGGAATCCACCAGTCTCAGCCTCCCAAAGTGCTGGG
homo_16_ib  ------------------------------------------------------------
homo_17_ib  GCTGGTCTCAAACTCCTGATCTCAAGGAATCCACCAGTCTCAGCCTCCCAAAGTGCTGGG
homo_18_ib  ------------------------------------------------------------
homo_19_ib  ------------------------------------------------------------
homo_15_ib  ------------------------------------------------------------
homo_23_ib  ------------------------------------------------------------
homo_21_ib  GCTGGTCTCAAACTCCTGATCTCAAGGAATCCACCAGTCTCAGCCTCCCAAAGTGCTGGG
homo_20_ib  ------------------------------------------------------------
homo_22_ib  ------------------------------------------------------------
homo_24_ib  ------------------------------------------------------------
homo_25_ib  GCTGGTCTCAAACTCCTGACCTCCAGTGATCTGCCCGTCTCAGCTTCCCAAAGTTCTGGG
homo_27_ib  ------------------------------------------------------------
homo_26_ib  ------------------------------------------------------------
homo_30_ib  ------------------------------------------------------------
homo_28_ib  GCTGGTCTCAAACTCCTGATCTCAAGGAATCCACCAGTCTCAGCCTCCCAAAGTGCTGGG
homo_29_ib  ------------------------------------------------------------
homo_31_ib  ------------------------------------------------------------
homo_32_ib  GCTGGTCTCAAACTCCTGACCTCCAGTGATCTGCCCGTCTCAGCTTCCCAAAGTTCTGGG
pan_1_ibr   ------------------------------------------------------------
pan_8_ib    ------------------------------------------------------------
pan_2_ibr   ------------------------------------------------------------
pan_3_ibr   ------------------------------------------------------------
pan_4_ibr   ------------------------------------------------------------
pan_6_ibr   ------------------------------------------------------------


homo_1_ib   ------------------------------------------------------------
homo_4_ib   ------------------------------------------------------------
homo_2_ib   ------------------------------------------------------------
homo_3_ib   ATTACAGGTGTGAGTTACTGGGCCGGGCCTAAAGTGGAATTGACCTCGGTGGCAAAGCTC
homo_8_ib   ------------------------------------------------------------
homo_5_ib   ------------------------------------------------------------
homo_7_ib   ------------------------------------------------------------
homo_6_ib   ATTACAGGTGTGAGTTACTGGGCCGGGTCTAAAGTGGAATTGACCTCGGTGGCAAAGCTC
homo_11_ib  ------------------------------------------------------------
homo_9_ib   ------------------------------------------------------------
homo_13_ib  ------------------------------------------------------------
homo_12_ib  ATTACAGGTGTGAGTTACTGGGCCGGGCCTAAAGTGGAATTGACCTCGGTGGCAAAGCTC
homo_10_ib  ATTACAGGTGTGAGTTACTGGGCCGGGCCTAAAGTGGAATTGACCTCGGTGGCAAAACTC
homo_16_ib  ------------------------------------------------------------
homo_17_ib  ATTACAGGTGTGAGTTACTGGGCTGGGCCTAAAGTGGAATTGACCTCGGTGGCAAAGCTC
homo_18_ib  ------------------------------------------------------------
homo_19_ib  ------------------------------------------------------------
homo_15_ib  ------------------------------------------------------------
homo_23_ib  ------------------------------------------------------------
homo_21_ib  ATTACAGGTGTGAGTTACTGGGCCGGGTCTAAAGTGGAATTGACCTCAGTGGCAAAGCTC
homo_20_ib  ------------------------------------------------------------
homo_22_ib  ------------------------------------------------------------
homo_24_ib  ------------------------------------------------------------
homo_25_ib  ATTACAGGTGTGAGTTACTGCGCCAGGCCTAAAATGGAATTGACCTCAGTGGCAAAGCTC
homo_27_ib  ------------------------------------------------------------
homo_26_ib  ------------------------------------------------------------
homo_30_ib  ------------------------------------------------------------
homo_28_ib  ATTACAGGTGTGAGTTACTGGGCCGGGTCTAAAGTGGAATTGACCTCAGTGGCAAAGCTC
homo_29_ib  ------------------------------------------------------------
homo_31_ib  ------------------------------------------------------------
homo_32_ib  ATTACAGGTGTGAGTTACTGCGCCAGGCCTAAAATGGAATTGACCTCAGTGGCAAAGCTC
pan_1_ibr   ------------------------------------------------------------
pan_8_ib    ------------------------------------------------------------
pan_2_ibr   ------------------------------------------------------------
pan_3_ibr   ------------------------------------------------------------
pan_4_ibr   ------------------------------------------------------------
pan_6_ibr   ------------------------------------------------------------


homo_1_ib   ----TCCCACACCCCAGGTGCTGATTATCCTCAGATAAGCAGAACAGCCTTGGGTT-GTG
homo_4_ib   ------------------TGCAGACCATCATCTGGTGATGGGAACAAACTTGTGTTTGGG
homo_2_ib   ------------------TGAGGACCATCATCAGATGGTGGGAACAAACTTGTGTTTGTT
homo_3_ib   TTCATCACACATCATCCGAAGTGTTGACCATCCGGCCATGAGAATGATCCTGGACTTGGG
homo_8_ib   ----TCCCACACCCCAGGTGCTGACTATCCTCAGATGAGCAGAGCAGCCCTGGGTT-ATG
homo_5_ib   ------------------TGAGGACCATCATCAGATGGTGGGAACAAACTTGTGTTTGGT
homo_7_ib   ------------------TGCAGACCATCATCTGATGATGGGAACAAACTTGTGTTTGGG
homo_6_ib   TTCATCACACATCATCCTAAGTGTTGACCATCAGGCCATCAGAATGACCCTGGACTTGGG
homo_11_ib  ------------------CACAGACCATCATCTGATGATGGGAACAAACTTGTGTTTGGG
homo_9_ib   ------------------TGTGGACCATCATCACATGATGGGAATAAACTTGTGTTTGGG
homo_13_ib  ------------------TGAGGACCATCATCAGATGGTGGGAACAAACTTGTGTTTGGT
homo_12_ib  TTCATCACACATCATCCGAAGTGTTGACCATCCGGCCATGAGAATGATCCTGGACTTGGG
homo_10_ib  TTCATCACACATCATCCTAAGTGTTGACCATCAGGCCATCAGAATGACCCTGGACTTGGG
homo_16_ib  ------------------CACAGACCATCATCTGATGATGGGAACAAACTTGTGTTTGGG
homo_17_ib  TTCATCACACATCATCCTAAGTGTTGACCATCAGGCCATCAGAATGACCCTGGACTTGGG
homo_18_ib  ------------------TGTGGACCATCATCACATGATGGGAATAAACTTGTGTTTGGG
homo_19_ib  ----TCCCACACCCCAGGTGCTGACTATCCTCAGATGAGCAGAGCAGCCCTGGGTT-ATG
homo_15_ib  ------------------GGAGGACCATGATTAGATGATGAGAACAAACTTGTGTTTGGG
homo_23_ib  ------------------GGAGGACCATGATTAGATGATGAGAACAAACTTGTGTTTGGG
homo_21_ib  TTCATCACGCATCATCCTAAGTGTTGACCATCAGGCCATCAGAATGACCCTGGACTTGGG
homo_20_ib  ------------------TGCAGACCATCATCTGATGATGGGAACAAACTTGTGTTTGGG
homo_22_ib  ------------------TGAGGACCATCATCAGATGGTGGGAACAAACTTGTGTTTGTT
homo_24_ib  ------------------CGCAGACCATCATCTGATGATGGGAACAAACTTGTGTTTGAG
homo_25_ib  TTCATCACGCAGCATCCTAAGTGTTGACTATCAGACAATCAGAATGACCCTGGGCTTGGG
homo_27_ib  ------------------TGCAGACCATCATCTGATGATGGGAACAAACTTGTGTTTGGG
homo_26_ib  ----TCCCACACCCCAGGTGCTGACTATCCTCAGATGAGCAGAGCAGCCCTGGGTT-ATG
homo_30_ib  ------------------GGAGGACCATGATTAGATGATGAGAACAAACTTGTGTTTGGG
homo_28_ib  TTCATCACGCATCATCCTAAGTGTTGACCATCAGGCCATCAGAATGACCCTGGACTTGGG
homo_29_ib  ------------------TGAGGACCATCATCAGATGGTGGGAACAAACTTGTGTTTGTT
homo_31_ib  ------------------CGCAGACCATCATCTGATGATGGGAACAAACTTGTGTTTGAG
homo_32_ib  TTCATCACGCAGCATCCTAAGTGTTGACTATCAGACAATCAGAATGACCCTGGGCTTGGG
pan_1_ibr   ----TCCCACATCCCAGGTGCTGATTATCCTCAGATAAGCAGAGCAGCCTTGGGTT-GTG
pan_8_ib    ------------------CGCAGACCATCATCTGATGATGGGAACAAACTTGTGTTTGGG
pan_2_ibr   ------------------TGAGGACCATCATCAGATGGTGGGAACAAACTTGTGTT-GTT
pan_3_ibr   ------------------CGCAGACCATCATCTGATGATGGGAACAAACTTGTGTTTGGG
pan_4_ibr   ------------------TGAGGACCATCATCAGATGATGGGAACAAACTTGTGTTTGGT
pan_6_ibr   ------------------GGAGGACCATGATTAGATGATGAGAACAAACTTGTGTTTGGG


homo_1_ib   AAAAGTGTCATCTC-----TCACCTTGA-GGT----------------------------
homo_4_ib   TGAAACAGGCTT------CCCCATTGCA-GTTACTATAACACCTGTGTGGTAGTAAGGTG
homo_2_ib   TGACGCAGGCAT------TTTCCTAGAT-GAAGG--------------------------
homo_3_ib   CAAAATGGTCTCCATCCATTACCTTGAA-GCC----------------------------
homo_8_ib   GAGAGCATCATCTC-----TCACCCTGA-AGT----------------------------
homo_5_ib   TGAAGCAGGTAT------TTTCCTTGAG-GTT----------------------------
homo_7_ib   TGAAACAGGCTT------CCCCATTGCA-GTTACTATAACACCTGTGTGGTAGTAAGGTG
homo_6_ib   CAAAAAGGTCTCCATCCATTACCTTGAA-GCC----------------------------
homo_11_ib  TGAAACAGGCTT------CCCCATTGCA-GTTACTATAACACCTGTGTGGTAGTAAGGTG
homo_9_ib   TGAAGCAGACAT------TTCCCTTTCA-GTT----------------------------
homo_13_ib  TGAAGCAGGTAT------TTTCCTTGAG-TTC----------------------------
homo_12_ib  CAAAATGGTCTCCATCCATTACCTTGAA-GCC----------------------------
homo_10_ib  CAAAATGGTCTCCATCCATTACCTTGAA-GCC----------------------------
homo_16_ib  TGAAACAGGCTT------CCCCATTGCA-GTTACTATAACACCTGTGTGGTAGTAAGGTG
homo_17_ib  CAAAATGGTCTCCATCCATTACCTTGAA-GCC----------------------------
homo_18_ib  TGAAGCAGACAT------TTCCCTTTCA-GTT----------------------------
homo_19_ib  GAGAGCATCATCTC-----TCACCCTGA-AGT----------------------------
homo_15_ib  CAAAGCAGGCTC------TTCCCTTGAC-GTT----------------------------
homo_23_ib  CAAAACAGGCTC------TTCCCTTGAC-GTT----------------------------
homo_21_ib  CAAAAAGGTCTCCATCCATTACCTTGAA-GCC----------------------------
homo_20_ib  TGAAACAGGCTT------CCCCATTGCA-GTTACTATAACACCTGTGTGGTAGTAAGGTG
homo_22_ib  TGACGCAGGCAT------TTTCCTAGAT-GAAGG--------------------------
homo_24_ib  TGAAACAGGCTT------CCCCATTGCAGGTTACTACAACACCTGTGTGGTAGTAAGGTG
homo_25_ib  CAAAATGGTCTCCATCCATCACTTTGAA-GTC----------------------------
homo_27_ib  TGAAACAGGCTT------CCCCATTGCA-GTTACTATAACACCTGTGTGGTAGTAAGGTG
homo_26_ib  GAGAGCATCATCTC-----TCACCCTGA-AGT----------------------------
homo_30_ib  CAAAACAGGCTC------TTCCCTTGAC-GTT----------------------------
homo_28_ib  CAAAAAGGTCTCCATCCATTACCTTGAA-GCC----------------------------
homo_29_ib  TGACGCAGGCAT------TTTCCTAGAT-GAAGG--------------------------
homo_31_ib  TGAAACAGGCTT------CCCCATTGCAGGTTACTACAACACCTGTGTGGTAGTAAGGTG
homo_32_ib  CAAAATGGTCTCCATCCATCACTTTGAA-GTC----------------------------
pan_1_ibr   AAAAGTGTCATCTC-----TCACCTTGA-GGT----------------------------
pan_8_ib    TGAAACAGGCTT------CCACATTGCA-GTTACTATAACACCTGTGTGGTAGTAAGGTG
pan_2_ibr   TGACGCAGGCAT------TTTCCTTGAG-GTT----------------------------
pan_3_ibr   TGAAACAGGCTT------CCCCATTGCA-GTTACTATAACACCTGTGTGGTAGTAAGGTG
pan_4_ibr   TGAAGCAGGTAT------TTTCCTTGAG-GTT----------------------------
pan_6_ibr   CAAAACAGGCTC------TTCCCTTGAC-GTT----------------------------


homo_1_ib   -----------------------------------------C-TTCCCCACCACTCTCCT
homo_4_ib   CAGAATTACTCAATGCCCACTTCAAGTTTACCATTGAGATGA-TTTCCCACCCCCCTCCT
homo_2_ib   ------------------------------------------------CACTACCTTCAT
homo_3_ib   -----------------------------------------A-TTCCCCACCACCCTCCA
homo_8_ib   -----------------------------------------C-ATCCCCACCTCTCTCCT
homo_5_ib   -----------------------------------------A-TTCCCCACTACCTTCAT
homo_7_ib   CAGAATTACTCAATGCCCACTTCAAGTTTACCATTGAGATGA-TTTCCCACCCCCCTCCT
homo_6_ib   -----------------------------------------A-TTCCCCACCACCCTCCA
homo_11_ib  CAGAATTACTCAATGCCCACTTCAAGTTTACCATTGAGATGA-TTTCCCACCCCTCTCCT
homo_9_ib   -----------------------------------------A-TTCCCCACCACCTTCAT
homo_13_ib  -----------------------------------------A-TTCCCCACTACCTTCAT
homo_12_ib  -----------------------------------------A-TTCCCCACCACCCTCCA
homo_10_ib  -----------------------------------------A-TTCCCCACCACCCTCCA
homo_16_ib  CAGAATTACTCAATGCCCACTTCAAGTTTACCATTGAGATGA-TTTCCCACCCCTCTCCT
homo_17_ib  -----------------------------------------A-TTCCCCACCACCCTCCA
homo_18_ib  -----------------------------------------A-TTCCCCACCACCTTCAT
homo_19_ib  -----------------------------------------C-ATCCCCACCTCTCTCCT
homo_15_ib  -----------------------------------------A-TTTTCTACCACCGTCCT
homo_23_ib  -----------------------------------------A-TTTTCTACCACCGTCCT
homo_21_ib  -----------------------------------------A-TTCCCCACCACCCTCCA
homo_20_ib  CAGAATTACTCAATGCCCACTTCAAGTTTACCATTGAGATGA-TTTCCCACCCCCCTCCT
homo_22_ib  ------------------------------------------------CACTACCTTCAT
homo_24_ib  CAGAATTACTCAATGCCCACTTCAAGTTTACCATTGAGATGA-TTTCCCACCCCCCTCCT
homo_25_ib  -----------------------------------------A-TTCCCTACCACCCTCCA
homo_27_ib  CAGAATTACTCAATGCCCACTTCAAGTTTACCATTGAGATGA-TTTCCCACCTCCCTCCT
homo_26_ib  -----------------------------------------C-ATCCCCACCTCTCTCCT
homo_30_ib  -----------------------------------------A-TTTTCTACCACCGTCCT
homo_28_ib  -----------------------------------------A-TTCCCCACCACCCTCCA
homo_29_ib  ------------------------------------------------CACTACCTTCAT
homo_31_ib  CAGAATTACTCAATGCCCACTTCAAGTTTACCATTGAGATGA-TTTCCCACCCCCCTCCT
homo_32_ib  -----------------------------------------A-TTCCCTACCACCCTCCA
pan_1_ibr   -----------------------------------------C-TTCCCCACCACTCTCCT
pan_8_ib    CAGAATTAATCAATGCCCACTTCAAGTTTACCGTTGAGATGA-TTTCCCACCCCCCTCCT
pan_2_ibr   -----------------------------------------A-TTCCCCACTACCTTCAT
pan_3_ibr   CAGAATTACTCAATGCCCACTTCAAGTTTACCGTTGAGATGATTTTCCCACCCCCCTCCT
pan_4_ibr   -----------------------------------------A-TTCCCCACTACCTTCAT
pan_6_ibr   -----------------------------------------A-TTTTCTACCACCGTCCT


homo_1_ib   CTAACTCCTTCTTGTTCTCTCCC-------------------------
homo_4_ib   CTAACTGGCACCATTGCCCATAACTAACTTCTTGCTCTCCCCAG----
homo_2_ib   CTAACTGGTATCACTGCCCAGAACTAACTTCTTGATCTCCAC------
homo_3_ib   CTCACCCCTATGATTCCCCAGAATTAACTTCTTGCTCTCTCTCCCCAG
homo_8_ib   CTAACTCCTTCTTGTTCTCTCCC-------------------------
homo_5_ib   CTAACTGGTACCATTGCCCAGAACTAACTTCTTGATCTCCAC------
homo_7_ib   CTAACTGGCACCATTGCCCATAACTAACTTCTTGCTCTCCCCAG----
homo_6_ib   CTCACCCCTATGATTCCCCAGAATTAACTTCTTGCTCTCTCTCCCCAG
homo_11_ib  CTAACTGGCACCATTGCCCATAACTAATTTCTTGCTCTCCCCAG----
homo_9_ib   CTAACTGGTATCACTGCCCAGAACTAACTTCTTGATCTCCAC------
homo_13_ib  CTAACTGGTACCATTGCCCAGAACTAACTTCTTGATCTCCACAG----
homo_12_ib  CTCACCCCTATGATTCCCCAGAATTAACTTCTTGCTCTCTCTCCCC--
homo_10_ib  CTCACCCCTATGATTCCCCAGAATTAACTTCTTGCTCTCTCTCCCCAG
homo_16_ib  CTAACTGGCACCATTGCCCATAACTAATTTCTTGCTCTCCCC------
homo_17_ib  CTCACCCCTATGATTCCCCAGAATTAACTTCTTGCTCTCTCTCCCC--
homo_18_ib  CTAACTGGTATCACTGCCCAGAACTAACTTCTTGATCTCCACAG----
homo_19_ib  CTAACTACTTCTTGTTCTCTCCCA------------------------
homo_15_ib  CTAACTGGTGCCATTGCCCAGTACTAACTTCTTGCTCTCCCCAG----
homo_23_ib  CTAACTGGTGCCATTGCCCAGTACTAACTTCTTGCTCTCCCCAG----
homo_21_ib  CTCACCCCTATGATTCCCCAGAATTAACTTCTTGCTCTCTCTCCCC--
homo_20_ib  CTAACTGGCACCATTGCCCATAACTAACTTCTTGCTCTCCCC------
homo_22_ib  CTAACTGGTACCATTGCCCAGAACTAACTTCTTGATCTCCACAG----
homo_24_ib  CTAACTGGCACCATTGCCCATAACTAATTTCTTGCTCTCCCC------
homo_25_ib  CTCACCCCTACGATTCCCCAGAACTAACTTCCTGCTCTCTCTCCCC--
homo_27_ib  CTAACTGGCACCATTGCCCATAACTAACTTCTTGCTCTCCCC------
homo_26_ib  CTAACTACTTCTTGTTCTCTCCCAG-----------------------
homo_30_ib  CTAACTGGTGCCATTGCCCAGTACTAACTTCTTGCTCTCCCCAG----
homo_28_ib  CTCACCCCTATGATTCCCCAGAATTAACTTCTTGCTCTCTCTCCCC--
homo_29_ib  CTAACTGGTACCATTGCCCAGAACTAACTTCTTGATCTCCACAG----
homo_31_ib  CCAACTGGCACCATTGCCCATAACTAATTTCTTGCTCTCCCC------
homo_32_ib  CTCACCCCTACGATTCCCCAGAACTAACTTCCTGCTCTCTCTCCCC--
pan_1_ibr   CTAACTCCTTCTTGTTCTCTCCCA------------------------
pan_8_ib    CTAACTGGCACCATTGCCCATAACTAACTTCTTGCTCTCCCCA-----
pan_2_ibr   CTAACTGGTACCATTGCCCAGAACTAACTTCTTGATCTCCACA-----
pan_3_ibr   CTAACTGGCACCATTGCCCATAACTAACTTCTTGCTGTCCCCA-----
pan_4_ibr   CTAACTGGTACCATTGCCCAGAACTAACTTCTTGATCTCCACA-----
pan_6_ibr   CTAACTGGTGCCATTGCCCAGTACTAACTTCTTGCTCTCCCCA-----
